# Supplementary material for: The Quantitative Basis of the Arabidopsis Innate Immune System to Endemic Pathogens Depends on Pathogen Genetics
Source: PLoS Genet. 2016 Feb 11;12(2):e1005789. doi: 10.1371/journal.pgen.1005789 (PMC4750985; doi:10.1371/journal.pgen.1005789)
Supplement: S2 Table — Estimates of the raw proportion of variance for the experiment relative to the proportion of Arabidopsis genomic group and accession nested in genomic group for each phenotype within each B. cinerea isolate treatment. (XLSX) [file pgen.1005789.s016.xlsx]

## Sheet: Sheet1
Table S2: Genomic Group Proportion of Variance (h2) Estimates
For each resistance trait, the following model was examined: ygaef = β0 + Gg + A(G)ga + Ee + F(E)ef + εgaef where g = 1,…, 5; e = 1,2;f = 1,...,4; and a = 1,…,95. The main effects are denoted as G, A, E and F to represent group, accession, experiment block, and flat block block respectively, and error, εgaef ~ N(0, σε2). F: F-statistic of the model, dfnum: numerator degrees of freedom, dfdenom: d…
Phenotype	Isolate	F	dfnum	dfdenom	P(F)	R2		β0	η2(group)	P(group)	η2(group/accession)	P(group/accession)	η2(experiment)	P(experiment)	η2(experiment/flat)	P(experiment/flat)
Camalexin	Apple517	4.07503	103	613	8.29329e-28	0.406426	16.9001	16.128	0.0404	0.0001	0.3641	0	0.0096	0.0153	0.0091	0.4698
Camalexin	B05.10	3.2558	103	609	1.90226e-19	0.35511	100.572	3.86652	0.0193	0.0364	0.3198	0	0.03	0	0.035	0.0014
Camalexin	Ctrl	2.19752	103	616	4.40804e-09	0.268708	2.46859	1.31064	0.0008	0.992	0.2375	0	0.0006	0.5564	0.0303	0.0042
Camalexin	Supersteak	3.43112	103	596	4.17666e-21	0.372239	14.164	8.65446	0.0302	0.0025	0.3325	0	0.0001	0.7999	0.0316	0.0038
Camalexin	UKRazz	3.39551	103	607	7.57952e-21	0.365552	22.7028	19.7909	0.0237	0.0122	0.3096	0	0.0014	0.3489	0.0623	0
Lesion	Apple517	2.73347	103	617	3.03539e-14	0.313337	43.2756	37.2822	0.0169	0.0617	0.2679	0	0.0009	0.4688	0.0297	0.0048
Lesion	B05.10	2.73134	103	617	3.18728e-14	0.313168	32.8085	40.5413	0.0101	0.2779	0.173	0.0098	0.0049	0.0831	0.0391	0.0004
Lesion	Supersteak	2.09851	103	616	3.5098e-08	0.259746	26.4516	26.8476	0.0084	0.3922	0.1551	0.0745	0.0022	0.2444	0.0497	0
Lesion	UKRazz	3.31588	103	616	4.08602e-20	0.356682	13.5731	12.3217	0.0138	0.1282	0.1893	0.001	0.0184	0.0007	0.0349	0.0012
