# Supplementary material for: The Quantitative Basis of the Arabidopsis Innate Immune System to Endemic Pathogens Depends on Pathogen Genetics
Source: PLoS Genet. 2016 Feb 11;12(2):e1005789. doi: 10.1371/journal.pgen.1005789 (PMC4750985; doi:10.1371/journal.pgen.1005789)
Supplement: S3 Table — Tables of Arabidopsis genes with their chromosome and position associated and theie estimated effect from the ridge regression. Permuted thresholds for each phenotype are listed above. (XLSX) [file pgen.1005789.s017.xlsx]

## Sheet: Sheet1
Table S3: Associated Gene Tables
		0.95_thresh	0.00289932	0.013771	0.000961651	0.00235134	0.00286172	0.00321759	0.00154965	0.00151323	0.000955007
		0.975_thresh	0.00489417	0.0230327	0.00160637	0.00396203	0.00495873	0.00559147	0.00273333	0.00263821	0.00164485
		0.99_thresh	0.00806221	0.0378888	0.00262927	0.00684105	0.00861082	0.00977436	0.00463551	0.00440852	0.00277657
		0.999_thresh	0.0186353	0.0855082	0.00590251	0.0157515	0.0208025	0.0233873	0.012185	0.0107176	0.0068068
AGI	Chrom	Position	Camalexin.ng.LesPer._Apple517	Camalexin.ng.LesPer._B05.10	Camalexin.ng.LesPer._Ctrl	Camalexin.ng.LesPer._Supersteak	Camalexin.ng.LesPer._UKRazz	Lesion.Size.mm2_Apple517	Lesion.Size.mm2_B05.10	Lesion.Size.mm2_Supersteak	Lesion.Size.mm2_UKRazz
AT1G01020	I	6063	-0.000532449	-0.00681606	-1.61e-06	-0.00429141	-0.000773137	0.00199604	0.000869071	5.38e-05	-0.00059949
AT1G01020	I	6514	0.000819709	0.00735167	0.000295873	0.00329505	0.000286672	0.000617103	-0.00447909	1.39e-06	0.000246646
NA	I	11493	0.00125722	0.007713	0.000227785	0.00793697	0.00100227	0.000152962	-0.00114895	2.12e-05	0.000464384
AT1G01030	I	12584	-0.000251609	-0.00793304	-1.07e-05	-0.0032413	-0.00010712	0.000209053	0.00131747	-1.02e-06	-0.000196791
NA	I	21043	-0.000532449	-0.00681606	-1.61e-06	-0.00429141	-0.000773137	0.00199604	0.000869071	5.38e-05	-0.00059949
NA	I	21128	-0.00143329	-0.00147939	-0.00102108	1.16e-05	-0.000268291	-3.46e-06	-0.000291918	1.12e-06	0.00198047
NA	I	21829	2.75e-05	0.00161122	-0.000139715	0.00153957	9.63e-05	-0.00170023	-0.000579251	-0.000220608	0.000347869
NA	I	22522	-0.00367196	-0.00185506	1.12e-06	-0.00425394	-0.00130123	0.00241242	0.000581437	-7.32e-08	2.4e-07
AT1G01050	I	31515	-0.00287206	-0.0258676	0.00010429	-0.00671909	-0.00374215	0.00901966	0.000380455	-0.000114873	-0.000745496
AT1G01050	I	32807	-0.000671084	-0.00992299	-1.53e-05	-0.00350225	-0.000457479	0.00223062	0.00136761	0.000733753	-0.00123942
AT1G01060	I	35856	-0.00352909	-0.0274634	8.66e-06	-0.0132737	-0.000272467	0.0064994	0.00194495	0.000874179	-0.000118902
AT1G01060	I	37072	-0.000335803	-0.000364838	-9e-06	-0.00455633	-0.00198869	0.000253158	0.000223669	-2.34e-06	-0.00438093
AT1G01070	I	39751	-0.00031216	0.000140692	-5.17e-05	0.000545981	9.93e-06	-1.52e-05	-1.44e-05	6.46e-07	0.000898087
NA	I	41178	0.00414052	0.000682297	0.00052083	0.00101142	0.00302929	-0.00479563	-0.00029128	-0.000293118	9.28e-06
NA	I	41427	0.00182874	0.000652443	3.17e-05	0.000955093	0.00164267	-0.00316246	-0.00015496	-7.47e-05	2.4e-05
NA	I	44567	1.65e-06	-1.63e-07	-8.43e-07	-5.27e-05	0.000786283	2.02e-05	0.000310385	0.000310881	-0.000206958
AT1G01080	I	46373	-0.000427023	-0.00846839	6.26e-09	-0.00250967	-0.00047109	0.0026607	0.000856243	-5.49e-08	-0.000474422
AT1G01090	I	47577	-0.00113212	-0.0139621	-3.73e-06	-0.00634089	-0.0010188	0.00163998	0.00181885	0.000230288	-0.000326936
AT1G01090	I	48181	-1.5e-05	-0.000503862	1.37e-05	-0.00125336	-8.75e-08	0.000687613	0.00420829	4.31e-05	-9.56e-05
AT1G01090	I	49080	-1.43e-05	-8.73e-06	-0.000817717	-2.94e-07	2.36e-08	-0.00160348	-7.02e-07	-0.000733168	-3.28e-06
NA	I	51706	-0.000390804	-0.00149884	0.000121009	-0.00139506	-1.82e-06	9.93e-05	0.0008326	0.00075439	-0.000204002
NA	I	52202	-0.000395375	6.59e-07	-9.8e-05	0.000343083	-8.57e-07	-0.000238106	-0.00494929	-0.00018472	5.63e-05
AT1G01110	I	53901	-0.000363477	-0.00323805	-0.00106339	-0.000195003	-0.00183325	-6.06e-05	-0.000471594	-1.62e-06	-3.83e-09
NA	I	55684	-0.000260745	-0.00111102	5.46e-06	-0.00441485	-3.91e-05	0.000596938	0.00222586	0.000521217	-0.000852309
NA	I	57136	0.000216093	0.00480542	-0.000120623	0.000335145	0.000692492	-0.00381427	-0.000555264	-0.00269365	-0.000480272
NA	I	60772	0.0155092	0.0294509	0.000130611	0.00545652	0.0014608	-0.00052415	0.00022214	-0.000168814	0.000146869
NA	I	61661	-6.45e-05	7.28e-05	-0.000273459	7.06e-05	-0.000122529	-0.000836004	-0.00189147	-4.97e-05	8.85e-08
AT1G01130	I	63084	-8.85e-05	-0.00357981	5.82e-05	-0.00278708	-3.5e-05	2.16e-05	0.00200225	0.00150526	-0.000578394
AT1G01130	I	63645	0.000522614	0.00338973	5.68e-05	0.00373614	0.00623271	-6.56e-05	1.25e-08	-4.5e-05	0.00119086
AT1G01130	I	63759	-1.18e-06	-0.00729637	5.78e-05	-0.00104461	-9.71e-06	1.31e-05	0.0035335	0.0002768	-9.22e-05
NA	I	63915	0.000345002	0.00115946	3.05e-09	0.00271584	0.00109604	0.000164565	-2.61e-05	-5.24e-05	0.00076377
NA	I	64149	-0.000291533	-0.00618138	8.87e-05	-0.00486468	-6.77e-05	0.00262057	1.45e-05	0.00092129	-0.00203117
NA	I	68880	0.00119187	0.00714834	2.67e-06	0.000458951	-5.53e-06	-0.000633604	-0.000624874	-5.66e-05	-3.49e-06
AT1G01150	I	71326	-0.000286032	-0.0106642	-8.83e-05	-0.00248097	-0.000234884	0.00014544	0.00829387	0.00348695	-5.57e-05
AT1G01150	I	71348	-0.000186694	0.000461919	0.000596762	0.000200675	4.74e-06	0.000170757	-0.00203645	-1.24e-07	0.000392072
AT1G01150	I	71868	-0.00127246	-0.0108687	0.000117899	-0.0041274	-4.73e-06	3.49e-06	0.000976307	0.000585227	-0.000387173
AT1G01160	I	72756	0.00408756	0.0245758	0.000671391	0.00983916	0.000679793	0.000203227	-9.53e-05	4.06e-09	0.00135547
AT1G01160	I	72894	0.00408756	0.0245758	0.000671391	0.00983916	0.000679793	0.000203227	-9.53e-05	4.06e-09	0.00135547
AT1G01160	I	73047	0.00408756	0.0245758	0.000671391	0.00983916	0.000679793	0.000203227	-9.53e-05	4.06e-09	0.00135547
AT1G01180	I	75899	0.00179882	0.0184859	7.34e-06	0.00267224	0.000830511	-0.00179977	-0.00151965	-0.000355288	2.08e-07
AT1G01180	I	76879	0.000241234	0.00157661	-2.56e-07	0.000281529	-0.000973527	-0.000373622	-0.000629862	-5.68e-05	0.00064219
NA	I	77458	-5.29e-07	-0.00274181	-1.23e-06	-0.000197874	8.73e-05	1.43e-06	0.00112999	9.09e-05	-3.61e-08
NA	I	78803	-0.00198263	-0.00492751	0.000557161	-0.000104416	0.00175647	0.00669338	0.00307104	0.000566017	4.45e-07
AT1G01183	I	78975	-0.00038514	-0.00959473	9.31e-05	-0.00344799	0.000405017	0.00163625	0.00365827	0.000778945	-4.16e-05
NA	I	79418	0.00214621	0.0152581	0.001832	0.00922032	4.97e-07	-5.14e-06	-0.000400516	-0.000662521	0.00150646
NA	I	80216	-0.00115395	-0.0111017	0.000351362	-0.00257654	0.0018977	0.00191745	0.0027724	0.00045318	-3.05e-05
NA	I	80374	-0.00239618	-0.0244575	0.00061397	-0.00345781	0.00029249	0.00314268	0.00514754	0.00190932	-0.000143195
NA	I	81854	0.0214755	0.0936389	1.3e-05	0.0265538	0.00904173	-0.00116334	-0.00124257	-0.000734683	0.000652939
NA	I	81869	0.037378	0.018468	0.00026404	0.0458349	0.0105221	-0.00189405	-3.39e-07	-0.00288566	0.00164914
AT1G01200	I	86656	0.000310269	0.00527439	-0.000256138	0.000894475	-0.000319403	-0.000761663	-0.00330721	-0.00301121	-2.32e-06
AT1G01200	I	87791	7.95e-06	0.00225934	-0.000162486	-8.25e-05	-0.000199576	-0.00367954	-0.00199459	-0.000373393	-0.000108459
NA	I	88300	-0.00771529	-0.0679487	-0.000126923	-0.013465	-0.00205735	0.000112807	0.0010208	1.03e-05	-0.000112823
AT1G01210	I	89312	-0.00139988	-0.0153177	0.000334017	-0.00124052	0.000134112	0.00173871	0.00377307	0.00073662	-0.000154213
NA	I	90606	-1.75e-06	-0.00745136	-1.39e-08	-0.000302689	0.000708478	0.000834064	0.00141935	0.000160971	0.000587623
AT1G01220	I	92353	0.0015301	0.000173505	1.71e-05	0.000672981	6.7e-08	6.43e-06	-6.33e-08	-0.000416233	-3.43e-06
AT1G01220	I	95225	-0.00480795	-0.000579151	-2.07e-08	-0.0144196	5.5e-05	9.8e-05	0.000294425	0.00125697	-0.000919306
AT1G01230	I	97473	6.91e-06	0.0173788	2.82e-05	0.00036978	0.000266773	-0.00046444	-0.00230441	-0.00021002	-4.9e-05
AT1G01230	I	98317	0.0015301	0.000173505	1.71e-05	0.000672981	6.7e-08	6.43e-06	-6.33e-08	-0.000416233	-3.43e-06
AT1G01230	I	99001	0.000804492	0.000352256	9.2e-05	0.00127173	-1.13e-06	8.55e-05	-1.02e-07	-6.69e-05	3.89e-05
NA	I	99456	-0.000427924	-0.00681231	0.000142166	-0.00251131	0.000407897	0.000225836	0.00146843	0.00190874	-5.87e-06
NA	I	99785	0.000878103	6.16e-06	-4.56e-05	-9.91e-07	-0.000192271	-0.00185821	-0.000151334	-0.00132327	-8.13e-05
NA	I	99805	7.28e-05	2.03e-05	-8.06e-05	5.34e-09	-0.0009735	-0.000180647	-0.000147031	-0.00130017	-0.000204786
AT1G01240	I	100267	-0.00131701	-0.0130552	0.000151427	-0.00276569	3.77e-06	0.000810339	0.00186328	0.0026302	-8.78e-05
AT1G01240	I	100314	-0.00131701	-0.0130552	0.000151427	-0.00276569	3.77e-06	0.000810339	0.00186328	0.0026302	-8.78e-05
AT1G01240	I	100501	0.00202864	0.00661733	-1.92e-05	0.00256147	2.3e-07	-0.00288465	-0.00139867	-0.00156439	0.00103576
AT1G01240	I	100832	0.00775587	0.0610672	5.31e-05	0.0160844	0.00246008	-2.48e-05	-0.00047551	-0.00124544	0.000570897
AT1G01260	I	109472	-0.000564766	-0.000943287	-2.94e-06	-0.000159685	-0.000126407	0.00181723	0.00243896	0.0018389	-1.45e-06
AT1G01260	I	109627	0.000662598	0.000155461	8.55e-05	0.000123227	0.00110878	-0.00193741	-0.00134257	-0.00330406	-3.94e-08
AT1G01280	I	112907	0.000391311	5.89e-06	6.23e-05	7.53e-05	0.000866807	-0.00206785	-0.000678288	-0.00125848	7.83e-08
AT1G01290	I	114648	-2.31e-06	-1.05e-05	-2.52e-05	-0.00102205	-1.76e-05	1.17e-05	0.000155651	0.000371132	-0.000689123
AT1G01290	I	114737	-0.0051186	-0.0029163	-1.41e-08	-8.57e-06	-4.76e-05	-5.8e-07	-0.00181162	-0.000111335	5.3e-05
AT1G01290	I	114915	-0.000868723	-0.00214951	-2.14e-05	-0.000380073	5.34e-07	-0.000452317	-0.000243448	-0.000117282	-9.21e-05
AT1G01290	I	115320	-0.000666712	-0.00175284	-8.12e-06	-0.000254088	2.63e-08	-0.000511609	-0.000109329	-6.36e-05	-9.46e-05
AT1G01300	I	117199	0.000209452	0.000730941	0.000123524	0.00482691	1.72e-05	0.000213799	0.000150878	0.000106508	0.00796836
AT1G01300	I	117379	0.00123678	0.0152999	5.58e-06	0.00940312	5.85e-05	-8.05e-07	-1.26e-05	-5.09e-05	0.00224793
AT1G01300	I	118441	0.00112937	0.000125709	6.44e-05	2.62e-05	0.000842861	-6.08e-05	-1.95e-05	6.59e-09	0.000163382
AT1G01310	I	120328	-0.000188431	-0.00394276	-0.000286779	-0.000997371	-0.000851058	0.00011195	0.000907532	0.000316926	-0.000391175
AT1G01320	I	127093	-0.000197573	-0.00446536	-0.000126517	-0.00152793	-9.35e-05	1.95e-05	0.000645428	0.00034937	-3.44e-05
AT1G01320	I	128116	-3.62e-06	-0.0024667	-6.58e-07	-0.000794879	0.000275924	-1.28e-05	0.000616066	0.000183179	-5.07e-07
AT1G01320	I	128366	-0.00020271	-0.00221031	3.3e-06	-0.00175642	-9.85e-09	2.78e-07	0.00011004	0.00135196	5.23e-08
NA	I	131281	-0.000503681	-0.0112712	3.3e-07	-0.00530634	-5.11e-07	-4.86e-05	0.000287169	0.00035674	-0.00165194
NA	I	132276	9.38e-07	-8.74e-05	-1.98e-05	-0.000101606	-0.00131481	9.69e-06	1.33e-06	-6.24e-05	3.91e-06
AT1G01340	I	132773	-0.000333466	-0.0041156	-1.95e-05	-0.00259871	-5.08e-06	-8.98e-05	2.44e-05	9.31e-05	-0.000793356
AT1G01340	I	133607	-0.000254291	-0.00343952	-1.51e-06	-0.00228575	-8.72e-06	-0.000168989	4.8e-05	0.00034356	-0.000551384
NA	I	135519	-1.92e-05	0.000539376	-2.63e-05	2.13e-05	1.36e-05	0.00155582	5.35e-06	1.83e-06	4.76e-07
AT1G01350	I	136188	-6.8e-06	0.000517825	-7.65e-06	7.01e-05	0.000332869	0.00133114	1.84e-06	0.000385245	0.000324165
AT1G01350	I	136211	3.37e-05	-9.16e-05	-5.04e-05	-0.000311424	0.000690654	-0.00956796	-0.000400999	-0.000865967	-0.00120674
AT1G01350	I	136467	0.00490817	0.0087925	5.05e-05	0.0184145	0.000114101	0.000477769	-4.06e-07	-0.000108971	0.00227251
AT1G01350	I	136773	0.000829136	-0.000515778	1.93e-06	-0.000115667	-8.93e-08	-0.000422968	0.000114517	7.57e-07	-6.03e-05
AT1G01350	I	137104	0.00465563	0.00619576	0.000351348	0.00287251	5.22e-05	-0.00252515	-0.00108403	-0.00762815	-7.56e-06
AT1G01350	I	137545	-8.66e-05	-0.00559419	7.36e-06	-0.0003827	8.64e-10	-2.1e-05	7.23e-05	2.3e-05	-0.000511415
NA	I	138335	0.000984974	0.00395219	8.2e-08	0.000396605	6.07e-11	-0.00045502	-0.0010797	-0.00130703	3.94e-06
AT1G01355	I	138875	-0.000333466	-0.0041156	-1.95e-05	-0.00259871	-5.08e-06	-8.98e-05	2.44e-05	9.31e-05	-0.000793356
AT1G01355	I	139393	-0.000200023	-0.00274676	4.74e-06	-0.00323921	-3.27e-05	-1.68e-05	7.99e-05	0.00105133	-0.00153903
NA	I	139832	-5.17e-06	-9.6e-06	-0.00113689	1.78e-07	-0.000393011	5.25e-07	-3.98e-08	-0.000110664	0.000454407
NA	I	139991	-5.82e-07	-1.54e-06	-0.000915981	3.98e-06	-0.000231193	4.92e-07	1.63e-06	-5.8e-05	0.000466049
NA	I	140005	-5.82e-07	-1.54e-06	-0.000915981	3.98e-06	-0.000231193	4.92e-07	1.63e-06	-5.8e-05	0.000466049
NA	I	140671	-0.00079805	-0.00187676	-6.38e-06	-0.00313137	-8.26e-05	-1.29e-06	1.02e-05	0.000317067	-0.00284309
NA	I	141556	-0.00121478	-0.00407253	3.96e-07	-0.00386057	-9.26e-05	-4.8e-06	7.68e-05	0.000712677	-0.001955
AT1G01360	I	142940	-1.78e-08	1.35e-05	-3.12e-05	0.000956645	0.000216358	0.000364489	-1.8e-07	-9.04e-05	0.000771513
NA	I	143471	-0.00212876	-0.0115426	-8.92e-05	-0.00563412	-0.000530143	-1.97e-05	-6.72e-06	0.000287625	-0.00174808
NA	I	143509	-0.00241969	-0.0129886	-0.000197721	-0.00620034	-0.000470792	-5.07e-06	-1.63e-05	7.83e-05	-0.00223
AT1G01370	I	143704	0.000140986	0.000198056	1.6e-05	0.00136695	0.000428317	7.33e-05	0.000426795	1.78e-07	0.00124263
AT1G01370	I	144410	-0.000826094	-0.0143714	-0.000159051	-0.00553605	-0.000663667	-5.16e-05	-1.39e-05	6.71e-05	-0.000852486
AT1G01370	I	144832	-0.00241969	-0.0129886	-0.000197721	-0.00620034	-0.000470792	-5.07e-06	-1.63e-05	7.83e-05	-0.00223
AT1G01370	I	145457	-0.00252115	-0.0211028	-0.000316533	-0.0094421	-0.000911071	-0.00025464	9.8e-07	6.05e-05	-0.00329269
NA	I	146220	0.000106957	0.0057235	3.93e-05	0.000155247	5.91e-06	-0.00110481	-0.000536903	4.68e-05	4.96e-07
AT1G01390	I	148601	-0.00564738	-0.0383972	-0.000395348	-0.0127702	-0.000330229	-1.16e-05	2.78e-07	9.84e-06	-0.00473444
NA	I	150430	0.00766153	0.0322155	2.37e-06	0.0115523	3.09e-05	-2.66e-05	-0.000313407	-0.000381243	0.00232783
NA	I	150457	0.00719611	0.0302229	-3.31e-06	0.0109244	4.15e-05	-6.73e-06	-0.000430027	-0.000901914	0.00186454
AT1G01400	I	150992	-0.00477401	-0.0124418	8.89e-07	-0.00499298	2.22e-07	4.05e-05	5.7e-05	0.000608182	-0.00236185
AT1G01410	I	153232	-0.00123287	-0.0122566	-3.92e-05	-0.0041654	-9.66e-08	0.0001894	9.08e-05	1.82e-05	-0.000821066
AT1G01430	I	158305	-0.00116011	-0.00403434	-5.61e-05	-0.00515426	-5.61e-08	-2.55e-06	-1.62e-05	-4.76e-07	-0.00222479
AT1G01430	I	158640	-0.00136532	-0.00907084	-0.000213014	-0.00264566	1.95e-05	0.000174107	7.39e-05	-1.43e-05	-0.000618781
AT1G01448	I	163492	-2.58e-06	1.15e-05	-0.000273118	-0.000259511	0.000237434	-0.000915022	-0.00269402	-0.000851143	-0.000794998
AT1G01448	I	163569	-0.000573207	-0.00362	-0.000212355	-0.000485207	0.000320617	4.44e-06	0.000216686	-2.12e-05	-0.000484217
AT1G01448_AT1G01450	I	164375	0.000455629	0.000370427	0.000290735	0.000187249	0.000134226	-7.84e-05	-0.000280949	-0.000319056	4.78e-05
AT1G01448	I	166030	0.0009289	0.0435562	8.16e-06	0.00490926	0.000140034	2.94e-06	1.35e-07	7.13e-07	1.96e-07
AT1G01453	I	166850	-0.000771003	-0.00488225	4.79e-07	-0.00296246	-3.26e-07	0.000448239	0.00244274	0.000957974	-0.000503968
AT1G01460	I	169429	2.12e-05	0.00669439	-2.01e-05	0.000745701	-0.000628244	-0.000400984	-0.000256547	0.000282002	0.000422958
AT1G01460	I	169883	-0.000159899	-0.0101604	3.78e-06	1.12e-06	-8.54e-06	0.000120087	4.46e-05	-0.000383302	0.000321974
NA	I	171538	0.00021348	6.05e-05	5.29e-07	-8.52e-06	-1.01e-05	-0.000300638	-0.000338648	0.000160729	-0.000269058
NA	I	171664	-0.00013317	0.00204695	-1.16e-06	-0.00166134	-3.35e-05	-4.08e-05	-0.00190427	0.000525669	-0.00085535
NA	I	171736	0.00225202	0.00556316	3.27e-05	0.000972762	1.9e-07	-0.000555114	-0.00125274	4.09e-06	0.000151499
NA	I	173042	-0.000167426	-8.61e-06	-0.000301417	-0.000152996	0.000120133	2.51e-05	-0.000114265	-3.13e-06	-0.000456112
NA	I	173963	-2.75e-06	0.00273455	-0.000210336	-0.00016859	-0.00200453	-0.000642651	-0.0140324	-0.000434328	-0.00146085
NA	I	174791	0.00115638	0.0532039	4.31e-06	0.00232142	4.04e-05	-6.49e-05	-0.00038387	4.19e-06	3.15e-06
AT1G01480	I	177232	-0.00186287	-0.00731625	-6.72e-06	-0.00503196	-0.0011219	0.00100658	0.00188435	0.00134607	-0.000509886
NA	I	179753	-0.00520004	-0.0193598	-0.000134439	-0.00617848	-0.000227833	0.000735934	0.000492194	0.000467068	-0.000242666
AT1G01490	I	180336	0.000520784	0.000404502	-7.57e-08	0.000141433	-3e-05	-0.000582528	-0.000180088	-1.85e-06	0.000655635
AT1G01490	I	181466	-0.00348009	-4.04e-05	-9.71e-06	-0.000160053	-0.00793932	3.35e-05	9.16e-05	0.0017373	4.76e-05
AT1G01490	I	182057	-0.0054549	-0.00864226	-4.13e-05	-0.0065017	-0.000245116	0.00401251	1.57e-05	9.37e-05	-7.8e-05
NA	I	183655	3e-05	8.28e-05	-1.14e-06	0.001292	-0.000652955	2.14e-05	0.000514369	3.69e-07	0.00188504
NA	I	183848	-1.84e-06	-0.000199475	1.86e-05	0.000445525	-0.00141642	-0.000252068	0.000571601	-0.000539663	0.000835448
NA	I	184847	-0.00449135	-0.00758664	-0.00108669	-0.00249063	-0.000420452	0.00312775	-1.23e-05	0.000190053	-0.000118841
AT1G01500	I	185783	0.00055808	0.00044461	0.000788729	0.00773276	1.68e-07	-0.00033812	0.000476251	-0.00036252	0.00290871
NA	I	192523	-0.00163988	-0.00140727	-0.00122429	-0.0138775	-4.77e-05	0.000567576	-3.89e-05	0.000345372	-0.00145984
AT1G01540	I	197787	-0.00171021	-0.000627081	-0.000923664	-0.0106962	-0.000163051	0.000576062	-0.000205955	0.00158015	-0.00179111
AT1G01540	I	197963	-0.00198973	-0.000878726	-0.00136362	-0.0116903	-0.000138437	0.000788048	-0.000281362	0.000835583	-0.00230272
NA	I	199485	0.00350911	0.0260221	1.47e-05	0.0010342	-2.49e-06	-0.00182509	-0.000981041	-0.000174666	-1.21e-05
AT1G01550	I	201650	-2.57e-05	-0.000120226	9.34e-05	7.94e-05	7.07e-07	2.07e-05	0.000171142	5.69e-07	0.000489198
AT1G01570	I	205710	-0.00361977	-0.00454295	-0.00563524	-0.00673362	-0.000673862	0.00127537	-2.72e-06	2.8e-05	-0.00109414
AT1G01570	I	207187	-0.00781615	-0.0109458	-0.00245434	-0.0165297	-0.00226339	0.0161439	0.000114363	0.000437993	-0.000755555
NA	I	208251	-0.00773379	-0.0046996	-0.00306388	-0.00356023	-0.000520757	0.00900945	1.94e-05	-6.14e-07	-0.00229322
NA	I	208851	-0.00733238	-0.0131758	-0.00134092	-0.00311879	-0.00257458	0.00256534	-1.51e-08	-2.22e-06	-0.000586522
NA	I	208903	0.00565869	0.00858416	0.0057146	0.00335294	0.000837731	-0.00584205	-1.07e-06	7.98e-06	0.000590227
AT1G01580	I	210823	0.000214201	-0.000251943	0.000421992	0.00102487	-2.59e-05	-0.000131319	0.000853695	3.62e-05	0.00138815
AT1G01590	I	215174	-0.000128851	9.19e-07	-0.000232816	-0.000632025	0.000177482	0.000986659	-4.33e-05	0.00108332	-3.55e-05
AT1G01600	I	220860	0.0035335	0.00190844	0.00120999	0.00153818	1.69e-08	-0.00370248	-0.000818205	-9.76e-06	0.000203572
AT1G01610	I	222616	0.00606679	0.00477476	0.00353746	0.00117978	5.24e-05	-0.00335722	-0.000286411	-0.00106505	4.05e-05
AT1G01610	I	223037	0.00606679	0.00477476	0.00353746	0.00117978	5.24e-05	-0.00335722	-0.000286411	-0.00106505	4.05e-05
AT1G01610	I	223306	-0.00860298	-0.0138319	-0.001874	-0.00338351	-0.000563135	0.0106025	5.8e-06	0.000554955	-0.000318588
AT1G01610	I	223623	3.52e-05	2.52e-06	-1.03e-07	-6.68e-07	3.29e-06	-4.06e-05	-0.000165581	-0.000151763	-6.42e-05
AT1G01610	I	223752	0.00059878	0.000929834	3.84e-05	0.000909003	6.24e-05	-0.000549514	-5.28e-05	-8.69e-06	-4.79e-07
AT1G01610	I	223800	-0.00163996	-0.000105851	-0.000115308	-0.00129047	-0.00054641	0.0108329	0.000262472	0.00072203	-4.6e-06
NA	I	225129	-0.0119206	-0.00574738	-0.000979879	-0.00138197	-0.00189253	0.00844636	0.00172331	0.00579474	-2.15e-06
AT1G01630	I	229618	0.00777413	0.0252517	0.000112323	0.00124714	0.00147603	-0.00306353	-0.000462511	-0.00251903	-9.45e-06
AT1G01650	I	233534	-0.0114514	-0.00105114	-0.000628507	-0.00145822	-1.52e-05	0.00474802	0.000932562	0.00245386	-3.73e-05
AT1G01650	I	234710	0.00333236	0.0281864	8.43e-06	0.000934791	0.0117263	-9.68e-05	-0.0011123	-0.000462429	-0.000387659
AT1G01650	I	235189	0.00259811	0.0167956	1.07e-05	0.000598456	0.0104889	-0.000132714	-0.000343327	-0.000147713	-0.000147187
AT1G01650	I	236680	0.00135756	0.00987209	4.09e-05	0.000229325	0.00273983	-0.00041843	-0.000732481	-0.000660785	7.26e-09
NA	I	237838	-1.6e-08	2.08e-06	0.000704691	7.23e-05	-0.00139938	-0.00177524	-0.000907516	-0.000126266	0.000232707
NA	I	239657	0.00651635	0.0209983	-1.43e-07	0.00155002	0.00252819	-0.00227948	-0.00107417	-0.000526618	-3.8e-07
AT1G01660	I	240061	0.00140397	0.0042962	2.5e-07	0.000301705	0.00478892	-0.000308746	-0.00101994	-0.000356288	8.98e-07
NA	I	242678	7.89e-05	0.000334914	0.00031381	0.00171222	0.00038431	-0.00199987	-0.000364936	-9.47e-06	0.000499354
AT1G01670	I	242911	9.01e-05	0.000143108	-4.62e-07	0.000578825	0.00366477	-8.48e-06	7.59e-08	1.13e-06	0.000103735
AT1G01670	I	243303	-0.00275194	-0.00406449	-0.000142752	-0.0155137	-0.000339395	-0.000709443	-0.00124363	0.000260956	-0.000308421
AT1G01670	I	245788	0.00150074	0.00290754	1.08e-05	0.000488682	0.00302685	-6.69e-05	-0.000222864	-0.000186468	5.35e-05
AT1G01680	I	246425	0.000798209	1.17e-05	4.44e-05	-2.66e-05	0.000860338	-0.00271493	-0.00188433	-0.000305557	-0.000435354
AT1G01680	I	246561	-0.00226064	-5.32e-05	-1.33e-05	-0.00010294	-0.00359677	0.00575795	0.000600997	0.000247243	-2.54e-05
AT1G01680	I	247065	0.00242981	1.33e-05	3.28e-05	1.34e-05	0.00125347	-0.0099164	-0.000326869	-3.18e-05	1.96e-06
AT1G01680	I	247357	0.00242981	1.33e-05	3.28e-05	1.34e-05	0.00125347	-0.0099164	-0.000326869	-3.18e-05	1.96e-06
AT1G01680	I	247484	-0.00115258	-0.000271175	-2.15e-05	-0.000111547	-0.000943162	0.00786113	0.000734732	0.000120282	-1.9e-05
AT1G01680	I	247814	-0.00382319	-0.00189696	5.2e-07	-0.000480446	-0.00162728	0.00975068	0.00138299	0.000392155	-4.57e-05
AT1G01680	I	247850	-0.00382319	-0.00189696	5.2e-07	-0.000480446	-0.00162728	0.00975068	0.00138299	0.000392155	-4.57e-05
AT1G01680	I	248261	8.47e-08	-1.24e-05	-0.000732228	-0.000158579	-0.000426154	0.000600423	0.000175359	5.86e-06	-0.000246963
NA	I	248737	-0.00449285	-0.00142379	-1.36e-06	-0.000533028	-0.00136924	0.0134813	0.00117213	0.000229699	-0.000136091
NA	I	249083	-0.00372188	-0.00150187	2.24e-07	-0.000198973	-0.000501894	0.0158006	0.00234408	0.000609314	-7.4e-05
AT1G01690	I	249256	-0.00382917	-0.00111018	8.48e-07	-0.000371797	-0.000981809	0.0130619	0.00170474	0.000344447	-0.000135465
AT1G01690	I	250096	-0.00382591	-0.0015531	5.53e-07	-0.000560963	-0.0028825	0.0071965	0.000677104	0.000143635	-9.29e-06
AT1G01690	I	250479	-0.00521003	-0.00275998	-1.61e-05	-0.0008328	-0.00153611	0.0104725	0.00102371	0.000140951	-0.000116779
AT1G01690	I	250624	-0.00521003	-0.00275998	-1.61e-05	-0.0008328	-0.00153611	0.0104725	0.00102371	0.000140951	-0.000116779
AT1G01690	I	250718	-0.00568218	-0.00794841	-4.55e-05	-0.00205782	-0.00172949	0.00776896	0.00149957	0.000472334	-1.71e-05
AT1G01690	I	250934	-0.00521003	-0.00275998	-1.61e-05	-0.0008328	-0.00153611	0.0104725	0.00102371	0.000140951	-0.000116779
AT1G01690	I	251145	0.00418712	0.00745148	-2.59e-07	0.00145068	0.00102229	-0.00249565	-0.000188774	-4.49e-05	0.000436836
AT1G01690	I	251256	0.00315594	0.00678518	-2.05e-05	0.000513685	0.000780268	-0.00321834	-0.00133728	-0.000422426	0.000422678
AT1G01690	I	252095	0.00408066	0.0161758	-3.99e-06	0.00178899	0.00366997	-0.00156961	-0.000899087	-0.000133168	2.87e-05
AT1G01690	I	252243	0.00042561	0.000569772	1.47e-05	0.000207789	0.000322029	-2.29e-05	-1.65e-05	-0.000207133	5.16e-05
AT1G01695	I	253289	0.00175809	0.00616995	-3.84e-07	0.000693467	0.00158956	-0.000691508	-0.000169811	-3.03e-05	0.000219523
AT1G01695	I	254004	-0.00255714	-0.000919511	-3.8e-05	-0.000324199	-0.00138353	0.00539638	0.000361177	3.49e-05	-8.31e-05
NA	I	255333	-0.00654229	-0.00547072	-9.91e-05	-0.000520659	-0.000321494	0.00941926	0.00102023	0.000367729	-1.14e-05
NA	I	255849	-0.00095146	-1.22e-05	-7.22e-05	-4.24e-05	-0.00156303	0.00126814	9.58e-05	-3.88e-05	-8.55e-05
NA	I	256039	0.000677542	-9.09e-07	2.49e-06	-1.76e-05	0.00122952	-0.000386048	-2.35e-05	-1.29e-06	7.14e-06
NA	I	256194	-0.00272865	-0.0035987	-0.000196064	-0.000589635	-0.000133751	0.00723316	0.00105678	1.49e-05	-0.000363232
AT1G01700	I	260010	-0.000967772	-0.006357	3.8e-07	-0.000179736	-0.0049769	-1.82e-06	-4.08e-06	0.000583477	0.00123997
AT1G01700	I	260496	6.59e-06	2.24e-06	1.74e-08	-1.22e-08	-0.00139696	-0.000629583	-7.06e-05	1.81e-05	1.38e-05
NA	I	261830	0.000172992	0.00291631	-7.68e-08	0.000148542	-2.92e-05	-0.000500635	-0.00031892	-1.72e-05	5.75e-06
AT1G01710	I	263787	4.13e-05	0.000113634	0.000357564	1.23e-05	-0.000177951	-0.000594082	-0.00030202	2.67e-05	0.000619569
AT1G01710	I	263895	0.00164339	0.00480068	0.000542431	0.000126163	1.05e-05	-0.00158389	-0.00035454	-1.7e-05	0.000173417
AT1G01710	I	264845	0.00129684	0.00401066	0.000400633	6.74e-05	9.93e-07	-0.00147603	-0.000616267	-4.22e-05	0.000171066
AT1G01710	I	265099	0.00164339	0.00480068	0.000542431	0.000126163	1.05e-05	-0.00158389	-0.00035454	-1.7e-05	0.000173417
AT1G01710	I	265611	-0.00256701	-0.00721399	-0.000140773	-0.00154787	-3.01e-05	0.00575635	0.00115494	6.66e-06	-0.000819032
AT1G01710	I	266159	-0.0019174	-0.0057107	-0.000117111	-0.00106702	-5.16e-05	0.00495709	0.00172171	1.08e-06	-0.000615618
AT1G01710	I	266733	2.46e-05	0.00107996	9.49e-05	0.00013931	-4.84e-05	-1.3e-05	-0.000488846	-8.04e-08	0.000520525
AT1G01710	I	267251	2.46e-05	0.00107996	9.49e-05	0.00013931	-4.84e-05	-1.3e-05	-0.000488846	-8.04e-08	0.000520525
AT1G01710	I	267352	9.88e-05	0.00124154	0.000165454	0.000158516	-5.62e-07	-0.000261495	-0.000876791	-1.63e-05	0.000406301
NA	I	267925	-0.00170365	-0.0048876	-8.44e-05	-0.000998849	-4.3e-05	0.00399559	0.00152849	5.86e-05	-0.000550968
AT1G01720	I	269283	-0.00231472	-0.00941436	-0.000137032	-0.00204656	-9.24e-05	0.0032139	0.000272357	5.16e-05	-0.000482575
AT1G01730	I	271416	-0.00531055	-0.016349	-0.000508091	-0.00341115	-2.61e-05	0.00853133	0.00189386	1.25e-05	-0.000733713
AT1G01750	I	275504	-0.00296682	-0.0114172	-5.96e-05	-0.000919236	-0.000245576	0.00909405	0.00216904	0.000999219	-0.000155339
AT1G01750	I	275624	-0.00590784	-0.0235577	-0.000397281	-0.00415431	-0.000540727	0.00742606	0.00302177	9.08e-05	-0.000299151
AT1G01760	I	277613	-0.0135432	-0.0420629	-0.000517875	-0.0060928	-0.000431725	0.00744086	0.00228457	0.000301894	-7.72e-05
AT1G01760	I	277659	-0.00751905	-0.0302014	-0.000690387	-0.00522505	-0.000194695	0.00817348	0.00302099	0.000115626	-0.000403097
AT1G01760	I	277847	-0.0103072	-0.0572295	-0.000827736	-0.00605246	-0.000874944	0.00703658	0.00257737	0.000225784	-0.000594422
AT1G01790	I	284989	0.00479472	0.0182414	0.000170841	0.00161783	8.18e-05	-0.00780915	-0.0027932	-0.00126874	0.000108043
AT1G01790	I	285111	-0.0130754	-0.042783	-0.00100421	-0.00350491	-0.000363702	0.0100298	0.00170178	0.000496043	-0.00036169
AT1G01790	I	285729	-0.00525849	-0.0163626	-0.000267966	-0.00252275	-2.49e-07	0.00836163	0.00314945	0.000347831	-0.000959063
AT1G01790	I	287160	-0.004675	-0.0122086	-0.000605004	-0.00265743	-3.6e-07	0.00780778	0.00183301	4.54e-06	-0.000982317
AT1G01790	I	288548	-0.0128833	-0.0760326	-0.00161846	-0.0102308	-0.000393877	0.01037	0.00380686	0.00111737	-0.000726127
AT1G01790	I	289260	0.00439592	0.0291567	0.000159065	0.0030659	5.35e-05	-0.00542251	-0.00280058	-0.00270231	0.000121493
AT1G01790	I	289857	-0.00681474	-0.0369856	-0.000289093	-0.00583656	-0.000899755	0.0070284	0.00339825	0.000438356	-0.000158114
NA	I	291135	-0.0164487	-0.00357251	-0.00132617	-0.0142481	-2.55e-08	0.00195177	3.44e-05	5.3e-05	-0.00292226
NA	I	291602	-0.004675	-0.0122086	-0.000605004	-0.00265743	-3.6e-07	0.00780778	0.00183301	4.54e-06	-0.000982317
NA	I	291796	-0.00486141	-0.0190403	-0.00191645	-0.00434136	-0.00058195	0.00897957	0.00147506	0.000198006	-9.84e-05
NA	I	292520	-0.00128298	-0.00910359	-0.000318934	-0.000743476	0.000131925	0.00316897	0.00107234	-7.12e-06	-0.000855002
NA	I	292581	0.000131876	0.0104852	0.000191578	1.48e-05	-5.74e-08	4.84e-07	-0.000507616	-7.38e-05	6.66e-05
NA	I	292671	0.0095697	0.00729058	0.000305447	0.00444319	-0.00036464	-0.00136319	-8.06e-05	-4.09e-06	0.00156252
NA	I	293313	7.97e-06	0.00766276	0.00021933	7.18e-06	1.18e-05	1.08e-05	-0.000405908	-1.96e-05	-6.07e-07
AT1G01800	I	294899	6.1e-05	0.00998324	0.000101905	0.00299235	-8.96e-06	-0.00261945	-0.000677753	-0.000426588	0.00091789
AT1G01820	I	296724	0.00367105	0.0023123	9.16e-05	0.000522954	0.00156797	-0.004944	-0.00406887	-0.00116569	3.44e-05
AT1G01820	I	297946	0.000815529	0.000482098	0.000105139	0.00170444	-0.000413626	-0.00310997	-6.3e-05	-1.97e-08	0.00329339
AT1G01820	I	298086	0.000251986	0.000833733	4.05e-05	0.000712339	-0.00108838	-0.00809897	-0.000813872	-0.0022749	0.000446538
AT1G01840_AT1G01860	I	304281	-9.94e-07	7.33e-06	1.81e-07	2.64e-05	-0.000225381	-0.00178754	-0.000605061	-4.02e-05	2.71e-06
AT1G01860	I	304565	0.00114056	0.0111484	0.000260333	0.00393701	2.33e-08	-0.00196718	-0.000943088	-2.73e-05	0.000461909
AT1G01860	I	304984	0.000605514	-0.000313416	7.52e-05	0.000844735	-1.59e-05	-1.73e-05	-6.09e-06	-1e-05	0.000484646
AT1G01860	I	305431	0.000961165	0.00983562	0.000127884	0.00351052	9.76e-08	-0.00158651	-0.00116395	-0.000151694	0.000298847
AT1G01880	I	307847	0.000819968	0.0010749	4.92e-06	0.00150036	1.68e-05	-0.00104878	-0.000346794	-1.28e-07	0.000146604
AT1G01880	I	308370	0.00106914	0.0013898	1.56e-05	0.00189908	5.39e-05	-0.00112898	-0.000176032	6.12e-06	0.000147711
NA	I	309970	0.00183098	0.0027123	-2.9e-07	0.00155462	0.00159072	-0.00291112	-0.000165125	-0.000122551	-2.11e-05
AT1G01900	I	310925	0.00140913	0.0202033	0.000737949	0.00590415	0.000945543	-0.00214849	-0.000413958	-0.000175357	3.02e-05
AT1G01900	I	311064	0.00368252	-8.18e-05	0.000208657	0.00594018	0.000175757	-0.00145233	-2.33e-05	-5.76e-05	0.000799325
AT1G01900	I	311610	0.000603689	5.54e-06	3.94e-05	0.00010742	0.000835904	-0.00536686	-6.57e-05	-4.5e-05	-5.15e-08
AT1G01910	I	313381	-0.00507675	-0.0140707	-0.000417426	-0.00338682	-0.000119677	0.00759121	0.00159848	7.73e-05	-0.000308216
AT1G01920	I	316941	0.000277141	6.8e-06	1.36e-05	9.03e-05	0.000237894	-0.00215734	-8.46e-06	-2.12e-06	-7.68e-08
AT1G01920	I	317402	1.98e-06	3.7e-06	1.13e-05	6.63e-05	8.61e-07	-0.000300875	-0.000252651	-8.56e-08	8.11e-05
AT1G01930	I	319963	0.000191504	2.68e-06	5.46e-05	0.000229264	0.000447599	-0.00283292	-0.000117848	-2.42e-05	3.19e-05
AT1G01930	I	320474	0.000407781	1.01e-06	1.69e-06	8.86e-06	0.000823989	-0.00588729	-0.000397883	-0.000598658	-0.000113663
AT1G01930	I	321057	0.000603689	5.54e-06	3.94e-05	0.00010742	0.000835904	-0.00536686	-6.57e-05	-4.5e-05	-5.15e-08
AT1G01930	I	321615	0.000260748	7.69e-09	0.000143034	0.000309992	0.000376146	-0.00334602	-6.92e-05	-3.89e-08	7.94e-05
AT1G01930	I	321897	0.000191504	2.68e-06	5.46e-05	0.000229264	0.000447599	-0.00283292	-0.000117848	-2.42e-05	3.19e-05
AT1G01950	I	328445	-0.00453879	-0.0123362	-0.000224054	-0.00294793	-0.000142571	0.00655588	0.00189294	0.000285228	-0.000180731
AT1G01960	I	331177	0.000134488	-0.000135769	3.37e-05	1.32e-05	0.000322543	-0.0035233	-0.000107964	-7.81e-06	8.14e-06
AT1G01960	I	332266	-2.69e-05	8.55e-06	-1.26e-06	4.76e-08	-6.43e-05	-0.000562156	-5.11e-05	2.04e-05	5.56e-08
AT1G01960	I	333482	0.000314045	0.00521443	0.000153784	0.00151494	1.3e-06	-0.000540643	-0.000702002	-1.48e-06	-7.72e-08
AT1G01960	I	335469	0.000603689	5.54e-06	3.94e-05	0.00010742	0.000835904	-0.00536686	-6.57e-05	-4.5e-05	-5.15e-08
AT1G01960	I	335990	0.000162659	0.000108569	2.49e-05	0.000778577	1.71e-05	-0.000383029	-8.2e-05	-2.79e-07	-3.34e-06
AT1G01970	I	338744	3.64e-06	-0.000135314	1.65e-05	7.3e-05	3.37e-06	-0.000594566	-1.78e-05	5.08e-05	2.71e-06
AT1G01980	I	341196	0.000260748	7.69e-09	0.000143034	0.000309992	0.000376146	-0.00334602	-6.92e-05	-3.89e-08	7.94e-05
AT1G01980	I	341924	1.69e-05	-0.000172283	1.89e-07	5.96e-06	3.45e-06	-0.00121228	-0.000275538	1.04e-05	-9.63e-07
NA	I	342259	1.53e-08	-0.000592825	-1.31e-06	1.57e-05	2.24e-06	-0.000176208	-6.35e-05	3.3e-06	-3.54e-07
NA	I	342966	7.24e-05	4.44e-06	5.91e-07	0.000175776	7.61e-08	-0.000935564	-0.000334646	1.24e-06	1.96e-08
AT1G01990	I	343449	0.000747753	0.00101059	7.49e-07	0.000411512	2.79e-08	-0.000422446	-0.000609725	-3.64e-09	-3.66e-05
AT1G02000	I	346038	5.88e-07	0.00500231	0.000110771	5.77e-05	0.000209562	-0.00244378	-0.000487111	8.77e-09	0.000418102
AT1G02010	I	349310	-0.00388792	-0.0109879	-0.000150395	-0.00242432	-6.49e-05	0.00636943	0.00268203	0.000428929	-0.000182155
AT1G02010	I	349489	-0.00337274	-0.00254112	-0.00115224	-0.00118987	-0.000147497	0.00558306	0.00066031	9.46e-05	-0.00185886
AT1G02010	I	349786	-0.00379997	-0.000675664	-0.00256439	-0.000612835	-0.000385838	0.00475087	5.57e-05	0.000117313	-0.00362795
AT1G02010	I	350432	-0.000761882	-1.04e-06	-0.000115243	-4.16e-05	-3.61e-05	0.00280586	0.000301887	1.49e-05	-0.00133748
AT1G02010	I	351212	-0.00337274	-0.00254112	-0.00115224	-0.00118987	-0.000147497	0.00558306	0.00066031	9.46e-05	-0.00185886
AT1G02010	I	351393	-0.00254918	-0.00178049	-0.00104119	-0.000778849	-0.000200332	0.00471912	0.00102958	5.46e-05	-0.00148039
AT1G02010	I	351689	-0.00357832	-0.00363173	-0.000311047	-0.00146062	-8.14e-05	0.00590097	0.00199267	0.000422975	-0.000133679
AT1G02010	I	351832	-0.00399193	-0.00165188	-0.00164178	-0.000669803	-0.000685389	0.0102583	0.000641139	0.000197255	-0.000360838
NA	I	352602	-0.00360021	-0.0025339	-0.000976457	-0.00130512	-0.000317148	0.00503602	0.000503453	0.000212949	-0.00143375
AT1G02020	I	352807	-0.00300303	-0.00203098	-0.000761921	-0.000988592	-0.000175803	0.00480827	0.000836178	0.000327958	-0.00142543
AT1G02020	I	353230	-0.00360021	-0.0025339	-0.000976457	-0.00130512	-0.000317148	0.00503602	0.000503453	0.000212949	-0.00143375
AT1G02020	I	353328	-0.0029903	-0.00273339	-0.000969983	-0.000956368	-0.000146476	0.00675489	0.000625585	0.000101512	-0.00108467
AT1G02030	I	356907	0.000289305	0.0337492	0.00017777	2.92e-07	-3.25e-06	-0.00395252	-0.00909962	-0.00011265	2.33e-06
AT1G02030	I	357001	0.0024023	0.00399304	4.08e-06	0.000260284	-0.000110387	-0.000111094	-1.2e-05	-0.000116004	1.32e-07
AT1G02060	I	361200	0.00418439	0.0270392	0.000515211	0.00358631	-0.000232032	-0.00395389	-0.00433124	-0.000241829	2.44e-05
AT1G02060	I	362763	0.00344572	0.014735	0.00086532	0.00224782	-0.000126133	-0.00371768	-0.00258756	-0.000414802	5.75e-05
AT1G02065	I	367150	-0.000618167	-0.00279586	-0.000136996	-0.000113203	0.000965372	0.00278496	0.00101043	-1.12e-06	-0.000336539
NA	I	367914	0.00251525	0.00778324	0.000480416	0.00243128	0.000214361	-0.00117129	-0.000212412	-0.000732883	0.00203914
NA	I	368476	0.000316276	0.00621812	0.000764374	0.000460809	0.000135605	-0.000469142	-0.00129143	-1.42e-07	1.1e-05
NA	I	371410	-0.00603377	-0.0182374	-0.00119363	-0.00160922	-1.26e-08	0.00576486	0.00170239	0.000136497	-5.83e-06
NA	I	371484	0.00825048	0.0263542	0.000973146	0.00198518	4.79e-05	-0.00796333	-0.00305578	-0.00147834	-1.53e-06
AT1G02074	I	372172	-0.00573741	-0.0116712	-0.000687789	-0.000401089	-3.71e-05	0.0117102	0.00261669	0.00064767	0.000118229
AT1G02074	I	372205	-0.00658164	-0.00513915	-0.000792536	-0.000186327	-8.37e-06	0.013933	0.0026656	0.000269062	2.45e-05
NA	I	372809	-0.00754878	-0.00673359	-0.000570256	-0.000259349	-1.5e-05	0.0136524	0.00364728	0.0011912	3.58e-05
NA	I	373097	-0.00554467	-0.00614431	-0.000386357	-0.00023124	1.38e-07	0.00735621	0.00248313	0.000599696	1.65e-05
AT1G02080	I	373685	-0.00987816	-0.0214922	-0.00111063	-0.00190085	-0.000126281	0.00851844	0.0021578	0.000497816	5.87e-07
AT1G02080	I	375468	-0.00315812	-0.00569208	-0.000816065	-0.000697514	3.07e-05	0.0042511	0.00158834	2.23e-06	-2.16e-05
AT1G02080	I	375499	-0.00528983	-0.00622881	-0.000497261	-0.000201361	8.11e-06	0.0081958	0.00296011	0.000340601	2.73e-06
AT1G02080	I	377825	-0.00147211	-0.00047855	-0.000539216	-1.36e-06	0.00021367	0.00241083	0.000949569	4.73e-05	-0.00046995
AT1G02080	I	378101	-0.000683902	-5.27e-05	-0.000269097	3.48e-08	0.00012671	0.00199433	0.000218598	1.09e-08	-0.000689835
AT1G02080	I	381773	-0.00451871	-0.0090193	-0.00119511	-0.00070486	2.36e-05	0.00602763	0.00220296	2.64e-05	-3.2e-05
AT1G02080	I	381817	0.00906995	0.0352922	0.00177774	0.00460599	0.000533739	-0.00482659	-0.00385847	-0.000488991	1.63e-05
AT1G02080	I	382112	-0.00294727	-0.011994	-0.00113363	-0.00165362	-1.5e-08	0.0070551	0.00211381	0.000520316	6.98e-06
AT1G02080	I	383526	-0.00451871	-0.0090193	-0.00119511	-0.00070486	2.36e-05	0.00602763	0.00220296	2.64e-05	-3.2e-05
AT1G02080	I	384584	-0.00451871	-0.0090193	-0.00119511	-0.00070486	2.36e-05	0.00602763	0.00220296	2.64e-05	-3.2e-05
AT1G02080	I	384674	-0.00453487	-0.0120801	-0.000957423	-0.00110669	-1.31e-05	0.0118185	0.00439084	0.00244727	2.64e-05
AT1G02090	I	388705	-0.00649082	-0.0210858	-0.000865743	-0.00183614	-9.21e-06	0.008299	0.00269611	0.00119519	3.95e-06
AT1G02090	I	389095	0.00142553	0.0141532	0.000154413	7.04e-05	-3.34e-05	-0.000727294	-0.00168167	-0.000469401	-5.35e-06
AT1G02090	I	389577	-0.00270086	-0.00114584	-0.000333115	-3.39e-05	0.000173056	0.00490394	0.000176032	3.6e-06	-2.91e-08
AT1G02100	I	389853	-0.00243613	-0.000846783	-0.000215707	-0.000355071	0.000141685	0.00820031	0.000672566	0.000482881	-0.000667036
AT1G02100	I	389949	0.00248941	0.00183751	0.000123477	0.000587597	-2.96e-05	-0.0055856	-0.000760811	-0.00104778	0.000998298
AT1G02100	I	390211	0.00141668	0.00322301	0.000238649	0.00130308	-1.76e-05	-0.00250348	-8.25e-05	-0.000569817	0.000499209
AT1G02100	I	390415	-0.00115322	-0.00104341	-0.000153258	-0.000225429	0.000394816	0.00317709	0.000233949	4.21e-05	-0.000834145
AT1G02100	I	390542	0.000924338	0.00211156	6.6e-05	0.000810114	-4.58e-05	-0.00192358	-0.000277817	-0.00155597	0.000321509
AT1G02100	I	390744	0.0016464	0.00577	0.000198047	0.00136797	-3.12e-05	-0.00265961	-0.000235687	-0.000962713	0.000236299
AT1G02100	I	390770	0.0016464	0.00577	0.000198047	0.00136797	-3.12e-05	-0.00265961	-0.000235687	-0.000962713	0.000236299
AT1G02100	I	392131	-0.00183032	-0.00299318	-8.17e-05	-0.000459444	0.000242255	0.00218372	0.000884657	0.000564293	-0.000304814
AT1G02100	I	392316	0.00253499	0.00631208	0.00031411	0.00146454	3.16e-07	-0.00596892	-0.000498937	-0.00172012	0.000167708
AT1G02100	I	392462	0.00253499	0.00631208	0.00031411	0.00146454	3.16e-07	-0.00596892	-0.000498937	-0.00172012	0.000167708
AT1G02110	I	394129	-0.000709852	-0.000467862	-0.000150538	-5.63e-05	0.000842303	0.00454376	0.000934042	0.000256333	-0.000517953
AT1G02110	I	394552	-0.00052001	-1.64e-07	-0.000345117	4.64e-06	0.000843837	0.00172634	0.000205557	-9.13e-07	-0.00096306
AT1G02120	I	395878	-0.000289655	-1.24e-05	-1.8e-06	-5.23e-08	0.00021056	0.00159347	0.00204797	0.000703789	-0.000684332
AT1G02120	I	396021	0.0144064	0.00519747	0.000480206	0.0144553	4.38e-05	-0.00159524	-1.74e-06	-0.00709899	0.000240758
AT1G02120	I	397698	-0.00115322	-0.00104341	-0.000153258	-0.000225429	0.000394816	0.00317709	0.000233949	4.21e-05	-0.000834145
AT1G02120	I	398592	-0.00240574	-0.00196003	-4.38e-05	-0.000229829	1.12e-05	0.00605249	0.000191938	0.000713544	-0.000128382
AT1G02130	I	400593	0.00285988	0.0101356	0.000176672	0.0010896	4.9e-07	-0.00353479	-0.000484942	-0.0012545	0.000102574
AT1G02130	I	401107	-0.00115322	-0.00104341	-0.000153258	-0.000225429	0.000394816	0.00317709	0.000233949	4.21e-05	-0.000834145
AT1G02130	I	401532	-0.000845394	-6.77e-07	-0.000126923	-0.000104955	0.000161375	0.00141583	1.62e-06	4.21e-05	-0.00119565
AT1G02130	I	401762	0.00127566	0.00933088	0.000618694	0.0028252	0.00042111	-0.00133235	-0.00123383	-0.000469881	0.000100713
NA	I	401894	-0.00017487	-2.19e-06	-3.03e-05	-6.81e-06	0.000537853	0.00133816	0.000119734	0.000222057	-0.000708849
NA	I	402676	0.0016611	0.00458541	0.00017869	0.000962561	1.72e-06	-0.00361886	-0.00146474	-0.000618128	0.000462257
AT1G02140	I	404038	0.00650766	0.0167483	0.00012123	0.00127977	0.000228018	-0.00783539	-0.00179419	-0.00114296	0.000181234
AT1G02140	I	404108	-0.00024067	3.2e-05	-0.000186151	0.000103443	0.000870537	0.00144322	7.34e-07	-1.59e-06	-0.000886943
AT1G02145	I	405740	-0.00203406	-0.0139378	-0.000196966	-0.00184688	-4.08e-08	0.00562747	0.000383481	2.61e-06	-0.00030039
AT1G02150	I	409707	-0.00136766	-0.00386812	-0.000161737	-0.000435361	-9.84e-07	0.00483006	0.000532892	1.9e-05	-0.000647034
AT1G02150	I	410463	-0.000581261	-0.00154681	-5.79e-06	-0.000244533	7.61e-05	0.00641708	0.000998067	-8.24e-05	-0.00022752
NA	I	411774	0.000998073	0.000738051	-1.44e-05	0.000165541	-1.01e-07	-0.00528809	-0.000189107	-0.000263934	0.000653611
AT1G02170	I	412423	-0.00111027	-0.0140358	-2.26e-05	-0.00186303	-1.73e-08	0.00621187	0.00119539	0.00179552	-0.000267075
AT1G02170	I	412683	0.011174	0.0325119	-2.56e-06	0.00219736	0.0036776	-0.0468908	-0.00772078	-0.00837811	1.72e-07
AT1G02170	I	413335	-0.000515287	-0.000398247	-9.1e-05	-1.14e-05	2.13e-05	0.00141896	0.000331634	0.00104005	-9.3e-06
AT1G02170	I	413471	-0.000667516	-9.3e-05	-0.000502276	-4.01e-07	0.0001845	0.00282315	0.00032525	2.39e-08	-0.000851171
AT1G02180	I	413800	-0.00185763	-0.00680813	-7.39e-05	-0.000785107	-1.26e-05	0.0044637	0.000353713	0.00164934	-2.71e-06
AT1G02180	I	413817	-0.000667516	-9.3e-05	-0.000502276	-4.01e-07	0.0001845	0.00282315	0.00032525	2.39e-08	-0.000851171
AT1G02180	I	414360	0.00348473	0.00842091	4.14e-05	0.000876089	5.26e-05	-0.00967553	-0.000771625	-0.00289061	4.27e-05
AT1G02180	I	414453	0.00342807	0.00393202	1.15e-06	0.000402577	0.0001356	-0.00268027	-0.000459204	-0.000812022	-2.39e-06
NA	I	414782	0.00122629	0.00219445	0.000236549	7.65e-05	-0.00049151	-0.00705428	-0.000809839	-0.000661725	0.000140978
AT1G02190	I	415139	-0.00184414	-0.00435964	-5.06e-08	-0.000172834	0.000254819	0.00663424	0.000664177	0.00318157	-7.12e-06
AT1G02190	I	416491	0.00443723	0.00929558	7.81e-06	0.000350289	-2.15e-05	-0.00894673	-0.0013633	-0.00378283	5.92e-06
AT1G02190	I	416711	-0.00032247	-6.62e-05	-0.000335207	-1.34e-07	0.000701315	0.000903895	0.000128854	-6.75e-06	-0.00106428
AT1G02190	I	416915	0.00253532	0.00559389	6.9e-05	0.000242894	-0.000221985	-0.00875855	-0.00105314	-0.00147051	4.12e-05
NA	I	418434	-0.0062932	-0.00555772	-0.000574036	-0.000100296	0.00011241	0.0107192	0.00192189	0.0003449	-2.33e-05
NA	I	418615	-0.00460673	-0.0069904	-0.00105506	-0.000297242	0.000330585	0.00779735	0.00199559	6.26e-05	-0.00041713
AT1G02205	I	419950	-0.00584034	-0.0138819	-0.00108908	-0.00171337	0.000159823	0.00522562	0.00166866	3.39e-05	-0.000360442
AT1G02205	I	419964	-0.00756028	-0.0285983	-2.84e-05	-0.00103338	-5.65e-07	0.00309171	0.00349551	0.000196228	-3.05e-07
AT1G02205	I	420248	-0.00478355	-0.0158762	-0.00111469	-0.00139806	0.000300331	0.00369694	0.00174428	4.5e-05	-0.000187852
AT1G02205	I	420648	0.00395658	0.00102772	-1.68e-06	1.77e-05	3.58e-08	-0.00364129	-1.65e-05	-1.77e-05	-2.9e-08
AT1G02205	I	421839	0.00292146	1.97e-05	0.00104447	4.44e-06	-5.11e-05	-0.00801592	-0.000153065	-0.000201024	2.2e-06
AT1G02205	I	421914	0.00197971	5.57e-05	0.00161579	3.67e-05	-8.24e-05	-0.00948667	-0.000344393	-0.000832171	2.4e-06
AT1G02205	I	422095	-0.000484516	4.17e-05	-0.00111742	-1.92e-08	-1.98e-07	0.0045709	0.000122295	0.00101745	-8.84e-07
AT1G02205	I	422239	-0.000500638	3.93e-05	-0.00120045	-7.13e-08	6.13e-07	0.00244713	4.13e-05	5.06e-05	-0.00014916
NA	I	422491	-3.4e-05	-7.18e-06	0.000351085	3.29e-09	-1.63e-06	4.5e-08	-1.84e-05	1.9e-05	0.000333698
NA	I	426854	0.000597511	0.0029699	0.000264953	0.00148068	-0.000234829	-0.00930305	-0.00119637	-0.0023376	-8.38e-07
NA	I	426998	-0.00340793	-6.09e-05	-0.00019434	-0.00831935	0.000384593	1.76e-06	2.06e-06	0.000234134	-0.0016684
NA	I	427069	-0.00042876	-0.0103104	-9.2e-05	-0.00123612	0.000428949	0.00064842	0.000412452	1.12e-05	-0.000338616
NA	I	427539	0.00101091	0.00625212	-4.42e-07	0.000321107	-2.99e-05	-0.0106545	-0.00220239	-0.00163812	-0.00128184
NA	I	427813	-5.43e-05	-0.000663232	-0.000554657	-0.000733422	0.000264841	0.00107918	1.1e-05	0.00033826	-7.35e-05
AT1G02220	I	428839	-0.00600864	-0.0171363	1.06e-06	-0.00243484	-7.53e-05	0.0219323	0.00126721	4.23e-05	-5.22e-06
AT1G02220	I	429505	-0.000501942	-0.000866261	-0.000457776	-3.29e-08	0.00310303	2.12e-07	0.000680494	0.00091035	-2.21e-07
AT1G02220	I	429703	-0.000202522	0.000748185	-0.000168923	-9.6e-05	-5.77e-06	0.00127265	-0.000263184	0.00234763	0.00118354
AT1G02220	I	429730	-0.00068491	6.48e-05	-0.000306524	-1.47e-06	-3.45e-05	0.00215595	4.15e-05	0.00490019	0.00320019
AT1G02220	I	430076	0.000679406	-1.28e-05	0.000473385	3.53e-05	0.00152502	-4.95e-05	0.000120767	-7.86e-06	-1.9e-05
AT1G02220	I	430462	-2.12e-06	0.00631642	-0.000142211	6.53e-06	1.03e-05	0.00190466	2.45e-09	0.00245774	0.00153685
NA	I	432102	-0.00215778	-0.0201629	-1.97e-06	-0.00240376	5.61e-06	0.0132099	0.00130183	0.000926006	-6.96e-07
NA	I	434306	-1.71e-05	-0.00756535	2.98e-07	-0.000354338	-6.18e-07	-0.000100137	0.000461053	-0.000537995	-0.00174135
NA	I	434319	-2.82e-05	0.00230056	-0.000146198	-7.82e-07	7.31e-07	0.00182377	-1.68e-06	0.0039499	0.00222118
NA	I	434762	0.0119324	0.00272287	-1.45e-06	0.0115837	2.05e-06	-0.000190809	-1.51e-06	-0.000988532	0.00064822
AT1G02230	I	435313	-2.82e-05	0.00230056	-0.000146198	-7.82e-07	7.31e-07	0.00182377	-1.68e-06	0.0039499	0.00222118
AT1G02230	I	435399	-6.09e-05	0.00178477	-0.000222338	-6.94e-06	-2.05e-06	0.00190587	-2.04e-05	0.0032094	0.00218119
AT1G02230	I	435420	0.000857542	0.00463812	6.23e-07	0.000521151	0.000388904	-0.000267859	-0.000424154	-0.000181647	-1.5e-06
AT1G02230	I	435737	0.000272451	0.00488302	2.01e-06	0.000875013	0.000148067	-1.73e-05	-0.00060105	-0.00011896	2.23e-05
AT1G02230	I	435990	7.46e-05	0.0107104	-4.86e-05	0.000153815	0.000184311	0.000229613	-0.000148599	0.00137804	0.00193368
AT1G02230	I	436113	6.45e-05	0.0158752	-0.000114388	0.000564537	0.000239013	0.000345111	-0.000233129	0.000226496	0.000828117
AT1G02230	I	436331	6.45e-05	0.0158752	-0.000114388	0.000564537	0.000239013	0.000345111	-0.000233129	0.000226496	0.000828117
AT1G02230	I	436638	-6.72e-06	-0.000808777	-3.35e-07	-3.36e-05	0.00534552	9.37e-05	0.000418546	-0.000160516	-0.00569642
NA	I	436777	-2.19e-07	-0.00011803	-1.8e-05	-0.000273838	-6e-05	-4.71e-06	1.82e-06	1.5e-05	9.01e-06
NA	I	436962	0.00075979	0.000417268	1.34e-05	1.23e-05	3.4e-05	-0.000955791	-0.000627643	-0.000363814	-0.00015833
NA	I	437174	0.000346966	0.00382289	1.97e-08	0.000816214	7.14e-05	-0.000147462	-0.000736259	-0.000434109	4.84e-08
AT1G02250	I	438688	-4.62e-05	-0.00752755	0.000183681	-0.000525627	-7.1e-06	-1.1e-05	0.000183017	-0.000521697	-5.89e-05
NA	I	440140	0.000214501	0.00705389	-6.39e-06	0.000675175	0.000155366	-0.00018925	-0.000704193	-0.000300323	-2.11e-05
NA	I	440434	-0.000402318	0.000362818	-3.23e-07	1.24e-06	0.000197282	8.38e-05	-0.000219903	0.00311941	8.5e-05
AT1G02260	I	441699	-0.000604534	-0.00882475	5.19e-07	-0.0029434	-0.000143635	0.0074493	8.72e-06	0.000112222	-0.000165216
AT1G02260	I	441892	5.83e-06	0.000476876	-4.29e-06	-1.16e-06	-4.72e-07	0.000180797	-1.28e-05	0.000393839	0.000275256
AT1G02260	I	442025	1.59e-06	0.001054	7.13e-09	7.73e-05	-1.6e-05	0.000538935	-4.81e-07	0.000668118	0.00114776
AT1G02260	I	442244	-0.000237686	-0.0186055	-2.64e-07	-0.000769104	3.25e-05	0.000249314	0.000244117	7.8e-07	-0.00012495
AT1G02260	I	442513	9.79e-05	0.00477248	-3.59e-05	1.89e-05	6.33e-06	-1.18e-05	-0.000224962	0.000158973	0.000142565
AT1G02260	I	442725	0.000163907	0.00566172	-1.67e-05	4.66e-05	5.36e-06	-1.61e-05	-0.000102872	0.000255345	0.000145074
AT1G02270	I	443412	0.000303649	0.00360522	-0.000160092	6.09e-07	2.1e-05	-1.96e-05	-5.63e-05	0.000157158	-7.32e-07
AT1G02270	I	443677	8.46e-05	0.00894235	-1.68e-07	0.000364416	2.87e-06	9.51e-05	-3.09e-08	0.000930524	0.000225129
AT1G02270	I	444540	0.00122916	0.0098488	-5.73e-06	1.7e-05	0.000174419	-5.25e-05	-3.18e-05	4.28e-05	-5.75e-08
AT1G02270	I	444632	0.000857542	0.00463812	6.23e-07	0.000521151	0.000388904	-0.000267859	-0.000424154	-0.000181647	-1.5e-06
AT1G02270	I	444646	8.46e-05	0.00894235	-1.68e-07	0.000364416	2.87e-06	9.51e-05	-3.09e-08	0.000930524	0.000225129
AT1G02270	I	444960	0.000246755	0.00765771	-1.2e-05	0.000148637	1.11e-06	1.33e-05	-3.23e-08	0.000333495	5.88e-06
AT1G02270	I	445233	0.000246755	0.00765771	-1.2e-05	0.000148637	1.11e-06	1.33e-05	-3.23e-08	0.000333495	5.88e-06
AT1G02270	I	445576	0.000384353	0.00396929	-1.6e-08	0.000448654	5.1e-05	-2.86e-06	-0.000154268	-2.98e-05	-4.78e-08
AT1G02270	I	445797	0.000952858	0.00473219	-3.65e-06	0.00041459	0.00146105	-0.000469855	-0.00090943	-8.47e-05	-0.000128697
AT1G02270	I	446022	9.48e-05	0.00637079	-2.01e-06	0.000299102	3.09e-06	3.03e-05	-3.23e-08	0.000672123	0.000284756
AT1G02270	I	446183	3.75e-07	0.00415404	-4.96e-05	2.59e-07	-0.000280917	0.000414908	-1.54e-07	0.00112113	7.45e-05
NA	I	447293	2.28e-05	0.00146226	-5.26e-05	5.33e-05	0.000262562	-0.000348613	-0.00166192	-1.06e-05	-7.46e-05
AT1G02280	I	449510	0.000644493	0.004693	2.99e-08	0.000343957	0.000363573	-0.000457624	-0.000370403	-0.000182537	-4.19e-05
AT1G02290	I	451464	0.000644493	0.004693	2.99e-08	0.000343957	0.000363573	-0.000457624	-0.000370403	-0.000182537	-4.19e-05
AT1G02290	I	452718	0.000912938	3.34e-06	3.24e-07	1.31e-05	0.00155034	-0.000112207	-1.33e-07	-0.000383859	-0.000317898
AT1G02300	I	453993	-2.37e-06	7.46e-05	0.00020354	6.45e-05	-0.00131689	2.82e-07	-2.62e-05	2.6e-08	0.000335
AT1G02300	I	454505	-0.00148643	1.18e-05	-0.0022889	-5.83e-05	-2.56e-07	0.000642058	6.47e-05	2.33e-05	-1.01e-08
AT1G02305	I	455996	-0.000268847	-0.0304251	-4.37e-07	-0.0026069	-8.96e-06	9.48e-05	0.000230673	0.000109699	5.35e-05
AT1G02305	I	456097	-0.000112053	-0.0170162	-8.48e-07	-0.00131569	-1.49e-06	0.000113466	0.000369504	1.86e-05	1.38e-05
NA	I	465096	0.00115775	0.0248479	2.72e-05	0.000343767	-8.22e-05	-0.000240568	-0.00112529	-0.000509964	-6.59e-05
AT1G02340	I	466372	-0.000205923	-0.00382664	0.000385441	9.69e-07	0.00117183	1.66e-05	0.000581749	0.00013938	0.000199646
AT1G02340	I	467517	-2.36e-05	-0.000942991	0.000788268	0.000324381	0.000313699	2.65e-06	0.00136075	0.000158227	0.000260684
AT1G02350	I	469995	-3.44e-05	-0.000476352	0.000463658	3.71e-05	0.000165407	-0.0021697	0.000171572	-1.69e-06	6.72e-05
NA	I	470901	-0.000432288	3.77e-05	2.67e-05	0.0012444	-1.62e-06	2.52e-05	0.000415036	2.39e-08	0.000534635
AT1G02360	I	472391	0.00750006	0.0359507	0.00011389	0.00732476	0.00116607	-0.0136076	-0.0014062	-0.000578434	-1.68e-07
AT1G02360	I	472498	0.00545985	0.0333992	5.71e-05	0.00687896	0.000413385	-0.00730836	-0.000820261	-0.000235672	2.28e-09
AT1G02360	I	472732	0.00149901	0.0148744	6.73e-05	0.00515352	6.03e-05	-0.00212738	-7.56e-05	-6.73e-05	2.46e-05
NA	I	476544	-0.00333856	-0.0159812	-0.000924865	-0.00878765	-0.000358821	0.00333026	0.000203125	0.000132315	-0.000106179
AT1G02380	I	477287	-8.65e-08	-2.45e-08	-1.09e-07	0.00121543	-3.96e-08	-5.9e-06	0.000103734	1.01e-05	0.000104818
AT1G02380	I	477309	-1.83e-07	-3.85e-05	-1.51e-07	0.000764707	1.45e-06	1.13e-07	0.00014787	2.13e-08	0.000167337
AT1G02380	I	477628	0.0104791	0.037543	2.17e-06	0.012085	0.00329877	-0.0169659	-0.000891223	-6.64e-06	0.000222843
AT1G02380	I	477663	0.00198974	0.00961806	0.000349081	0.00722913	0.000326037	-0.00148233	-0.000164555	-0.000499804	0.000138454
AT1G02380	I	477876	0.0042878	0.0175398	0.000264233	0.010399	0.00120896	-0.00312756	-0.000299756	-0.000698242	0.000102501
AT1G02380	I	478552	0.0104589	0.0709773	0.000900178	0.0240534	0.00404439	-0.00701571	-0.00169508	-0.000559739	0.000403933
NA	I	479147	0.00842704	0.0333453	0.000203081	0.00508341	0.000109299	-0.00966246	-0.00305189	-0.000145602	0.00021966
NA	I	479508	0.00337716	0.0127124	0.000211784	0.00101622	3.03e-05	-0.00298312	-0.000344651	-2.32e-05	1e-07
NA	I	480303	0.00411642	0.0181586	-4.62e-05	0.00301825	1.42e-05	-0.00269601	-0.000737797	-5.99e-05	2.43e-08
NA	I	483463	0.00282367	0.020856	0.000117126	0.00297908	-1.39e-06	-0.00213472	-0.000690392	-2.06e-07	3.19e-06
NA	I	485242	8.76e-06	0.00100357	-0.000289515	0.000233497	7.25e-07	-1.35e-05	5.68e-06	1.5e-05	-6.79e-06
NA	I	486440	-1.92e-05	-0.000624197	0.00128205	-5.56e-07	0.000209236	0.000539128	-8.39e-09	0.00038599	1.55e-05
AT1G02400	I	487641	2.57e-05	-2.63e-05	0.00341801	4.39e-06	0.000742819	0.000100861	-5.74e-05	4.36e-05	1.05e-05
AT1G02400	I	488426	0.00123209	0.0108561	-0.000327871	0.000719854	0.000325159	-0.000404908	-0.000218234	-0.00083589	3.73e-05
NA	I	489664	-0.000353769	-0.00117889	0.00179173	-6.46e-05	1.34e-05	0.000697911	3.08e-08	0.000336826	-4.37e-07
NA	I	489844	0.00462732	0.0288383	-3.08e-05	0.00427139	0.00403052	-0.00155267	-0.000238254	-0.00356427	-0.000255794
AT1G02410	I	492528	0.00345824	0.00989712	-0.000368323	0.00110705	0.00319147	-0.00207387	-3.07e-05	-0.002118	-2.9e-08
AT1G02420	I	494725	-0.000336141	-0.00346887	-0.000594096	-0.00183617	-0.00422161	1.66e-05	-4.73e-08	-0.000307291	1.13e-07
AT1G02430	I	495164	-0.000366871	-0.00577931	-7.12e-06	-0.00104479	0.000358404	0.00237584	0.000257313	0.00143984	-1.93e-05
AT1G02430	I	495988	-0.000174321	-0.0022433	-0.00106065	-0.00110441	-0.00315867	9.94e-07	6.49e-07	-0.000387227	1.55e-08
AT1G02440	I	496730	-0.000673621	-0.00414821	0.00183553	-0.000320245	2.64e-07	0.000641169	-3.36e-06	0.00077767	6.89e-08
AT1G02440	I	496957	-3.8e-05	-0.00399956	3.55e-07	-0.000962567	0.000104001	0.00053233	-1.89e-06	0.000847735	-3.97e-05
AT1G02440	I	497166	-6.31e-05	-0.000640495	0.00191269	1.37e-05	3.17e-05	0.000656792	2.43e-06	0.00130312	-1.1e-06
AT1G02450	I	497991	2.13e-05	0.00849523	-1.42e-05	0.00134267	0.00119289	-2.37e-08	3.87e-06	4.82e-06	-7.98e-06
NA	I	501627	5.73e-07	0.00639064	-2.45e-05	0.00355889	0.000532771	5.5e-06	-3.63e-05	-1.21e-05	-1.46e-08
NA	I	502669	1.15e-05	0.00604975	-3.98e-05	0.000563812	5.09e-05	1.09e-06	6.42e-06	1.98e-05	-9.39e-06
NA	I	503836	3.57e-05	-0.0103621	0.00235054	-0.000551325	4.14e-05	-0.000786826	4.4e-07	-1.44e-05	-0.000195352
NA	I	503930	1.3e-06	-0.019153	0.000255096	-0.00133946	4.08e-05	-0.00017614	0.000132131	3.01e-05	-0.000116218
AT1G02460	I	505029	-2.17e-07	0.000495506	0.000202491	6.74e-06	-0.00011519	-0.000969664	-0.00108167	-0.000277361	2.79e-09
NA	I	507419	5.39e-05	0.0106895	-6.94e-05	0.00018738	8.12e-05	-9.55e-08	-0.000527255	2.78e-06	0.000810836
NA	I	507706	-0.000298124	-0.00926818	-0.000254123	-0.00293359	-0.000125877	0.000438484	0.000326242	0.000234331	-0.000136034
NA	I	516438	0.00021366	0.00476413	1.58e-07	2.8e-05	8.42e-06	-1.13e-05	-7.18e-05	-0.00011015	-1.36e-06
NA	I	516613	-2.46e-06	-0.000541885	-0.000835181	-0.000145851	-0.00239311	-9.39e-05	4.57e-08	-7.53e-05	6.54e-06
NA	I	516944	0.000708108	0.0663156	-0.00071688	0.000453998	0.000400229	0.000372797	-0.000120332	-8.51e-07	-0.000698921
NA	I	517553	-0.000367998	-0.00722132	2.14e-06	-0.0022026	1.92e-06	0.000477061	2.47e-06	0.000252318	9.62e-07
AT1G02500	I	518652	-2.38e-06	-3.86e-05	-6.48e-08	-1.36e-06	-0.00118438	-9.65e-06	-1.23e-05	-0.000157805	3.01e-07
AT1G02500	I	518782	-3.37e-07	-7.98e-05	-8.54e-07	-9.1e-06	-0.00162788	-6.73e-06	-5.68e-05	-0.000253114	2.09e-07
AT1G02500	I	519069	-0.000597652	-0.000282651	3.49e-07	-0.000869612	-5.59e-08	0.00016962	1.17e-05	0.000984441	-1.99e-05
AT1G02500	I	519387	-1.58e-07	-0.000118308	-1.26e-07	-1.68e-05	-0.00101061	-1.32e-06	-5.39e-05	-0.00010196	-7.62e-08
AT1G02500	I	519456	-5.17e-08	-0.00549616	-0.000183021	-0.000232779	-0.000811334	-0.000366901	9.96e-05	-0.000291413	-4.9e-07
AT1G02500	I	519471	-1.45e-05	-0.0144396	-0.000123285	-0.000786843	-0.0037458	-0.000343876	9.25e-05	-4.18e-05	1.74e-06
AT1G02500	I	519537	3.19e-06	-0.00105002	-3.62e-05	-7.01e-05	-4.24e-05	-0.00073254	3.77e-06	-0.000653664	-1.09e-07
AT1G02500	I	519672	-1.17e-06	-5.61e-05	-1.42e-06	-2.51e-06	-0.00247273	3.41e-06	4.12e-07	-3.86e-05	2.82e-06
AT1G02500	I	520098	-8.67e-06	-0.000107524	-6.92e-06	-1.25e-05	-0.00318796	5.76e-06	-9.32e-06	-7.99e-05	2.61e-06
AT1G02500	I	520313	-1.17e-06	-5.61e-05	-1.42e-06	-2.51e-06	-0.00247273	3.41e-06	4.12e-07	-3.86e-05	2.82e-06
AT1G02510	I	520997	0.00410585	0.0455426	6.7e-05	0.00423772	0.0010483	-0.000553493	-0.00128642	-0.000414674	2.37e-06
AT1G02510	I	521183	0.00492487	0.0350533	0.0012535	0.00442424	0.00279373	-0.000449498	-0.000257248	-0.000513165	2.99e-06
AT1G02510	I	521480	0.00293839	0.0375695	4.76e-05	0.00299818	0.00119888	-0.000351519	-0.00181974	-0.000276494	4.53e-08
NA	I	521985	0.00368361	0.0361274	5.98e-05	0.00491091	0.00111489	-0.000123088	-2.1e-06	2.67e-06	0.000127318
NA	I	522045	0.00109882	0.00796283	0.000103715	0.000358267	0.00282402	-1.11e-06	-9.6e-05	1.13e-05	-1.96e-05
NA	I	522600	0.00370769	0.042702	1.59e-05	0.0038003	0.00117902	-0.00038165	-0.00161847	-0.00103339	1.51e-08
AT1G02520	I	525870	-0.000337984	-0.00236596	2.35e-05	-0.000287681	1.9e-05	0.000877891	0.000214585	0.00230025	1.33e-07
AT1G02520	I	527208	0.00147714	0.00327302	5.62e-07	3.84e-07	0.000261985	-0.00282641	-0.00130541	-9.3e-05	-9.55e-05
AT1G02520	I	527584	5.49e-06	-0.00142242	0.000100095	1.48e-06	6.67e-06	-3.61e-05	0.000471002	7.12e-05	5.63e-05
AT1G02520	I	528019	1.84e-06	-0.0018988	0.000141471	1.35e-09	5.24e-08	-0.000393756	3.99e-05	4.49e-07	1.11e-07
AT1G02520	I	528433	0.00434469	0.00910025	-8.35e-07	0.000669351	0.00711071	-0.00198903	-0.00193822	-0.00213272	-0.0010492
AT1G02520	I	528715	9.3e-07	-0.00161854	-5e-06	-0.00010023	1.87e-08	3.34e-06	0.00111025	0.0011357	7.82e-06
AT1G02530	I	529908	-0.00178578	-0.000370421	-0.000221953	-9.93e-05	-0.00140318	0.00123837	0.000134057	0.000187475	8.08e-05
AT1G02530	I	530445	0.000625841	0.00742788	0.000147259	0.00225701	0.000243674	-4.62e-05	-0.000164298	-0.000292791	-1.88e-05
AT1G02530	I	530553	6.13e-05	0.00361632	0.000219246	0.0013084	3.28e-05	-8.09e-06	-0.000530281	-0.000548139	-1.41e-05
AT1G02530	I	530821	-0.000991025	-0.0232813	-6.06e-05	-0.00369487	-0.000169434	0.000303804	0.000683198	0.00112109	-2.72e-07
AT1G02530	I	530910	0.00387225	0.00551389	0.00110655	0.00176204	0.00358535	-0.00239371	-0.000300315	-9.29e-05	-0.000856438
AT1G02530	I	531014	6.13e-05	0.00361632	0.000219246	0.0013084	3.28e-05	-8.09e-06	-0.000530281	-0.000548139	-1.41e-05
AT1G02530	I	531247	-0.00011492	7.52e-05	1.83e-05	0.000233361	6.25e-05	0.000118965	2.52e-07	2.69e-07	7.61e-05
AT1G02530	I	531836	-0.00223975	-0.022116	0.000195599	-0.000261818	-7.82e-05	0.00642386	0.000218954	-0.000432425	-5.54e-06
AT1G02530	I	531856	0.000625841	0.00742788	0.000147259	0.00225701	0.000243674	-4.62e-05	-0.000164298	-0.000292791	-1.88e-05
AT1G02530	I	532048	-0.000437361	-0.00012772	0.00029817	2.31e-05	-0.000677441	0.00261633	0.000100287	-5.29e-06	1.29e-06
AT1G02530	I	533517	0.00310203	0.00470024	-0.000465867	0.000226672	0.0010042	-0.000793112	-0.000509628	-0.00137372	-0.0019278
AT1G02530	I	534195	-0.00482164	-0.00030482	-7.11e-06	-0.000107605	-0.00128185	0.00237009	6.35e-05	0.000449492	0.000199318
NA	I	534798	-0.000459246	-0.00647271	-9.35e-05	-0.00183046	-0.0001334	3.8e-05	0.00033131	0.000431763	1.9e-05
AT1G02540	I	534863	0.000458526	0.00646256	9.34e-05	0.0018276	0.000133191	-3.79e-05	-0.000330791	-0.000431086	-1.9e-05
AT1G02540	I	535460	0.000458526	0.00646256	9.34e-05	0.0018276	0.000133191	-3.79e-05	-0.000330791	-0.000431086	-1.9e-05
AT1G02550	I	536564	-0.000459246	-0.00647271	-9.35e-05	-0.00183046	-0.0001334	3.8e-05	0.00033131	0.000431763	1.9e-05
AT1G02560	I	538503	-5.9e-05	-0.000291038	-0.000252682	-0.000151245	-0.00136796	-3.44e-05	6.53e-06	-1.94e-06	0.000443767
AT1G02560	I	539103	-6.94e-05	-0.00286388	-0.00024125	-0.000703854	-0.00178143	-3.09e-05	1.57e-05	-4.22e-05	0.00116104
AT1G02560	I	539658	-5.9e-05	-0.000291038	-0.000252682	-0.000151245	-0.00136796	-3.44e-05	6.53e-06	-1.94e-06	0.000443767
AT1G02560	I	539733	-5.9e-05	-0.000291038	-0.000252682	-0.000151245	-0.00136796	-3.44e-05	6.53e-06	-1.94e-06	0.000443767
AT1G02560	I	540058	-2.28e-07	-0.00045498	-2.58e-07	-0.000102627	-0.000682416	-0.000591844	1.91e-06	-1.32e-05	0.00060862
AT1G02570	I	541751	-0.000410772	-0.00787121	4.51e-07	-0.00281189	-0.000174152	0.000770229	-0.000218085	-0.000304181	-0.000217321
AT1G02570	I	543148	-0.000111832	-0.000433756	-0.000360269	-0.00025297	-0.00185384	-2.55e-05	1.54e-08	-1.23e-05	0.000423036
AT1G02580	I	544813	-3.66e-05	5.63e-06	-0.000117358	-3.1e-06	-2.82e-05	2.57e-05	-0.000191079	-2.3e-05	5.24e-05
AT1G02580	I	545171	-5.9e-05	-0.000291038	-0.000252682	-0.000151245	-0.00136796	-3.44e-05	6.53e-06	-1.94e-06	0.000443767
AT1G02580	I	545856	-2.77e-05	3.46e-06	1.69e-06	-1.41e-06	-4.08e-05	1.4e-08	-0.000489485	-0.00274141	-7.17e-08
AT1G02580	I	548319	-0.000110813	-0.000196057	-0.000308859	-7.13e-05	-0.00293665	-6.13e-07	2.55e-05	-6.91e-07	0.000210896
AT1G02580	I	548483	0.0011733	0.00888007	-0.000308417	0.000512349	-2.31e-07	-0.00260741	-0.000449177	-0.000329256	-7.68e-08
AT1G02580	I	548499	0.000833108	0.00692263	-0.00013836	0.000253328	-8.52e-06	-0.00196943	-0.000748234	-0.000272955	-5.93e-08
NA	I	552777	-3.07e-06	-7.14e-05	0.000107495	4.26e-05	-0.000497518	-9.53e-05	-9.69e-05	-0.00176736	1.54e-06
NA	I	552933	-0.00173937	-0.00246679	2.17e-05	-0.00283536	1.91e-05	0.00221967	6.53e-05	0.000519494	2.26e-05
NA	I	552985	0.000224278	-0.000108333	3.55e-05	0.0002057	-0.00056247	-1.99e-05	2.87e-06	-0.000257909	7.5e-05
AT1G02610	I	553285	0.000323547	1.13e-05	2.67e-06	0.000136725	-7.25e-05	-1.22e-08	-5.87e-05	-0.000248296	3.01e-05
AT1G02610	I	553789	-0.000859219	-0.0043066	-8.68e-05	-0.00227462	-0.000451542	-3.2e-05	0.000511048	-1.31e-05	-1.01e-06
AT1G02610	I	553991	9.49e-06	0.000366143	8.91e-05	5.51e-05	0.000329652	-0.000883332	-0.00013885	-0.000721206	-0.000529562
AT1G02610	I	555109	0.000562287	0.0152222	-2.99e-05	0.00278148	0.00119688	-0.00143047	-0.00458474	-0.00165588	-0.000128717
AT1G02620	I	557774	-0.00675627	-0.00265798	-2.84e-05	-0.0011921	-0.00228542	0.0114035	-2.11e-07	0.00175008	3.53e-07
NA	I	558220	-0.00255555	-0.000158397	-0.000937124	-0.000392372	-0.000475232	0.00449877	-1.83e-06	0.00264667	-0.000169887
NA	I	562625	0.000117082	0.00249459	-0.000412057	-1.46e-06	0.000212459	-0.0007611	-0.000465367	9.99e-05	-0.000727976
NA	I	562761	-0.00244668	-0.000926466	-0.000862897	-0.000463957	-0.000227741	0.00144023	4.66e-05	0.00163349	-2.09e-06
AT1G02640	I	565080	-0.000208875	-0.000133832	-0.000365026	-0.00010445	4.44e-06	6.37e-05	5.77e-07	0.000701454	-1.16e-05
AT1G02640	I	566941	0.000189538	4.9e-08	0.000869747	0.000255514	-4.16e-07	1.26e-05	4.7e-06	-2.51e-05	-4.6e-05
AT1G02640	I	567457	0.000203826	1.31e-06	0.000580982	0.000309978	7.24e-05	1.74e-05	3.5e-06	-0.000130779	-6.78e-05
AT1G02650	I	568766	1.85e-07	-0.000224035	6.94e-06	-0.000135157	1.57e-07	8.06e-06	0.000614148	0.00128837	-2.4e-05
AT1G02650	I	568924	-1.06e-05	1.81e-07	-8.98e-07	0.000195075	7.15e-05	2.36e-07	0.000107725	0.000893321	-1.63e-05
AT1G02650	I	569727	-3.41e-05	0.00101369	-0.000143792	-0.000181026	-0.00195028	0.000655435	-0.00297027	-1.3e-06	-2.44e-05
AT1G02650	I	569781	-1.77e-05	0.000286946	-0.000144876	-3.99e-05	-0.000494637	0.00085655	-0.000432589	-8.09e-09	-6.53e-06
NA	I	571205	-0.000555045	-0.000723954	1.97e-05	-0.000166252	-0.000363169	0.000365704	0.000546225	-0.000461423	-0.00071227
AT1G02660	I	572053	-0.00231509	-0.000230414	-0.000538893	-0.00268961	-0.00220648	0.00200358	-0.000196262	0.00302117	0.000514701
AT1G02660	I	572161	-0.00039268	-0.00231212	-8.56e-05	-0.000496077	-0.000628045	2.78e-05	3.95e-05	-0.000138895	-3.87e-08
AT1G02660	I	572328	2.39e-08	0.000317237	-2.44e-05	1.86e-07	0.000154662	0.000162342	-5.5e-06	0.00236874	0.000355134
AT1G02660	I	572643	2.66e-06	-6.04e-05	0.000330019	3.65e-05	-1.99e-05	-0.000448035	-1.98e-08	-0.00108598	-1.65e-08
AT1G02660	I	572773	-0.00039268	-0.00231212	-8.56e-05	-0.000496077	-0.000628045	2.78e-05	3.95e-05	-0.000138895	-3.87e-08
AT1G02660	I	574162	-9.91e-05	-0.00210752	-0.000463716	-0.000262444	-5.98e-06	-9.46e-05	-3.03e-05	0.000375229	-2.89e-08
AT1G02670	I	577323	-4.79e-07	-0.000386087	-6.71e-05	-3.74e-06	0.00131801	1.06e-06	2.04e-05	0.00213504	9.77e-05
AT1G02670	I	577493	0.000587738	8.12e-06	-9.5e-05	2.02e-05	5.52e-05	-0.00017698	4.52e-06	7.5e-06	9.97e-06
AT1G02670	I	578991	0.00112023	0.000929347	-4.76e-05	0.000541599	0.00229002	-0.000223438	1.4e-05	-1.1e-06	8.63e-07
AT1G02680	I	581414	-0.000796118	-0.00638618	-1.56e-05	-0.00142461	-0.0019341	3.16e-06	0.000738614	-0.00010154	-3.27e-08
AT1G02680	I	581476	0.00402119	0.0396725	8.06e-05	0.00906971	0.00133619	-6.1e-05	-0.000614545	-0.00026165	8.47e-08
AT1G02680	I	581969	-0.000639126	-0.00219475	-0.000109314	-0.000450029	-0.00151523	2.38e-06	0.000198607	-0.000840855	-4.91e-08
AT1G02680	I	582136	2.01e-05	-0.00111997	5.58e-08	-3.28e-06	0.00237581	-0.000822615	0.000159401	3.08e-06	-2.57e-05
AT1G02680	I	582166	2.77e-08	-0.00550885	1.26e-07	-4.1e-05	0.000748465	-1.64e-07	3.9e-05	0.000315985	3.9e-05
NA	I	583573	-0.0051263	-0.00847015	-7.09e-05	-0.00169339	-0.00486448	0.000668452	0.000612438	-0.000116153	4.03e-06
NA	I	584008	-0.00209616	-0.00286459	1.34e-07	-0.000943658	-0.00472544	6.18e-05	0.000106221	-0.000673707	0.000422598
NA	I	584156	9.27e-07	0.000200383	-7.32e-08	-2.16e-05	-1.06e-06	-1.03e-06	-0.000601645	0.0011924	-5.01e-05
NA	I	584213	0.00085447	0.000212748	-1.05e-06	0.0014303	0.00405744	-0.000153912	1.1e-05	-2.14e-05	-4.66e-05
AT1G02690	I	585995	0.00162749	0.000118401	-1.27e-07	0.00404076	0.00705808	-0.00018587	0.000103609	2.01e-06	-9.96e-06
AT1G02690	I	586899	1.4e-05	3.35e-05	-1.16e-05	-0.000423287	-3.16e-05	6.11e-05	-0.000212147	0.000759271	-5.43e-05
AT1G02690	I	586941	0.00125859	0.0092607	1.68e-05	0.00035057	1.61e-09	-9.69e-06	-0.000627677	5.31e-07	-0.000189865
AT1G02690	I	587094	3.59e-05	0.000550964	-0.000110938	2.58e-06	-0.000133535	7.62e-07	-1.06e-06	0.000176733	-0.000115605
NA	I	587232	-0.00195956	-0.0265394	-0.000652556	-0.00789614	-0.000264435	-2.47e-07	8.95e-05	6.82e-05	-1.42e-05
AT1G02700	I	589142	-0.00209691	-0.002632	3.03e-05	-0.00242647	-0.00342945	2.4e-05	6.23e-05	-5.88e-05	0.000338188
NA	I	589688	-0.00760392	-0.0167004	-0.00105338	-0.0120588	-0.00257382	0.000801712	5.1e-05	1.73e-05	0.000120794
NA	I	590536	1.09e-06	-0.000583283	-9.92e-08	-0.000855491	-0.000164292	9.06e-07	2.53e-08	-2.51e-05	1.2e-05
AT1G02720	I	594051	0.00183061	1.09e-05	-8.23e-08	0.000688352	-0.000234628	-0.00184362	0.000807766	-6.75e-06	1.52e-05
AT1G02720	I	594166	-0.000194242	-4.98e-05	-0.000251127	-1.77e-05	0.000517978	-4.15e-05	1.03e-05	4.05e-05	-0.00118795
NA	I	594258	-3.75e-06	-2.87e-06	6.13e-06	4.34e-06	-0.000268726	-0.00183143	4.56e-10	-0.000944331	-0.000125581
NA	I	594446	-0.000542804	-0.000406208	-0.000301042	-5.16e-05	0.000143561	-9.77e-06	1.45e-06	3.44e-05	-0.00146369
AT1G02730	I	594718	0.000308765	-1.58e-05	-5.95e-08	0.000210136	-0.000796914	-0.00093721	0.000205397	-0.000224448	4.35e-06
AT1G02730	I	596257	0.000628468	0.000219137	-1.77e-07	0.000871286	-0.000586014	-0.00138938	0.000286967	-1.79e-05	3.44e-05
AT1G02730	I	596314	0.000348134	-1.18e-05	3.99e-05	0.000200427	-0.000862258	-0.000872126	0.000309389	-9.73e-06	2.63e-05
AT1G02730	I	596487	0.00111818	-9.8e-06	-1.32e-07	0.000825085	-3.16e-06	-0.000912592	0.00021274	-1.24e-05	2.39e-06
AT1G02730	I	597037	0.00724201	0.00864984	-8.03e-08	0.00267783	0.00495987	-7.92e-06	-1.23e-06	-3.96e-07	4.21e-05
AT1G02730	I	597319	-1.52e-06	-0.00399239	-8.73e-07	-0.000285358	-0.0024973	-0.00104794	3.55e-05	-0.000268332	7.94e-07
AT1G02730	I	597595	-0.00190165	-0.000846749	0.000127541	-0.000229548	4.36e-05	0.000596883	1.81e-05	0.00256658	-8.31e-06
AT1G02730	I	597988	-0.000362213	8.2e-05	6.15e-07	-5.25e-07	0.00157484	0.000326285	8.38e-08	0.000137433	-0.000243823
NA	I	598774	-1.68e-06	0.00393254	0.000186321	0.000307334	1.83e-08	0.000977707	-0.000166551	-0.000416883	8.04e-08
AT1G02740	I	599461	-0.00442689	-0.0168333	7.6e-07	-0.0022933	-0.000294879	0.00230669	0.000140824	0.000666208	2.81e-05
AT1G02740	I	599650	-0.00086562	-0.00168565	-0.000239263	-0.000337268	9.71e-07	-1.14e-08	2.52e-05	0.000594821	-3.1e-05
AT1G02740	I	599730	-0.00126699	-0.00397993	-0.000484743	-0.0008346	-1.53e-08	7.66e-06	4e-06	9.84e-05	-5.24e-05
AT1G02740	I	600201	0.00403316	0.0121113	-2.02e-06	0.00353985	0.00139619	-2.44e-07	-4.33e-07	-1.39e-06	8.47e-05
NA	I	602162	-0.00103241	-0.000729471	-0.00295041	-0.000304155	-4.09e-05	-1.41e-08	-1.52e-07	0.000195287	-4.44e-05
AT1G02750	I	603851	1.02e-05	1.52e-06	1.85e-06	-9.53e-06	0.00294398	-0.000388931	4.04e-06	5.9e-07	-0.000113965
AT1G02750	I	603880	0.000850019	0.000205812	-0.000276632	2.21e-05	0.00991427	-0.0012218	2.17e-06	0.00124414	-2.74e-05
AT1G02750	I	603998	-3.42e-06	0.000506924	0.000121554	-1.28e-07	-0.00339977	1.44e-06	-5.84e-05	1.32e-06	0.000139051
AT1G02750	I	604028	3.29e-06	1.35e-05	-2.31e-06	1.51e-06	0.00364236	-0.000423561	-4.81e-07	8.27e-07	-0.000435344
NA	I	604664	-0.00086562	-0.00168565	-0.000239263	-0.000337268	9.71e-07	-1.14e-08	2.52e-05	0.000594821	-3.1e-05
AT1G02770	I	605176	-0.000195106	-0.00175208	-5.05e-06	-0.000259469	-0.00519918	0.000785593	1.05e-06	5.99e-05	0.000452825
AT1G02770	I	606019	-9.74e-05	-0.00386136	-5.21e-07	-0.0023621	-0.000352237	-5.38e-05	3.03e-05	-0.00116449	-0.00100244
AT1G02770	I	606267	-1.76e-05	-0.01658	0.000336705	-0.0013014	-0.00167607	0.0011915	4.44e-05	-0.0016653	-1.61e-08
AT1G02770	I	606437	-8.14e-05	-0.0075151	-8.98e-05	-5.93e-06	-2.2e-05	0.000754869	0.00407549	4.98e-05	1.55e-05
AT1G02770	I	606579	-0.00355687	-0.00199042	-1.67e-06	-0.000561113	-0.00174844	0.00616238	0.000666626	-1.91e-05	2.11e-05
AT1G02770	I	606634	-0.000439814	-3.61e-08	6.81e-08	-0.000584002	-0.000680967	0.00166715	-0.000723827	-0.000154918	4.1e-05
NA	I	606705	0.00117895	0.0337461	-3.65e-07	0.000412344	0.000627575	2.39e-06	-0.000313286	-0.000139337	4.97e-06
NA	I	606764	1.17e-05	0.0022728	-2.66e-05	0.000787406	-6.57e-05	-6.09e-05	8.54e-05	-1.59e-05	-0.000325572
NA	I	607355	0.00198386	0.030288	1.53e-06	0.00931692	0.00128269	-0.00217994	-0.000145803	-0.00127556	-0.00021298
NA	I	607559	0.000930387	0.00248508	4.67e-05	0.00271431	3.77e-05	-0.000495153	-6.19e-05	-0.000433512	-6.47e-07
NA	I	607706	0.000471993	0.0115451	0.000165481	6.32e-05	-1.37e-06	2.18e-06	-4.13e-06	-0.000140096	2.56e-05
AT1G02780	I	607865	-0.000643669	-0.0164808	-0.00029483	-0.000229531	-0.000166728	-2.04e-05	-2.17e-05	0.000116217	1.67e-05
AT1G02780	I	608068	-4.65e-05	-0.00773933	-0.000254759	-0.000382968	-6.15e-07	-2.85e-06	-6.01e-05	0.00143404	0.000147513
AT1G02780	I	608512	-2.44e-05	-0.0145492	-0.000140198	-0.000910866	4.34e-07	-8.57e-07	-2.14e-09	0.00242178	0.000101455
AT1G02780	I	608689	-0.000923277	-0.0357179	-0.000100737	-0.00348718	1.69e-06	0.000115905	2.06e-05	0.00360388	4.33e-06
AT1G02780	I	608889	-1.03e-05	-0.00785288	-0.000272771	-0.000342954	5.19e-06	-4.08e-05	-8.45e-06	0.0012352	0.000124288
AT1G02780	I	609094	-0.000500767	-0.0186126	-0.000101479	-0.00211106	-3.33e-05	-1.04e-07	-4.28e-05	0.00182937	0.000192834
AT1G02780	I	609311	-2.44e-05	-0.0145492	-0.000140198	-0.000910866	4.34e-07	-8.57e-07	-2.14e-09	0.00242178	0.000101455
AT1G02780	I	609446	-2.44e-05	-0.0145492	-0.000140198	-0.000910866	4.34e-07	-8.57e-07	-2.14e-09	0.00242178	0.000101455
AT1G02790	I	611089	5.28e-05	0.0155918	3.13e-07	0.00133134	1.1e-05	-5e-06	1.58e-05	-0.00303302	-0.000206143
NA	I	612952	-0.000460567	-0.0041947	-0.000447938	-0.000755978	-0.000304742	-2.52e-06	-4.1e-05	0.00120776	3.71e-07
AT1G02800	I	614273	-2.85e-05	-0.000342037	-1.81e-07	-1.03e-05	-0.00244166	0.000102171	-0.000157317	0.0009444	2.91e-05
AT1G02800	I	614977	-0.00625881	-0.0212095	-0.00117986	-0.00287867	-0.0010135	0.000601231	-0.000136119	0.000320424	-0.000107759
NA	I	616831	2.58e-06	-0.000325182	-0.000119391	-0.00037179	5.33e-07	9.28e-05	-5.12e-05	4.37e-05	1.18e-05
NA	I	617071	5.23e-05	0.000155537	0.00182471	1.5e-05	6.81e-05	-0.000120263	-0.000139671	1.51e-06	0.000298198
NA	I	617402	2.27e-05	-5.71e-07	0.000251755	2.1e-06	0.000123815	3.88e-07	4.21e-05	1.08e-06	6.74e-05
AT1G02816	I	621591	-7.94e-05	-0.00127327	0.000349622	-2.16e-05	-0.000298511	1.48e-06	0.000926871	4.88e-07	-5.56e-06
NA	I	624529	2.73e-06	7.31e-07	-0.000107193	-2.31e-05	0.000372251	1.87e-06	6.11e-05	0.0002617	0.000339467
NA	I	626351	-0.000592758	-0.000476203	-3.01e-05	-9.57e-05	-0.00301211	-6e-05	6.7e-06	-0.00016595	-0.000763294
AT1G02840	I	627062	0.000349241	5.41e-05	-1.72e-06	3.96e-06	0.00353814	0.0005839	0.000106132	0.000187572	0.00032006
AT1G02840	I	627925	0.000448953	0.000117078	1.52e-10	1.31e-05	0.00321942	0.000381033	0.000156182	0.000537401	0.000497383
AT1G02840	I	628630	0.000448953	0.000117078	1.52e-10	1.31e-05	0.00321942	0.000381033	0.000156182	0.000537401	0.000497383
AT1G02840	I	628866	-0.00444655	-0.0113568	-0.000151704	-0.00215534	-0.00381847	0.00102897	3.09e-05	-1.65e-06	-6.19e-05
AT1G02840	I	628954	-0.00444655	-0.0113568	-0.000151704	-0.00215534	-0.00381847	0.00102897	3.09e-05	-1.65e-06	-6.19e-05
AT1G02850	I	631901	-0.0014212	-0.00118462	-0.000325985	-0.0007837	-0.00306988	0.000107582	0.000145715	-0.000347516	-0.00241013
AT1G02850	I	632799	-0.00418084	-0.00127178	-0.00105856	-0.00383468	-0.00356696	0.000120885	5.43e-05	-0.000106913	-0.000194673
AT1G02850	I	632964	-0.00263749	-0.00188485	-0.00013873	-0.000569608	-0.00223646	0.000715067	0.00012456	1.15e-07	-3.53e-05
NA	I	634963	-0.0111804	-0.018195	-0.000471782	-0.00283992	-0.00479085	0.00161685	0.000333979	-0.000103651	-7.25e-07
AT1G02860	I	635670	0.00128676	0.000101691	0.000721257	-1.34e-06	0.00531893	0.000753672	-8.55e-06	0.00119118	0.00114179
AT1G02860	I	636788	0.000228776	0.000160953	0.000114828	-1.78e-05	0.00100995	0.00218544	-1.93e-05	0.000826005	0.00179238
AT1G02870	I	638653	-0.00117692	-0.00175803	-0.000520236	-0.000195984	-0.00447697	0.000226866	0.000339837	8.07e-08	-8.9e-06
AT1G02880	I	643447	-0.000113449	3.92e-06	-1.19e-05	4.8e-05	-0.000599174	7.52e-08	-1.33e-07	-9.31e-06	-0.000700447
AT1G02880	I	643836	0.000128268	-0.00774062	0.000108449	0.000376966	-1.36e-06	2.46e-05	-0.000151611	-0.00227869	-0.000355748
NA	I	644974	-0.000208461	-0.00164364	0.000627186	-3.73e-06	-6.21e-05	-0.000178432	-2.69e-05	-9.91e-07	3.88e-05
AT1G02890	I	646492	-6.98e-05	0.00261985	-3.99e-07	0.000312333	-0.00156859	6.71e-07	-0.000460347	-6.96e-05	1.13e-05
AT1G02890	I	646531	2.22e-07	0.00260879	8.09e-05	0.000333432	-0.000637131	-3.28e-06	-0.000708319	-0.000293033	2.72e-06
AT1G02890	I	646558	-6.98e-07	-0.00113906	-0.000324127	-0.000398687	-5.05e-10	0.00155003	0.000270841	0.000472395	1.02e-05
AT1G02890	I	648156	4.98e-08	-0.00281798	-0.000184167	-0.00110933	-8.51e-07	0.00089586	0.000189933	8.18e-05	0.000132478
AT1G02890	I	648705	-0.00238817	-0.0134736	-9.88e-05	-0.00185313	-0.00173365	0.00019035	0.00104104	0.000330768	-1.89e-05
NA	I	652281	-0.000264297	-0.00324113	-0.000367643	-0.00135573	2.68e-07	0.000384612	0.00038881	0.000850468	4.4e-05
NA	I	652305	0.00196526	0.0388734	0.000760001	0.0134779	0.000685136	-0.000495289	-0.00121648	-0.000476588	9.9e-09
NA	I	654548	-0.00565152	-0.0907865	-0.00106918	-0.00762486	-0.00707813	6.34e-05	0.00422373	-2.62e-07	-5.77e-05
AT1G02910	I	655770	-0.000132741	-0.0042289	-0.000301524	1.52e-06	-0.000590032	-0.000301882	0.00143292	-2.81e-06	-0.000350422
AT1G02910	I	658067	0.000777571	0.000518972	-1.95e-07	0.000178097	0.0015965	0.00034864	3.92e-05	0.000575791	0.00185263
NA	I	658413	0.00035803	1.64e-05	-2.77e-06	1.78e-05	0.00364411	0.000405368	4.68e-05	0.00145062	0.00118479
NA	I	660534	-7.23e-05	-0.000143338	0.000525681	-0.0002743	0.000321832	0.000594538	-0.000209418	-6.69e-05	-1.71e-05
NA	I	662928	-1.78e-06	0.00136277	0.000681865	0.00125176	-0.000896276	-0.000488318	-0.00055666	-0.00217061	-0.000320415
AT1G02940	I	663182	0.000304444	0.00992237	0.000199813	0.00427083	-0.000583617	-0.000470744	-5.45e-05	-0.00140633	-0.000186698
AT1G02940	I	663474	-0.000113355	-0.000457181	-9.75e-06	7.19e-05	-0.000418099	2.63e-08	3.13e-05	-0.000919472	-0.00058967
AT1G02940	I	663822	3.87e-08	3.63e-05	0.000279073	0.000163233	-0.000196413	-0.000600067	-0.000224809	-0.00248226	-0.000331008
AT1G02940	I	663874	-8.83e-05	-1.22e-05	0.000335213	6.5e-05	-0.00163052	-2.52e-05	-6.84e-07	-0.0014833	-0.000829849
AT1G02940	I	664107	0.000104733	0.000509301	1.74e-06	5e-05	-0.000171467	-0.00132829	-0.00212663	-0.0019683	-0.000380811
AT1G02950_AT1G02952	I	666158	-2.2e-06	0.000122019	-7.71e-08	0.00167222	8.37e-07	-5.57e-05	-3.24e-07	-0.00106073	-0.000214974
AT1G02965	I	671911	7.06e-06	0.0014965	2.3e-05	0.00418418	0.000102741	-0.000880691	-1.7e-05	-0.00131829	-0.000159784
AT1G02965	I	672454	0.000102455	-0.000836524	-3.39e-05	-0.00154379	8.28e-06	-2.89e-08	1.45e-06	0.00138744	0.00027642
AT1G02970	I	673785	-0.000328543	-0.00168249	-2.12e-05	-0.000781051	-0.00113432	0.000244176	3.29e-05	-0.000146808	-0.00033047
AT1G02970	I	674586	1.88e-05	3.13e-09	-4.38e-05	-0.000103058	0.000531848	-8.11e-07	3.08e-05	0.00354337	0.0010149
AT1G02970	I	675578	-0.00165656	-0.00505722	-1.5e-05	-0.00152637	-0.00094021	0.00174992	0.000109305	-7.22e-05	-0.00019811
AT1G02970	I	676195	-2.08e-07	5.5e-05	-2.66e-06	0.000112114	-1.98e-05	0.000332254	0.000154973	0.000194706	-4e-06
AT1G02980	I	677970	4.77e-05	0.000292054	-4.17e-05	-2.67e-05	0.0010072	-1.28e-05	9.17e-05	0.000285631	5.61e-05
AT1G02980	I	678747	6.36e-05	-8.88e-05	1.13e-07	-0.000294652	1.74e-05	0.00140935	6.39e-07	0.00042446	0.000206157
AT1G02980	I	678934	0.000351488	1.66e-05	4.04e-08	-2.23e-05	0.000999127	0.000128143	2.15e-05	0.000123441	0.000340136
AT1G02980	I	679076	9.5e-08	-0.00650589	-0.000255611	-0.000537556	0.000511643	0.000371278	0.000409104	0.00178688	0.0015831
AT1G02980	I	681286	-0.000220394	-0.00324425	-0.000482634	-0.000462115	-0.00214921	-8.26e-08	6.27e-05	4.51e-05	-4.91e-08
AT1G02990	I	681653	-2.47e-06	-0.00103889	-2.28e-05	-0.000724856	0.0011352	0.00134846	4.72e-06	5.14e-05	3.51e-07
AT1G02990	I	681710	-0.000882691	-0.00520405	4.5e-05	-0.000899765	7.65e-05	0.0145584	1.78e-06	-4.05e-06	2.91e-08
AT1G02990	I	683186	-1.55e-06	-0.000172097	-1.08e-05	-0.000281545	0.00223822	0.00226035	5.82e-08	0.000197247	2.05e-06
AT1G02990	I	683922	-8.54e-05	-2.57e-05	-4.23e-06	-0.000103199	-9.49e-05	-0.00194863	-4.53e-05	-0.00010995	0.000108796
AT1G02990	I	685381	-2.03e-05	-0.000207153	7.71e-07	-0.000222957	-5.4e-05	-0.00334747	-1.47e-05	-4.4e-05	0.000118894
AT1G02990	I	685874	-1.77e-06	-0.000182902	0.000233707	-0.000189412	-5.25e-08	-0.00503743	-5.07e-05	-0.000222842	6.83e-05
AT1G03000	I	687977	1.61e-06	-6.81e-07	-0.000266173	1.67e-05	-0.000164548	-0.000766429	0.000250023	8.63e-08	0.000225165
AT1G03000	I	689553	-0.000434968	-0.00412218	-2.49e-06	-0.000900601	-0.00487937	2.18e-06	0.000136853	0.000508457	0.000507054
AT1G03000	I	690277	-2.13e-06	-0.000577302	3.58e-06	-0.000503366	-0.000307785	-0.00128414	8.58e-07	7.88e-06	8.87e-05
AT1G03000	I	690361	1.58e-06	4.53e-06	-2.17e-07	-8.96e-05	0.00114199	0.000245679	-0.000104965	0.000104666	2.83e-05
AT1G03000	I	691127	8.09e-08	3.51e-06	5.53e-07	-1.55e-05	0.00157257	9.45e-05	-0.000323187	1.03e-05	5.49e-06
AT1G03000	I	691401	6.04e-07	0.000186381	-8.67e-05	0.00123329	0.000193436	-4.37e-05	0.000571337	-0.000209628	-2.91e-05
AT1G03000	I	691775	-4.04e-06	-0.00014812	6.2e-07	-0.000594445	-0.000375663	-0.00160058	-4.29e-07	1.09e-05	6.15e-05
AT1G03010	I	696278	6.02e-05	-2.38e-06	1.3e-05	-0.000280423	0.00156182	7.42e-05	-4.64e-05	-2.45e-08	2.04e-05
NA	I	697378	-2.62e-06	-0.00188394	3.72e-06	-0.000798348	-1.31e-06	-8.17e-05	0.000755941	3.87e-05	-5.01e-07
NA	I	698953	-0.00154099	-0.000914124	-6.71e-07	-0.00136468	-0.000143426	4.93e-05	-3.46e-05	0.000576956	2.8e-05
NA	I	701107	0.000156772	1.78e-05	1.01e-05	-1.05e-06	0.00319883	-2.61e-06	-3.23e-05	-0.000388163	-6.61e-06
AT1G03030	I	703755	-6.25e-05	-0.00192812	-5.62e-08	-0.000291472	-0.00105621	-1.48e-05	1.18e-06	4.75e-06	0.000378954
AT1G03040	I	704212	-3.28e-06	-1.32e-05	4.93e-06	6.44e-05	-0.000187877	-4.6e-05	-1.3e-05	0.000127707	0.00170868
AT1G03040	I	706549	-0.00029115	1.38e-05	1.03e-07	6.45e-08	-0.00165048	3.07e-05	3.46e-05	7.79e-06	5.47e-07
NA	I	706920	0.00148328	0.000133834	6.91e-05	2.23e-05	0.00348623	-0.00016386	-1.31e-05	-0.000129132	-3.83e-06
AT1G03050	I	708523	4.47e-05	1.55e-07	-1.1e-06	-3.25e-06	0.000111226	-3.93e-08	-0.0017376	-0.00096297	-1.74e-06
AT1G03050	I	709643	-0.000297321	-0.0017487	-0.000271869	-0.000779152	-0.000903196	2.16e-08	0.000297287	0.000337707	-8.88e-06
AT1G03055	I	710166	-0.00011757	-0.00319623	1.39e-05	-0.000945582	0.00017986	3.08e-07	0.000108296	-1.38e-06	1.58e-05
AT1G03055	I	710467	0.000105443	0.00273213	0.000306777	0.000558969	4.73e-05	-0.000400952	-0.000230619	-5.36e-08	1.82e-05
AT1G03055	I	711699	1.25e-06	0.00021706	6.16e-05	6.22e-05	2.32e-06	9.8e-06	-6.37e-06	0.00184764	3.55e-05
NA	I	711812	-0.000321301	1.15e-05	1.74e-05	-3.51e-05	-0.000571401	6.19e-06	-2.09e-08	0.000135882	-0.000734566
NA	I	712096	-0.000340163	6.02e-08	5.64e-05	1.9e-08	-0.000856172	0.000165731	9.33e-08	0.000113755	-1.51e-06
AT1G03060	I	712618	-3.41e-07	0.00319915	8.66e-05	0.000255971	-5.07e-05	-1.05e-06	-4.23e-06	5.43e-06	-3.8e-05
AT1G03060	I	723966	-0.000609983	-9.32e-06	0.000217578	-6.11e-09	-0.000433857	3.42e-05	7.77e-07	4.23e-08	-8e-07
AT1G03060	I	724844	3.67e-07	-2.52e-06	-0.000852795	3.56e-08	-9.53e-05	-8.67e-06	1.03e-05	2.15e-06	-3.63e-08
AT1G03060	I	725962	0.000576714	2.99e-07	0.000105167	4.12e-08	0.00398314	-0.000212956	2.16e-08	-8.9e-05	5.58e-08
AT1G03060	I	726800	-9.65e-09	-1.3e-05	-0.00107376	-2.62e-07	-0.000199626	-5.52e-06	-7.5e-08	1.77e-08	-4.87e-08
NA	I	728973	1.89e-05	0.000294594	3.53e-05	1.01e-05	-1.67e-07	-0.00422323	1.64e-08	-0.000284432	-0.00136014
AT1G03070	I	730948	-0.000304726	-0.00148303	-9.44e-05	-0.000738822	-0.00209602	-4.53e-06	-0.000102084	4.85e-06	1.24e-08
AT1G03080	I	732819	-2.2e-05	-0.000130662	-0.000385279	-7.23e-06	-0.00069075	-2.41e-08	6.92e-05	0.000165685	-1.19e-06
AT1G03080	I	732956	0.000113636	-0.00116815	2.58e-05	-0.000136096	0.000519768	-5.63e-06	9.05e-05	-3.03e-08	4.78e-05
AT1G03080	I	733046	-7.4e-08	-5.96e-06	-7.64e-05	-1.56e-05	-0.000734667	1.28e-08	0.000291516	0.00021361	-8.13e-05
AT1G03080	I	734158	-0.000304726	-0.00148303	-9.44e-05	-0.000738822	-0.00209602	-4.53e-06	-0.000102084	4.85e-06	1.24e-08
NA	I	737717	0.00256495	-0.000119607	3.09e-05	-0.000192404	0.00496014	7.53e-05	-0.000728417	-0.0003103	1.01e-05
NA	I	738108	-1.93e-05	-0.000158169	-4.84e-05	2.31e-05	-0.000231806	1.68e-06	0.000256901	-4.88e-06	2.17e-08
NA	I	738557	5.67e-07	0.00428335	0.000269474	0.00216796	-0.000259766	2.4e-06	3.31e-07	4.33e-05	9.47e-07
AT1G03090	I	741800	7.12e-05	5.1e-06	-0.000117307	7.2e-07	0.00290006	-7.31e-06	-1.34e-05	-0.000807433	-2.39e-05
AT1G03090	I	743178	-0.000921771	-0.00692251	-0.000148829	-0.00195069	-0.00241078	-3e-05	-4.35e-06	8.18e-06	-5.52e-06
AT1G03100	I	746377	4.64e-05	4.08e-06	-8.73e-05	7.93e-07	0.00439219	-1.11e-05	-1.64e-05	-0.000184156	-3.81e-06
AT1G03106	I	748146	0.000214511	5.01e-06	-9.66e-06	2.64e-07	0.00677432	-0.000152349	0.000847654	-6.69e-06	-0.00024854
AT1G03106	I	748253	-0.00129516	-0.00121354	1.02e-05	-4.04e-05	-0.00748166	3.98e-05	-0.000707178	6.98e-07	7.47e-05
AT1G03106	I	748326	-0.00121062	-0.000527466	5.12e-06	-5.6e-05	-0.00797855	1.76e-05	-0.00113762	1.27e-06	5.29e-05
AT1G03106	I	748554	-0.000446396	-0.00132004	-8.94e-05	-0.000575682	-0.00161944	-6.03e-05	-3.91e-05	9.21e-06	-2.68e-05
AT1G03106	I	748721	-0.00219858	-0.00401817	1.44e-05	-0.000279876	-0.0185227	0.000125345	-0.000322825	-4.58e-07	0.000225107
AT1G03106	I	748949	8.49e-06	2.18e-05	-1.74e-05	-1.25e-05	0.000168765	-1.1e-05	-3.94e-05	-0.000230737	-9.94e-06
AT1G03110	I	750424	-0.00114461	-0.00899895	-7.49e-05	-0.00326573	-0.00334388	-4.77e-07	1.23e-06	4.81e-05	-3.81e-07
AT1G03110	I	750926	-0.00100274	-0.00466252	-9.07e-05	-0.0017714	-0.00219612	-2.46e-06	-4.61e-06	3.15e-05	-1.31e-05
AT1G03140	I	755399	-0.000371029	-0.000283393	-0.000304674	-0.000725886	-0.0024433	-4.22e-05	-0.000259457	8.45e-07	-8.6e-06
AT1G03140	I	755432	-0.000446289	-0.00326778	-0.000114976	-0.00191542	-0.00305322	-1.58e-05	-4.77e-06	8.02e-06	-2.92e-08
AT1G03150	I	757790	-0.000150872	-0.000348781	2.52e-05	5.61e-06	-0.00180029	0.000365552	-1.44e-05	-1.52e-05	0.00180792
AT1G03150	I	758192	-0.00147165	-0.000887178	1.21e-05	-5.12e-05	-0.0243956	0.000327814	-0.000329377	9.64e-06	0.00055805
NA	I	760741	-0.000446289	-0.00326778	-0.000114976	-0.00191542	-0.00305322	-1.58e-05	-4.77e-06	8.02e-06	-2.92e-08
AT1G03160	I	761468	0.000177229	0.000654652	-3.47e-05	7.3e-06	0.0015749	5.67e-05	0.000397336	-6.27e-06	-6.8e-05
AT1G03160	I	762201	-0.00127638	-0.00957176	-0.000196368	-0.00341456	-0.00571787	-1.01e-06	1.19e-05	0.000301232	7.06e-06
AT1G03160	I	762345	-0.000446289	-0.00326778	-0.000114976	-0.00191542	-0.00305322	-1.58e-05	-4.77e-06	8.02e-06	-2.92e-08
AT1G03160	I	762875	0.000676158	0.00219974	-0.000314759	5.14e-05	0.00821144	-7.12e-06	0.00028054	1.24e-07	-1.12e-05
AT1G03160	I	763691	-0.000340875	-0.00161194	-0.000273299	-0.000706976	-0.00431327	-6.85e-05	-1.43e-05	2.68e-07	1.45e-05
AT1G03160	I	764702	-0.00553654	0.00101575	-0.000938505	-0.00677485	-0.00188725	-4.33e-05	-0.00149697	2.89e-05	-0.00086142
AT1G03160	I	765075	-0.000274427	-0.000571047	-0.000368037	-0.000231557	-0.00585486	-5.08e-08	-8.89e-05	1.07e-06	6.26e-06
AT1G03160	I	765174	-0.00302643	-0.0168527	-5.56e-07	-0.00283249	-0.0122394	0.000420102	-2.47e-06	-0.00026242	3.46e-06
AT1G03160	I	765612	1.1e-05	5.38e-05	-8.67e-06	5.89e-07	0.00175704	5.53e-06	0.000143891	-9.48e-06	-1.6e-05
NA	I	766776	0.000214354	0.00400454	1.22e-05	7.67e-05	0.0151893	-6.08e-06	3.41e-05	-5.85e-05	-9.29e-07
NA	I	766916	-0.000340875	-0.00161194	-0.000273299	-0.000706976	-0.00431327	-6.85e-05	-1.43e-05	2.68e-07	1.45e-05
NA	I	767816	0.00109181	0.00850278	2.8e-06	0.000456068	0.0161068	-1.32e-06	3.93e-05	-8.12e-06	-2.19e-06
NA	I	767908	0.00116077	0.0083585	2.6e-07	0.000504512	0.0192026	-1.23e-07	7.63e-05	-4.12e-05	-1.49e-05
NA	I	768161	6.38e-05	1.66e-05	0.00366214	3.4e-05	0.00322453	-5.51e-05	6.23e-08	-0.00245444	-5.41e-08
NA	I	768561	-0.000350199	-0.00290171	-0.00022948	-0.00227998	-0.00355273	-0.000122089	-3.7e-05	1.18e-06	-9.29e-09
NA	I	769275	-0.000389877	-0.0016612	-0.000150099	-0.00208298	-0.00328471	-3.56e-05	-3.82e-05	1.08e-05	-5.64e-07
AT1G03170	I	769972	-8.14e-07	-2.59e-07	-0.000846359	-0.000112409	-0.000630121	-3.58e-06	-1.85e-05	0.00115318	9.79e-05
AT1G03170	I	770064	-0.000117275	-9.14e-06	-0.00164175	3.98e-07	-0.000506316	2.48e-06	-0.000128222	0.000455432	1.72e-06
AT1G03170	I	770082	-2.54e-07	0.000201034	-0.00145774	-2.13e-05	-0.000177984	-6.4e-06	-0.000177431	0.00106129	8.47e-06
AT1G03170	I	770282	4.42e-05	8.98e-06	0.0018448	4.39e-08	0.00186124	-2.96e-06	0.000114511	-0.000558764	-6.32e-05
NA	I	770963	-0.000593897	-0.00469601	-0.000171076	-0.00238161	-0.00369883	-6.34e-08	2.83e-08	0.000159978	-1.72e-05
NA	I	771817	-0.000891278	-0.00799958	-6.19e-05	-0.00239763	-0.00460526	3.01e-06	4.71e-05	0.000254446	5.13e-08
NA	I	772013	3.41e-05	0.000445905	1.48e-07	5.74e-05	0.000372414	-6.11e-06	9.08e-05	2.97e-05	6.01e-05
NA	I	772303	-0.000891278	-0.00799958	-6.19e-05	-0.00239763	-0.00460526	3.01e-06	4.71e-05	0.000254446	5.13e-08
NA	I	772458	0.000480937	0.000950464	0.00183957	5.04e-05	0.000722084	-0.000863355	5.41e-08	-2.67e-05	8.42e-08
NA	I	772724	-0.000891278	-0.00799958	-6.19e-05	-0.00239763	-0.00460526	3.01e-06	4.71e-05	0.000254446	5.13e-08
NA	I	775518	0.000270902	0.0030562	2.76e-07	0.000207473	0.00410807	-3.59e-06	6.79e-06	-0.000176314	-7.82e-06
AT1G03190	I	775649	0.000308239	0.000724995	2.68e-05	7.69e-05	0.0051668	-8.17e-05	6.17e-08	-0.000443685	-1.06e-05
AT1G03190	I	775705	-0.000867152	-0.000781193	-5.97e-05	-0.000243654	-0.00298481	1.4e-05	-5.82e-05	9.11e-05	7.18e-06
AT1G03190	I	776241	4.73e-05	0.000529946	9.66e-07	3.31e-05	0.000663002	-9.36e-06	9.94e-05	3.68e-05	2.08e-05
AT1G03190	I	778724	0.000721208	0.00442975	1.15e-06	0.00038241	0.00435037	-6.59e-06	2.31e-06	-0.000152876	-6.79e-08
AT1G03190	I	779047	-0.0020534	-0.0145148	-0.000130976	-0.00362702	-0.00579622	8.24e-05	0.000461028	0.00020562	-3.56e-08
AT1G03190	I	779397	8.35e-07	6.34e-06	7.4e-06	-1.84e-06	0.000156729	-2.18e-05	0.000522246	5.27e-05	0.00026365
AT1G03210	I	783499	-0.00401967	-0.00779447	-0.000141362	-0.00428868	-0.00515446	0.00235666	-2.75e-05	0.00149328	-3.45e-06
NA	I	784382	-2.11e-05	-0.0014494	-0.000148757	-0.000643383	-0.000323897	3.01e-06	0.00140721	0.00068849	-5.69e-06
NA	I	784491	-0.00195128	-0.00790021	-0.000101385	-0.00314613	-0.00525275	1.36e-05	-9.03e-08	0.000128798	-2.07e-05
NA	I	785691	2.02e-07	0.00231589	-6.77e-06	0.000174678	0.0001042	6.89e-06	6.05e-05	0.000627265	-8.07e-07
NA	I	785829	-0.000250114	-0.0039522	-6.45e-05	-0.0010931	-0.00247762	-4.66e-05	6.8e-05	1.54e-05	-2.86e-06
NA	I	786874	-0.000618123	-0.00212366	-3.89e-06	-2.62e-08	-5.18e-08	-0.00117817	0.00187986	2.79e-06	-5.02e-05
AT1G03220	I	787215	0.000142533	0.00566877	0.000432941	0.000142915	0.000987416	0.000754863	-4.72e-05	-8.34e-05	1.4e-06
AT1G03220	I	787587	3.79e-06	0.000552251	0.000600956	7.37e-07	0.000150057	0.00197295	-1.62e-06	0.000176453	1.46e-05
NA	I	788873	0.000238725	0.00150991	0.000718617	0.000745438	0.00208888	-0.000189854	-1.34e-06	-0.00114158	3.37e-06
NA	I	788988	8.06e-07	0.00077647	0.000507774	0.000194783	0.00102217	0.000113149	-3.51e-05	-0.000978395	2.22e-05
NA	I	789353	3.18e-05	0.000181737	6.03e-07	0.000363402	0.000373379	-0.000319201	-3.72e-06	-0.000661117	1.35e-07
AT1G03230	I	790787	3.82e-06	-0.000294765	-1.05e-06	-1.25e-06	-1.15e-05	-0.00106621	6.42e-07	-3.18e-05	0.000137251
AT1G03230	I	791439	2.11e-06	3.1e-05	-5.44e-05	7.81e-07	0.000178505	7.13e-06	3.73e-05	0.000122601	9.12e-05
AT1G03250	I	793587	1.22e-05	-7.9e-06	0.000718831	-0.000332475	1.89e-05	-0.00652572	-0.000947303	-0.000498171	-5.64e-05
AT1G03250	I	793805	-4.23e-06	-0.000166052	-1.29e-07	-0.00010924	-1.54e-05	-0.00100735	-2.04e-08	8.35e-09	-2.06e-08
AT1G03250	I	794699	3.61e-05	-8.71e-05	0.000590237	-0.000471291	-1.98e-05	-0.00557555	-1.61e-07	-0.000150921	-0.000102819
AT1G03260	I	796471	5.78e-06	0.00191843	-4.19e-05	7.49e-05	0.000213437	0.000158118	1.03e-05	0.000341743	1.88e-05
AT1G03260	I	797197	1.06e-05	0.00146222	-0.000122623	4.21e-05	0.000250881	0.000271003	3.08e-06	9.58e-05	3.42e-06
NA	I	798673	1.77e-05	0.00239855	-3.65e-07	0.000728111	0.000437102	-9.05e-06	6.85e-07	-7.76e-07	6.88e-05
AT1G03280	I	803836	1.66e-07	3.46e-05	0.000475311	-4.39e-05	9.18e-05	2.78e-06	2.69e-05	0.000497204	1.6e-05
AT1G03280	I	804969	4.13e-05	0.00274529	0.000250187	7.03e-05	0.000265115	-8.83e-06	1.62e-06	6.12e-05	-2.13e-06
AT1G03280	I	806148	2.75e-06	0.00059691	0.000256348	1.4e-06	5.11e-05	-7.01e-06	6.37e-08	0.000231407	9.99e-09
NA	I	807194	-0.000701201	-0.0017836	-0.000329213	-0.000619848	-0.00116434	8.5e-07	1.13e-05	-1.1e-05	-8.66e-06
AT1G03290	I	808732	-0.000296383	-0.00407558	-1.01e-05	-0.000735887	-0.000307362	-5.2e-05	6.16e-05	5.43e-05	-2.87e-06
AT1G03290	I	808962	2.75e-06	0.00059691	0.000256348	1.4e-06	5.11e-05	-7.01e-06	6.37e-08	0.000231407	9.99e-09
AT1G03290	I	809178	2.75e-06	0.00059691	0.000256348	1.4e-06	5.11e-05	-7.01e-06	6.37e-08	0.000231407	9.99e-09
AT1G03300	I	811369	-7.94e-05	-0.00544046	-5.41e-06	-0.00100761	-0.000342543	-2.09e-05	4.21e-06	-8.78e-07	-3.57e-08
AT1G03300	I	811781	3.95e-05	0.00283894	0.00038474	0.000104029	0.000246768	-5.38e-08	-3.77e-06	1e-07	-7.33e-08
AT1G03300	I	812120	-3.25e-06	-0.00300767	-8.5e-07	-3.44e-05	-2.09e-05	-1.62e-05	3.51e-06	0.000146524	8.24e-06
AT1G03300	I	812218	-0.000195332	-0.00334124	-4.89e-06	-0.000597506	-0.00060026	-0.000103178	1.79e-05	6.26e-05	-1.04e-07
AT1G03300	I	812574	1.71e-05	0.00222933	0.000190868	6.23e-05	0.000285346	-3.12e-06	-1.27e-05	-5.79e-06	-3.94e-06
AT1G03300	I	812774	0.000113534	0.000986175	0.00031173	2.96e-07	0.000582004	-5.65e-08	-0.000506727	-0.000190143	-5.71e-05
AT1G03310	I	814751	-2.74e-06	-2.58e-05	-1.38e-05	-6.2e-06	6.78e-07	-0.000253851	9.12e-05	1.13e-05	-7.5e-06
AT1G03310	I	815910	1.71e-05	0.00222933	0.000190868	6.23e-05	0.000285346	-3.12e-06	-1.27e-05	-5.79e-06	-3.94e-06
AT1G03330	I	818082	-0.000296383	-0.00407558	-1.01e-05	-0.000735887	-0.000307362	-5.2e-05	6.16e-05	5.43e-05	-2.87e-06
AT1G03330	I	818672	3.95e-05	0.00283894	0.00038474	0.000104029	0.000246768	-5.38e-08	-3.77e-06	1e-07	-7.33e-08
AT1G03340	I	821282	-0.000195332	-0.00334124	-4.89e-06	-0.000597506	-0.00060026	-0.000103178	1.79e-05	6.26e-05	-1.04e-07
NA	I	821772	-7.09e-05	3.36e-07	0.000181253	-2.21e-06	2.2e-08	-5.71e-06	2.41e-07	2.15e-06	-2.37e-08
AT1G03350	I	823044	6.74e-06	-4.11e-05	-0.000768745	-3.37e-06	-1.05e-07	7.51e-07	-4.75e-08	-0.000210893	-6.64e-08
AT1G03370	I	828756	-7.09e-05	3.36e-07	0.000181253	-2.21e-06	2.2e-08	-5.71e-06	2.41e-07	2.15e-06	-2.37e-08
AT1G03370	I	830155	-0.000540034	-2.86e-06	0.000263505	-0.000101751	-3.75e-06	0.000109246	1.12e-06	3.64e-06	-5.01e-06
AT1G03370	I	831063	0.000128957	5.22e-07	-0.000128883	3.43e-06	1.88e-07	7.87e-06	-0.000103752	-2.93e-05	4.98e-06
AT1G03380	I	836373	-0.000149329	-0.00163708	-1.92e-05	-0.000601041	-4.18e-05	-0.000117642	8.93e-05	0.000136851	-7.4e-07
AT1G03380	I	840039	0.00264812	0.00547562	-7.15e-05	0.00164557	0.00123972	-3.04e-05	-4.54e-05	-0.000122376	8.19e-07
NA	I	842558	-7.09e-05	3.36e-07	0.000181253	-2.21e-06	2.2e-08	-5.71e-06	2.41e-07	2.15e-06	-2.37e-08
AT1G03400	I	843072	-0.000111995	4.87e-06	7.03e-05	-9.42e-06	1.26e-07	1.47e-06	5.89e-07	-1.25e-06	-1.85e-06
AT1G03400	I	843196	1.61e-06	-2.17e-06	-1.93e-06	-4.81e-06	-0.000231382	8.46e-05	-6.87e-08	0.0018689	6.52e-05
AT1G03410	I	844884	-0.000500304	-0.000154893	-0.000498713	-1.05e-06	-0.00317151	4.73e-06	0.000490458	0.00474984	0.00136965
AT1G03410	I	846217	0.000125675	-4.44e-06	-1.13e-05	7.28e-05	2.21e-05	-1.97e-06	3.46e-05	0.00144376	0.000590942
AT1G03410	I	846926	-0.00175145	-0.000420648	5.63e-05	6.5e-06	0.000235017	0.00322184	-7.61e-05	0.00022642	-0.000165685
AT1G03410	I	847477	5.67e-05	4.74e-06	-0.000949954	-0.000456695	0.00283644	7.84e-05	0.000413569	-0.000129713	-0.000191294
NA	I	850386	2.33e-06	-4.99e-05	-9.61e-05	1.01e-05	-1.92e-07	-0.0012658	-1.22e-05	-0.00129818	-6.92e-06
NA	I	850505	-0.00251102	-0.0043322	-1.02e-05	-4.89e-07	-0.0126158	-6.81e-05	-0.000347346	-7.68e-05	0.00021802
NA	I	850785	-0.00012991	-6.19e-05	6.02e-07	8.97e-08	0.000123716	0.000609393	0.000313331	6.48e-05	2.9e-06
NA	I	851927	-0.000110731	-0.000143479	3.43e-05	-2.6e-08	-1.03e-05	0.00029392	-3.74e-05	-4.42e-08	4.86e-05
AT1G03440	I	853481	-0.000839364	-0.000960434	-8.23e-06	-3e-05	-1.08e-07	0.0012498	0.000458839	0.00031894	1.38e-06
AT1G03445	I	854790	4.42e-05	-2.39e-05	-0.0001624	-2.22e-05	3.02e-05	-0.0012222	4.83e-05	9.22e-05	-9.98e-06
AT1G03445	I	856282	0.00195478	0.00294927	-1.47e-07	7.27e-05	0.000393467	-0.00198464	-0.000179557	-0.000146798	-8.39e-05
AT1G03445	I	856738	-0.00022549	1.52e-05	1.08e-05	2.16e-06	1.26e-08	0.00363856	0.000194191	0.000866547	-3.66e-07
AT1G03445	I	857785	5.11e-06	-8.87e-08	-1.67e-05	-0.000204929	-0.000579691	-0.00113841	-7.82e-05	3.92e-08	-1.24e-05
AT1G03445	I	857834	3.32e-05	-0.000922107	-3.01e-05	6.33e-07	-3.25e-05	-3.37e-05	2.88e-05	-5.27e-05	0.00077406
AT1G03445	I	858592	2.01e-05	-0.00288399	0.00012596	-3.2e-05	-1.2e-05	4.29e-06	-4.29e-07	1.05e-05	0.000919107
AT1G03457	I	860972	-0.000464031	2.11e-07	7.98e-08	2.57e-05	2.36e-06	0.000890291	0.000994163	0.00307249	3.09e-05
AT1G03457	I	861283	-0.00114447	-0.000181208	-2.37e-07	5.43e-07	-4.14e-06	0.00153159	0.00113014	0.00340371	7.63e-06
AT1G03457	I	861474	-0.00101018	-6.97e-06	1.7e-06	7.04e-06	-1.08e-05	0.00190227	0.000550611	0.00249571	9.58e-06
AT1G03457	I	861547	-6.05e-07	-0.00275384	5.65e-05	0.00242113	2.28e-08	0.00284114	0.00605395	0.0017117	0.00082189
AT1G03457	I	861643	-0.000781347	1.47e-06	1.46e-06	2.38e-05	-1.17e-06	0.00182005	0.000901875	0.00306116	1e-05
AT1G03457	I	861980	-0.000209308	4.36e-07	-6.01e-06	7.37e-05	-6.57e-07	0.000166634	0.000203711	0.00141333	2.76e-05
AT1G03457	I	862189	-0.00176127	0.000117728	2.25e-05	4.51e-07	-7.31e-05	0.00221309	0.00029345	0.00292543	6.39e-05
AT1G03457	I	862296	-0.000729125	-2.83e-05	1.95e-06	1.35e-05	-3.57e-06	0.00122385	0.000896206	0.0024501	1.96e-05
AT1G03457	I	862404	-0.00132891	-0.000199546	1.5e-06	9.54e-07	-1.62e-05	0.000342483	0.000516069	0.00131657	4.69e-06
AT1G03457	I	862569	-0.0013702	0.00055581	0.000101761	2.53e-06	-3.34e-05	0.00101207	5.75e-05	0.00114796	2.84e-06
AT1G03457	I	863140	-0.00032275	7.99e-05	8.52e-05	1.99e-06	-4.29e-05	0.000997927	0.000787462	0.00092668	0.00010523
AT1G03457	I	863251	-0.00214749	2.11e-07	4.88e-05	1.4e-06	-0.000175221	0.00203216	0.00036404	0.0053112	0.000156886
AT1G03457	I	863771	-0.000581268	-0.000496094	1.33e-06	5.29e-08	4.95e-08	0.000755435	0.000566947	0.00149384	-2.03e-06
AT1G03457	I	863823	0.00203348	0.000570848	2.48e-06	-4.46e-05	0.000696955	-0.00497905	-0.000311845	-0.000260052	-0.000178176
NA	I	864335	-0.000965839	-0.000777667	8.9e-07	8.37e-07	-1.71e-05	0.00288848	0.00101266	0.00137409	-9.09e-07
NA	I	864827	-0.000136152	0.00259577	-0.00017713	-0.00345718	-5.55e-05	-0.000868381	-0.00197563	6.99e-06	-0.00047809
AT1G03470	I	867494	2.25e-05	-4.03e-06	-4.79e-05	-6.05e-05	-0.000477621	-0.000331081	-0.000381277	-0.000113467	-7.66e-05
NA	I	868888	0.00309239	0.006063	0.000127929	0.00278081	0.00385462	-0.0013777	-0.000270163	-0.00220226	-1.07e-09
AT1G03475	I	870310	-1.16e-06	-2.51e-05	-2.86e-05	-8.12e-05	-0.000609301	-0.000318439	-0.000123444	-1.5e-05	-1.73e-05
NA	I	871786	-0.000875458	-1.65e-05	-9.07e-06	-7.24e-05	-0.000410682	0.00400572	0.000368173	0.00122875	1.06e-05
AT1G03495	I	873447	-2.04e-06	-9.97e-07	-3.13e-07	-2.58e-05	-0.00124423	-0.000381978	-0.000199324	2.22e-06	1.15e-05
AT1G03495	I	874797	0.00115944	7.81e-05	-0.000354561	8.7e-07	4.76e-09	-0.000765716	-4.81e-05	1.64e-05	-0.000351564
AT1G03495	I	874912	0.00194774	8.65e-07	-0.000151338	-9.65e-06	-1.27e-06	-0.00689763	-9.25e-05	-3.42e-05	-0.000728212
NA	I	875907	0.00198764	0.0067267	-1.62e-06	0.0012042	0.00178961	-0.00153439	-0.000179301	-1.41e-05	1.03e-07
AT1G03510	I	876816	-0.00100513	-6.18e-06	-4.82e-05	6.77e-07	3.95e-06	0.00174768	0.000437087	0.00177639	-8.78e-08
NA	I	877562	-0.000844273	1.5e-06	-3.5e-06	-3.74e-05	-1.53e-05	0.00497902	6.84e-05	0.000161364	-1.27e-05
NA	I	877840	-5.71e-07	-0.000256973	-0.000138274	-0.000237142	-0.000536267	-0.000546619	-4.89e-06	-2.4e-07	-3.82e-05
AT1G03520	I	879429	0.000570869	0.000893413	-7.8e-05	3.81e-05	-5.42e-06	-7.89e-05	-2.64e-06	-2.4e-05	-6.45e-06
AT1G03530	I	881739	-0.00233369	-0.000964323	-5.55e-06	-0.000459861	-0.000369383	0.00578583	0.000542337	0.00208255	6.49e-07
AT1G03530	I	882124	-2.67e-06	-0.00018832	-2.46e-05	-0.000148211	-0.000787184	-0.000649489	-2.32e-05	-4.81e-06	2.03e-08
AT1G03530	I	882633	-0.00197707	-0.000468715	3.75e-06	-0.00013565	-0.000658032	0.00280642	0.000120032	0.00205708	0.000102579
AT1G03530	I	882892	-0.00161163	-0.0017983	8.22e-05	-0.000283754	-0.000468624	0.00371728	0.000486794	0.00239139	0.000406848
AT1G03540	I	884146	0.0002454	0.000302426	-0.000113903	-3.32e-05	0.000168823	-6.05e-06	-0.000348265	-0.000176001	-0.0020557
AT1G03540	I	885184	-1.6e-05	-6.45e-05	-1.84e-05	-0.000162681	-0.000553426	-0.00031828	-4.89e-08	7.81e-06	-1.77e-05
AT1G03550	I	885985	-0.00158773	-9.49e-05	-5.86e-06	-0.000126275	-9.78e-05	0.00601981	0.000772565	0.00121817	-7.5e-08
AT1G03550	I	887158	-0.00158773	-9.49e-05	-5.86e-06	-0.000126275	-9.78e-05	0.00601981	0.000772565	0.00121817	-7.5e-08
AT1G03560	I	890883	-0.00158773	-9.49e-05	-5.86e-06	-0.000126275	-9.78e-05	0.00601981	0.000772565	0.00121817	-7.5e-08
NA	I	893461	-1.07e-06	-0.000693274	-4.24e-05	-0.000323411	-0.000828991	-0.000454985	-7.09e-06	1.93e-08	-4.84e-07
NA	I	893865	-0.00197103	-0.00223118	1.85e-07	-0.000176409	-2.06e-05	0.0023946	0.000848233	0.000822162	4.11e-08
NA	I	894182	-0.00158773	-9.49e-05	-5.86e-06	-0.000126275	-9.78e-05	0.00601981	0.000772565	0.00121817	-7.5e-08
AT1G03590	I	895405	1.49e-05	-0.00166163	5.84e-06	-0.000336092	-0.000341444	-0.00369549	-0.000126705	-0.000377642	4.7e-08
AT1G03590	I	895470	-0.000875119	-7.53e-05	-0.00018633	-0.000269462	-0.000131219	0.00451934	0.00122388	0.00393794	-0.000119348
AT1G03590	I	896325	-4.72e-06	-0.00239466	4.46e-05	-0.00198642	-0.00341973	-0.00111936	-0.000354328	-0.000595924	-1.55e-06
NA	I	896449	-0.00178673	4.02e-06	-3.35e-05	-0.000171692	-9.13e-05	0.00473303	0.000330165	0.00309999	-1.72e-05
NA	I	896670	-2.72e-06	-0.000154797	-1.44e-05	-0.000217597	-0.000472363	-0.00159127	-2.13e-05	-3.27e-06	-1.93e-06
NA	I	896853	-0.00219241	2.85e-06	-6.34e-05	-0.000276615	-0.00018312	0.0049091	0.000160208	0.00253131	-1.71e-05
NA	I	897317	-0.00135829	3.95e-07	-9.43e-06	-0.000109822	-5.46e-05	0.0035197	0.000432636	0.00090736	-3.83e-06
NA	I	897914	-2e-06	-1.93e-05	-4.2e-05	-5.52e-05	-0.000274406	-0.000394167	-3.17e-07	-9.32e-06	-1.18e-05
NA	I	899668	-0.00190165	-0.00379005	1.39e-07	-0.000909964	-1.07e-05	0.000136771	0.000344007	9.78e-05	-1.41e-06
NA	I	899752	-0.00190165	-0.00379005	1.39e-07	-0.000909964	-1.07e-05	0.000136771	0.000344007	9.78e-05	-1.41e-06
NA	I	900371	0.00023147	0.000936936	-2.46e-07	0.000450201	0.000100168	-0.000902351	-0.000210324	-1.36e-06	-4.29e-07
NA	I	900523	-0.00142133	-0.00973862	8.39e-07	-0.00168916	-0.000449553	0.000148474	0.0002584	8.63e-06	2.38e-05
AT1G03610	I	901328	0.000118602	0.00233712	-6.44e-08	6.3e-05	0.000172537	-6.82e-05	-3.26e-05	-4.44e-05	-0.000392716
NA	I	903232	0.00551824	0.028692	0.000318027	0.00382641	0.00491794	-0.00205716	-0.00104969	-0.000374219	-6.99e-05
AT1G03630	I	907683	0.000485624	-4.54e-10	0.00236563	-1.02e-07	-6.09e-05	-6.81e-05	4.99e-07	-0.00171367	-6.93e-09
AT1G03630	I	909236	-1.94e-06	0.0003592	-0.000312734	-7.31e-07	-0.00013554	-0.000764658	-8.34e-06	9.32e-07	-0.000142281
AT1G03670	I	914551	-1.96e-06	0.00012946	-2.19e-07	2.47e-07	0.000154032	-0.00080284	-4.09e-07	-3.27e-07	-2e-06
AT1G03670	I	914690	-1.96e-06	0.00012946	-2.19e-07	2.47e-07	0.000154032	-0.00080284	-4.09e-07	-3.27e-07	-2e-06
AT1G03670	I	914800	7.31e-05	1.92e-05	-5.33e-05	4.4e-06	0.00080764	-0.000174615	3.38e-06	8.15e-08	7.1e-05
AT1G03670	I	915832	0.000286787	9.08e-06	-0.000303557	8.68e-07	0.00235697	-0.000160441	0.000284706	-1.71e-05	-4.65e-09
AT1G03670	I	915870	7.49e-05	1.69e-06	-0.000532814	-3.85e-05	0.00118155	-1.8e-05	0.000189487	-6.45e-08	1.83e-06
AT1G03670	I	915920	0.000580552	0.00227162	-8e-05	0.00022658	0.00213692	-0.000209781	1.14e-05	2.08e-06	0.000264561
NA	I	916432	0.000173417	0.00111805	-2.58e-05	0.000112492	0.00189907	-5.19e-05	1.7e-05	-1.95e-07	1.13e-05
NA	I	916617	-0.000624682	-0.00714276	-0.000259925	-0.00168448	-0.00341533	0.00205735	0.00596373	0.0001995	5.9e-07
AT1G03680	I	916833	0.000583924	0.000220716	-5.19e-07	2.18e-05	0.00331944	-0.000681162	0.000165922	-1.15e-07	0.000110521
AT1G03680	I	917605	0.00281858	0.0118086	-2.34e-07	0.00162307	0.00557317	-0.0026275	-7.97e-06	-2.82e-06	9.97e-08
NA	I	918131	9.58e-05	0.0002116	-1.15e-06	8.03e-06	0.000413646	-0.000888979	1.2e-05	1.35e-05	9.14e-08
AT1G03687	I	919213	-0.00727025	-0.0140863	4.5e-07	-0.00398492	-0.00823931	0.00128542	0.00013789	3.94e-05	-1.45e-05
AT1G03687	I	919309	9.58e-05	0.0002116	-1.15e-06	8.03e-06	0.000413646	-0.000888979	1.2e-05	1.35e-05	9.14e-08
AT1G03687	I	920099	0.00127082	0.00431869	-3.15e-06	0.000713746	0.00280791	-0.00188687	4.95e-06	2.61e-05	1.67e-05
AT1G03687	I	920243	0.00302135	0.0168087	-7.06e-07	0.00148888	0.00528024	-0.00314279	-4.68e-05	-1.79e-06	1.79e-08
AT1G03700	I	921399	0.00112825	0.00606853	0.000218825	0.00226113	0.00302258	9.61e-08	-0.00017437	-8.17e-05	0.000436561
AT1G03700	I	921888	0.00118699	0.00705036	-1.19e-07	0.00113983	0.00752967	-0.00203352	-5.73e-06	-1.95e-05	-2.31e-06
NA	I	923111	0.00133066	0.000136299	-0.000269552	0.000365476	0.00351351	-0.000373848	0.000356343	0.000114349	2.11e-05
AT1G03710	I	924182	-0.00481844	-0.00554313	-0.000169502	-0.00178275	-0.00147566	0.00179753	0.000416243	0.000696404	-6.09e-07
AT1G03710	I	924511	0.00183568	5.2e-05	-1.09e-05	2.17e-05	6.88e-06	-0.00203485	-7.3e-05	-1.51e-07	0.000105295
NA	I	927438	0.000777041	8.28e-09	0.000211955	6.14e-07	0.00303961	-0.00217683	-6.72e-05	-0.000136149	-2.77e-06
NA	I	928624	0.000152493	-0.000308842	9.21e-05	0.000104777	0.00011423	-0.000547055	-2.12e-05	-0.00160699	1.81e-06
NA	I	930167	-0.004675	-0.000351109	-0.000196091	-0.00042506	-0.00230238	0.00423709	0.000151052	0.000461474	-7.51e-09
NA	I	930371	-2.34e-05	-2.99e-05	-8.55e-05	-8.09e-05	-1.56e-05	-0.000640244	1.47e-05	1.6e-05	-2.58e-08
NA	I	930705	-0.0022238	-2.79e-05	-1.5e-05	-0.000360512	-0.00409447	0.0053071	0.000511046	0.00156038	2.15e-05
NA	I	930778	-0.00473607	-0.00500984	-3.57e-05	-0.00227797	-0.00054452	0.00753468	0.00276855	0.0026836	-2.22e-05
AT1G03730	I	931534	0.00221886	0.000205478	6.84e-06	0.000192568	0.00360646	-0.0130809	-0.000767607	-0.00350482	-6.54e-05
NA	I	932489	-9.55e-06	0.000118627	-0.000334425	-0.000143797	-0.00263529	7.17e-07	3.07e-07	-7.31e-09	6.99e-07
NA	I	932541	-0.00352034	-0.00171844	-0.000259503	-0.00130454	-0.000132795	0.0029447	0.00296648	0.00254999	-0.000159072
NA	I	932619	0.00107781	0.000639326	8.42e-07	0.000448471	-6e-06	-0.00091177	-0.000907883	-0.00188945	2.88e-07
NA	I	932929	-0.00923885	-0.0102758	-0.000117023	-0.00644249	-0.00216584	0.00368359	0.000876632	0.010738	-0.000411875
AT1G03740	I	933606	-5.34e-05	-2.21e-06	-0.000381158	-3.35e-05	-0.000348883	-7.14e-05	2.61e-07	8.2e-06	-2.51e-05
AT1G03740	I	935256	9.19e-05	0.000448061	-4.31e-07	8.12e-05	4.82e-06	-0.00069798	1.24e-10	-3.28e-05	3.31e-05
AT1G03770	I	946335	0.00130101	0.00105309	1.04e-06	0.00124541	0.000114119	-0.000315883	-0.000954227	-0.00109281	1.29e-05
AT1G03780	I	948070	0.000182988	8.28e-05	4.39e-05	3.47e-05	9.46e-08	-0.00166663	-2.63e-08	-7.89e-07	0.000229545
AT1G03780	I	950256	3.52e-05	0.00150922	-4.59e-07	0.000244067	-1.1e-07	-6.02e-05	-1.66e-05	3.12e-06	5.52e-05
AT1G03790	I	955381	-0.000311225	-0.00322571	7.95e-08	-0.00320307	-0.000161313	0.0006479	0.000220868	0.000498851	-0.000210082
NA	I	956687	-0.00213325	-9.66e-05	-0.000100357	-0.00175796	-0.000276371	0.00209843	0.000170309	0.00159231	-9.36e-05
NA	I	960928	-0.00483785	0.000107117	-7.6e-05	-0.0042446	1.71e-05	0.00279564	1.39e-06	0.0028174	-0.000300741
AT1G03830	I	963948	-0.00133267	-0.00583524	0.000298536	-0.000796467	-0.00607691	0.000534995	8.46e-06	-0.000300559	1.14e-06
AT1G03830	I	964190	-0.00321669	-0.00133631	-0.00013139	-0.0029308	-0.00141947	0.00661776	0.000384019	0.00271436	-5.98e-05
AT1G03840	I	967884	-7.07e-06	0.00113954	-2.56e-06	7.52e-06	-8.21e-07	-3.06e-05	-2.48e-05	-5.54e-05	2.41e-07
NA	I	970896	-0.00296782	-0.000201314	-0.000135458	-0.00428584	-0.00278961	0.00293258	2.54e-05	0.00349857	-0.000155642
AT1G03850	I	977558	-0.00271045	-0.000121681	-0.000678525	-0.000974937	-0.00067571	0.0028451	1.44e-07	0.00223421	-0.000182171
NA	I	978363	-5.38e-07	1.88e-05	-1.58e-07	-2.16e-07	-0.000102324	-6.83e-05	-1.59e-08	-2.62e-07	9.63e-05
NA	I	978778	-1.71e-06	6.6e-06	-7.72e-07	-3.56e-07	-0.000408853	-0.000224306	-0.000109677	-4.44e-05	8.99e-06
AT1G03860	I	980478	0.000327032	-5.66e-05	1.08e-07	0.000427278	2.52e-05	-0.00120353	-0.000145783	-0.00132387	0.000389815
NA	I	982304	-0.00118367	-3.48e-05	-9.31e-05	-0.000693581	-0.00196796	0.00237738	8.42e-05	0.00297675	-1.85e-05
NA	I	984479	8.89e-07	6.02e-05	-0.000119298	-2.24e-09	-4.07e-05	0.000861719	4.91e-06	0.00246834	-3.42e-08
AT1G03900	I	991978	7.63e-05	0.00894149	2.1e-05	0.000572814	0.00035237	1.44e-05	-0.000349223	-0.000410266	-0.000319883
AT1G03900	I	992331	2.67e-06	0.00246206	1.32e-05	0.000114404	-3e-06	1.46e-05	-0.000270914	-9.54e-05	-0.000144969
NA	I	993355	5.61e-05	0.00519824	1.1e-05	0.000470469	0.000556485	2.46e-06	-0.000226466	-0.000170417	-0.000257161
NA	I	993375	-9.96e-08	3.65e-07	-6.02e-05	-3.06e-06	-1.09e-05	-4.77e-06	-9.32e-07	-0.000402359	-5.64e-05
AT1G03905	I	994290	0.000439822	0.00694106	0.000286129	0.000849444	0.00100033	-2.09e-05	-0.000507221	-0.000580473	-0.000274612
AT1G03920	I	1002697	-0.000113758	-0.00495055	-4.45e-06	-0.000886296	0.000268914	-0.000464573	3.4e-08	-0.000227943	0.000334572
AT1G03920	I	1003330	-3.04e-05	0.000105661	-0.00023805	-1.56e-07	-2.97e-05	-4.58e-05	-6.27e-05	7.84e-09	7.6e-06
AT1G03920	I	1003922	5.68e-06	0.000790269	-3.56e-05	0.000189756	-2.11e-06	-0.000714368	-0.00173168	-0.00168915	8.47e-05
AT1G03930	I	1005875	-4.14e-06	-0.000535007	3.1e-05	1.95e-05	4.2e-05	-1.89e-05	-0.000164512	-0.00207856	7.84e-05
AT1G03930	I	1007232	-1.58e-07	-7.63e-07	4.99e-05	0.00022508	0.000103337	-0.000190332	-0.000246319	-0.00178999	5.7e-05
AT1G03930	I	1007560	-6.18e-07	-0.000286784	0.000177096	9.97e-05	2.14e-06	-3.55e-05	-0.000193312	-0.0014254	0.00168854
AT1G03930	I	1007817	-8.07e-06	-0.00237766	-7.19e-08	-1.36e-07	2.19e-06	-0.000178703	-5.15e-05	-0.00276887	0.000732702
AT1G03930	I	1007953	-5.25e-08	-0.00257374	3.44e-05	-2.86e-07	1.55e-05	-0.000302525	-1.97e-05	-0.00166856	0.0006642
AT1G03930	I	1008284	-2.07e-07	-5.99e-06	-3.54e-07	0.00012508	-3.43e-05	-0.000359817	-0.00034637	-0.00207713	0.000143888
AT1G03940	I	1010158	-2.72e-06	-0.000192932	2.57e-05	-2.12e-05	5.79e-06	-1.54e-05	-0.00023379	-0.00138243	7.47e-05
AT1G03940	I	1010355	-7.67e-07	5.92e-05	6.37e-05	1.7e-05	1.65e-07	-3.01e-07	-0.000201994	-0.000286852	0.00086259
AT1G03950	I	1011718	0.000310704	0.000598687	8.8e-06	0.00156065	0.000285721	-0.000312502	-2.52e-05	-0.00198968	0.00134873
AT1G03950	I	1011865	-5.59e-07	-0.000432095	0.000105341	4.37e-05	4.93e-10	-2.71e-05	-0.000400737	-0.00181451	0.00164789
AT1G03950	I	1012709	1.46e-05	-0.000248992	9.05e-06	9.24e-05	0.000129841	-0.000431326	-9.27e-05	-0.00383593	0.000349763
AT1G03950	I	1013174	-0.00111801	-2.61e-05	-0.000651297	-0.00098496	-0.00125664	0.00184344	1.5e-05	0.00146826	4.17e-08
AT1G03980	I	1020289	0.00142642	0.0140341	-9.93e-07	0.00270153	0.00383448	-3.05e-05	-0.000940007	-0.000220298	0.00111466
AT1G03980	I	1021294	0.00142642	0.0140341	-9.93e-07	0.00270153	0.00383448	-3.05e-05	-0.000940007	-0.000220298	0.00111466
AT1G03990	I	1027055	-1e-06	-8.85e-06	2.4e-05	0.000103557	8.61e-05	0.000419559	0.00143258	0.0030529	0.000299253
AT1G04000	I	1028632	-0.00300675	-0.00590138	-0.00181023	-0.000702204	-0.00111961	0.00401492	0.000137732	0.00412085	-1.25e-06
NA	I	1029165	-3.67e-05	-1.66e-05	-0.000305545	-1.69e-06	8.99e-05	-8.66e-06	-2.34e-07	-4.24e-05	0.000585392
NA	I	1029528	0.00104459	0.0107736	-2.11e-05	0.000865627	0.00200308	-0.000401278	-0.00109206	-0.00132337	6.66e-05
NA	I	1030958	3.54e-05	0.0087622	0.00255082	0.00175759	0.00482889	9.13e-05	-0.00145415	-0.000473474	-1.38e-07
AT1G04010	I	1031259	0.000221076	0.00460052	0.000247511	0.000936308	0.00701963	9.06e-08	-4.11e-05	-0.00052428	-1.36e-05
AT1G04010	I	1032511	6.46e-05	0.00351839	0.000378512	0.00141241	0.00424641	7.62e-07	-4.11e-05	-0.000195145	2.62e-05
AT1G04010	I	1035652	-0.000191333	-0.000934048	-0.00271208	-7.25e-05	-0.000411204	0.0017322	0.000413155	0.00428672	-7.93e-06
AT1G04010	I	1035686	-0.000191333	-0.000934048	-0.00271208	-7.25e-05	-0.000411204	0.0017322	0.000413155	0.00428672	-7.93e-06
NA	I	1036483	0.000221076	0.00460052	0.000247511	0.000936308	0.00701963	9.06e-08	-4.11e-05	-0.00052428	-1.36e-05
AT1G04020	I	1037424	-2.98e-05	3.16e-07	-8.37e-07	0.000336317	0.00205751	3.59e-05	-3.15e-05	-1.49e-05	0.000326943
AT1G04030	I	1042196	-0.000848405	-0.00252869	-0.00215884	-0.000283656	-0.000367466	0.00282494	0.00049575	0.00543479	-2.17e-06
AT1G04030	I	1042319	-0.000360475	-0.00143839	-0.0029121	-0.000174006	-0.000318626	0.00217285	0.000218412	0.00492025	-2.43e-05
AT1G04030_AT1G04040	I	1042886	1.05e-06	-0.000137857	-0.00106735	9.89e-06	2.18e-05	0.000170716	0.000242588	0.00140708	-2.4e-05
NA	I	1044349	6.58e-07	-7.2e-05	-0.00136085	2.8e-05	2.62e-05	0.000364366	0.000120844	0.00133807	-0.00016035
NA	I	1044800	3.97e-05	-4.39e-05	0.00140794	-0.000498309	-0.000822634	-0.000214794	-1.19e-06	-0.00107877	6.1e-06
AT1G04050	I	1045981	1.13e-06	-0.000802131	0.000210005	-0.000323405	-0.000448352	-0.0028863	-0.000102323	-0.00261292	-6.33e-07
AT1G04050	I	1046041	-0.00158685	-0.0013443	-0.00463184	-0.000378098	4.94e-06	0.00470752	0.000128212	0.00381215	-0.000183412
AT1G04050	I	1046741	0.00033957	-4.72e-07	0.000285976	7.98e-05	-0.000571376	-0.00888294	-0.00122919	-0.00686787	0.000339021
AT1G04050	I	1047153	0.000692427	-3.4e-06	0.000183731	2e-05	-0.000208905	-0.0103576	-0.00125933	-0.00958628	8.88e-06
AT1G04050	I	1048377	-4.3e-06	4.09e-05	6.67e-05	2.45e-07	7.69e-08	0.000187264	-1.74e-08	0.000199414	-2.32e-08
AT1G04080	I	1052021	0.00941987	0.00760855	0.00489556	0.0027473	7.29e-05	-0.00735458	-0.000214349	-0.00392298	3.86e-06
AT1G04080	I	1052968	-0.000122824	-8.4e-06	-0.00271473	-2.81e-06	-0.000103471	0.00321146	4.56e-05	0.00291344	-0.000146878
AT1G04080	I	1056228	0.0132579	0.0121523	0.00688624	0.00793966	0.00347511	-0.0160458	-0.000358611	-0.00600773	-5.06e-09
AT1G04090	I	1058109	0.0111839	0.00919148	0.00699454	0.00380591	0.000657432	-0.00990676	-0.000414384	-0.00576015	7.28e-07
AT1G04100	I	1060585	-0.000555255	-0.000573887	-0.00301329	-8.82e-05	-6.28e-05	0.0030913	0.000411116	0.00430254	-8.69e-05
AT1G04120	I	1067878	0.00972234	0.0114083	0.0064869	0.00417522	0.0012942	-0.00296355	-0.00120083	-0.00930641	7.91e-09
AT1G04120	I	1068044	0.00242296	1.31e-05	0.000995216	0.000549344	-1.3e-05	-0.00531172	-0.0012584	-0.00707335	0.00012581
AT1G04120	I	1070461	-0.000601156	-0.000846744	-0.0018614	-0.000251673	-0.00638031	0.00163144	0.000275416	0.00311614	1.91e-06
NA	I	1073161	0.000494581	0.0037438	0.000122043	0.00029443	-0.000129676	-0.00208169	-0.00189383	-0.0020306	2.83e-06
AT1G04130	I	1074135	5.83e-07	3.42e-06	-0.00136401	7.07e-05	-4.65e-05	0.000126979	-2.08e-06	5.27e-05	-0.000215006
AT1G04140	I	1076505	2.9e-05	0.00237723	-0.000163817	0.000123265	0.000122413	1.2e-06	0.00017427	0.000154011	-0.000814869
AT1G04140	I	1079644	1.03e-05	-2.16e-06	2.04e-05	-1.36e-08	-6.77e-08	-0.00390007	-0.00012228	-0.00205692	6.15e-08
AT1G04150	I	1083513	-5.35e-05	-0.00365332	-3.03e-07	-0.000158556	-0.00098148	-0.000360823	-6.78e-06	-0.000484357	0.000185834
NA	I	1086131	-3.93e-06	7.33e-05	-0.000138665	3.03e-05	8.37e-06	0.000493598	0.000313059	0.00032939	-0.000827594
AT1G04160	I	1086987	-8.48e-05	-3.9e-06	-2.65e-06	8.86e-06	-2e-05	0.000375305	0.000392715	0.00129341	-1.78e-05
AT1G04160	I	1089125	-2.04e-08	0.000121006	-0.000384322	1.86e-08	4.3e-05	7.07e-05	0.000500843	7.1e-05	-0.0014525
AT1G04160	I	1092049	-1.64e-05	-0.0021774	0.000219425	-3.35e-05	-0.00088084	3.16e-08	-0.000243754	-7.56e-05	0.00132776
AT1G04160	I	1093364	-2.04e-08	0.000121006	-0.000384322	1.86e-08	4.3e-05	7.07e-05	0.000500843	7.1e-05	-0.0014525
AT1G04170	I	1097383	0.000119735	0.00234102	-0.000141991	0.000458601	0.000397349	8.66e-07	0.000492402	0.000619471	-0.000712786
AT1G04170	I	1099222	2.17e-08	-0.000387027	0.000274843	-7.05e-05	-0.0010549	8.95e-08	-0.000632422	-0.000225957	0.00134755
NA	I	1102314	6.23e-05	5.47e-09	7.81e-07	2.23e-05	-4.5e-06	4.17e-05	-2.39e-05	-1.43e-06	-0.000408548
NA	I	1102330	-6.45e-05	-0.000530007	-0.000210432	-1.48e-06	-0.000118589	0.000451961	0.000167108	3.81e-05	-0.000217825
AT1G04180	I	1105105	-6.57e-06	9.3e-05	-0.000237406	-5.91e-05	-7.24e-09	0.000127481	-1.57e-06	0.00028104	-5.3e-08
AT1G04180	I	1105667	-0.00496802	-0.0104866	-0.000516119	-0.000456125	-0.0139235	0.0114564	0.010124	0.00656043	9.97e-05
AT1G04220	I	1120669	-0.000614793	-0.00460065	-0.000324373	-0.000467102	-0.000348446	0.00119627	0.000160934	-1.58e-05	-0.000509186
AT1G04220	I	1121361	0.00463681	0.00102085	0.00052174	0.00871777	0.000284298	2.16e-06	0.000179672	1.47e-05	0.000892609
NA	I	1123730	9e-05	0.000150364	0.000455352	3.78e-07	1.98e-07	-0.00282037	-9.96e-06	-2.51e-05	-8.83e-09
NA	I	1129780	0.0011846	0.00538418	0.00132736	0.000298757	0.000113494	-0.0026654	-1.8e-06	-0.000188962	-2.03e-05
NA	I	1129980	0.0011846	0.00538418	0.00132736	0.000298757	0.000113494	-0.0026654	-1.8e-06	-0.000188962	-2.03e-05
NA	I	1130203	-2.87e-05	-1.24e-05	0.000428209	-4.17e-05	-9.45e-05	-0.000470388	4.44e-08	1.6e-06	4.68e-08
NA	I	1130354	2.76e-06	-2.01e-05	-0.000720045	-0.00035335	4.93e-05	2.82e-08	9.45e-05	0.00256821	9.66e-07
NA	I	1131273	-0.000990751	-0.00231806	-4.28e-05	1.78e-05	-0.015441	-9.6e-05	0.000359678	-5.24e-05	-5.76e-05
NA	I	1131884	7.6e-05	0.0018698	0.000709445	3.01e-06	-6.86e-09	-0.000205414	-8.35e-05	4.71e-08	-9.16e-05
NA	I	1132213	1.57e-06	0.000105331	-0.000517369	2.86e-08	-5.96e-06	0.00035078	1.63e-06	-3.43e-06	-0.000114758
NA	I	1133745	0.0033833	0.0127911	0.00117747	0.000203304	0.000580142	-3.73e-06	4.77e-10	0.0001155	2.56e-05
NA	I	1134230	0.00416672	0.010215	0.00164925	0.000308919	0.000564861	-0.00112738	-0.000223884	-3.57e-05	-4.37e-06
NA	I	1134878	0.00416672	0.010215	0.00164925	0.000308919	0.000564861	-0.00112738	-0.000223884	-3.57e-05	-4.37e-06
AT1G04250	I	1138342	-0.000295926	-0.00607576	-0.000786081	-1.13e-06	-0.000105711	-2.42e-06	3.46e-06	-2.87e-05	-1.35e-05
AT1G04260	I	1140683	0.000159418	0.000372915	0.00062324	-1.68e-07	3.82e-06	-0.00134858	-0.00134466	-0.00122888	-1.55e-05
AT1G04260	I	1140796	-0.00114502	-0.0039986	-0.00113238	-1.47e-05	-0.000906875	0.000450569	0.000171456	-9.42e-08	-0.000109283
AT1G04280	I	1144622	8.27e-05	-1.63e-05	0.00146964	-3.96e-05	-0.000279619	-0.000110812	-8.43e-05	-2.6e-06	9.04e-05
AT1G04280	I	1144736	0.000312555	0.000505372	0.00129661	-1.81e-06	-0.00010498	-0.00196309	-0.00102283	-1.5e-07	-5.15e-07
AT1G04280	I	1145010	0.000432344	4.26e-07	0.00157439	-0.000178223	-6.66e-06	-0.000614171	-0.000106986	1.65e-05	1.83e-05
AT1G04290	I	1147714	-0.00104267	-6.41e-06	0.000109874	-0.000773025	-0.00890342	-0.000149142	-0.00277893	8.7e-05	2.27e-06
AT1G04290_AT1G04295	I	1147966	-0.00124048	-2.43e-05	3.98e-05	-0.000948382	-0.00851899	-8.24e-05	-0.00316299	1.01e-05	3.93e-08
AT1G04290_AT1G04295	I	1148101	-0.00168065	-0.000246513	3.85e-06	-0.00114725	-0.00808468	-0.000267307	-0.0012847	6.58e-05	4.11e-06
AT1G04300	I	1149321	-0.000445779	-7.06e-05	0.000195039	-0.000367398	-0.00712065	-0.000595035	-0.000838575	5.5e-05	0.000313419
AT1G04300	I	1149753	0.000398547	4.56e-05	-7.75e-05	-4.72e-07	0.000306106	0.000353803	0.000731277	4.07e-08	-9.83e-05
AT1G04300	I	1153177	-0.000965594	-0.000377185	4.48e-05	-0.000941562	-0.00800952	-0.00059161	-0.000740295	1.16e-05	0.000159782
AT1G04300	I	1154106	1.34e-05	0.000148518	0.000375327	-1.57e-08	-0.00127093	-0.000400195	-5.06e-05	0.000332953	1.53e-05
AT1G04300	I	1154300	0.000344262	0.000105665	-8.09e-05	8.04e-07	2.48e-05	0.000388841	0.000664522	2.13e-06	-6.72e-05
AT1G04300	I	1154322	-0.00770299	7.48e-06	-1.97e-07	-0.0103134	-0.0076792	-0.000602847	-0.00833306	1.03e-05	-4.31e-05
AT1G04300	I	1154544	-0.00124048	-2.43e-05	3.98e-05	-0.000948382	-0.00851899	-8.24e-05	-0.00316299	1.01e-05	3.93e-08
AT1G04310	I	1155026	0.00145727	0.000103414	-2.38e-05	4.55e-05	0.00558851	2.67e-05	0.000901995	1.09e-05	-7.65e-05
AT1G04310	I	1155740	-0.00124048	-2.43e-05	3.98e-05	-0.000948382	-0.00851899	-8.24e-05	-0.00316299	1.01e-05	3.93e-08
AT1G04310	I	1155767	-0.00104267	-6.41e-06	0.000109874	-0.000773025	-0.00890342	-0.000149142	-0.00277893	8.7e-05	2.27e-06
AT1G04310	I	1155940	-0.00058154	-2.74e-05	2.99e-05	-0.00136971	-0.00674319	-0.000438664	-0.00278165	3.59e-06	-2.7e-05
AT1G04310	I	1157178	-0.000218239	8.06e-05	0.000161727	-0.000160614	-0.00760626	-2.82e-05	-0.000795293	0.000205608	-5.91e-06
NA	I	1158573	0.00902465	0.000999519	2.36e-07	0.0112398	0.0119321	1.17e-06	0.00442335	-2.33e-05	-8.54e-07
NA	I	1158966	-0.000141664	-0.00024566	-2.9e-05	-0.00105556	-0.00617662	0.000116628	-3.77e-07	0.00176969	0.000185166
NA	I	1159612	0.000217164	6.86e-06	-3.33e-05	0.000292904	0.000461565	2.58e-05	0.000212919	-0.00120044	-0.00026974
NA	I	1159810	0.0070155	0.00387103	-0.000122923	0.00506498	0.00446623	-0.00140538	-2.11e-07	-0.000791598	-9.57e-07
NA	I	1162222	0.0018805	0.00986362	0.000154252	0.00126943	0.00197167	-0.00075818	-6.68e-05	-0.000123275	-0.000595831
NA	I	1162447	0.000593691	7.42e-05	-4.68e-05	8.32e-05	0.00939633	-0.000548367	9.3e-05	2.62e-07	-3.21e-06
AT1G04340	I	1163842	-3.82e-05	2.12e-06	0.00032535	-0.000204757	-0.00148528	-6.29e-06	-0.000127473	0.000756768	5.42e-08
AT1G04340	I	1164328	0.00426923	0.000274508	-1.83e-05	0.00151831	0.00507795	-0.00157206	6.15e-05	-5.35e-05	-2.85e-08
NA	I	1167335	-0.00305902	-0.00964937	1.24e-05	-0.0066468	-0.00902302	6.84e-05	3.87e-07	0.000605537	-7.3e-07
AT1G04360	I	1168048	0.0115104	0.0176853	-8.61e-06	0.0029499	0.00806723	-0.0028468	-0.00067226	-0.000922716	-6.78e-05
NA	I	1170764	-0.000232497	0.000130819	-2.39e-05	-7.68e-07	3.54e-09	-6.2e-07	-5.89e-05	0.000298354	-8.62e-06
NA	I	1172811	5.02e-05	0.000397354	8.71e-05	0.00161758	2.84e-08	0.00163315	1.15e-06	-0.000643888	-0.00030304
AT1G04380	I	1177348	-0.000265624	8.22e-06	-1.81e-05	-7.55e-06	0.000130476	0.000272622	-4.02e-08	2.42e-05	1.55e-05
AT1G04380	I	1178349	-0.000550329	-0.00233585	-7.17e-06	-0.000584094	1.36e-05	-6.17e-05	-3e-05	-9.19e-05	3.69e-05
NA	I	1178608	0.000795318	0.00249368	0.000284701	8.37e-05	-7.9e-05	0.000894418	2.38e-05	0.00158596	-2.74e-08
NA	I	1178984	3.07e-05	0.000118489	0.000478598	-4.96e-05	-0.000963405	6.64e-09	-7.66e-06	0.000800033	-2.36e-06
AT1G04390	I	1179391	-0.00034193	-0.00866724	-9.53e-08	-0.000866132	0.00164495	1.41e-07	-3.45e-05	-5.34e-06	-2e-08
AT1G04390	I	1179960	-9.14e-05	-0.000594535	-2.19e-06	-1.88e-05	0.00261649	-0.000543971	-4.85e-05	-0.000129692	2.57e-05
AT1G04390	I	1180290	0.000445873	0.00043393	0.000286271	2.21e-06	-0.000319158	5.2e-06	5.15e-05	0.000742875	-3.44e-05
AT1G04390	I	1181940	-0.000750427	-0.00397763	-1.36e-06	-0.000300004	0.000994213	-0.000545099	-3.13e-05	-0.000270798	-1.31e-07
NA	I	1184945	-0.00224311	-0.00340699	-5.21e-05	-0.00111977	0.0002545	3.15e-06	-8.98e-05	-0.000176707	-4.35e-05
AT1G04410	I	1189992	-0.0024658	-0.0124592	-6.49e-06	-0.00538084	-0.000215229	-5.51e-05	-0.000137219	-0.000467752	-0.000266809
AT1G04410	I	1190703	-0.0040791	-0.0126015	8.43e-08	-0.00442371	-0.000336809	0.000120887	-1.58e-06	-3.35e-07	-1.32e-06
AT1G04420	I	1193418	-5.3e-08	0.000759082	-0.000321327	-3.19e-05	-0.000858104	3.56e-05	-0.00260684	-1.97e-05	-5.45e-06
AT1G04420	I	1193672	0.000213491	3.11e-05	0.000120995	2.28e-08	-0.00070788	-9.14e-07	9.34e-05	0.00110775	-2.01e-05
AT1G04425	I	1195350	0.00355652	0.00505172	0.000108934	0.000910689	0.000127777	-0.000199457	-3.69e-07	4.5e-05	-0.000115396
AT1G04425	I	1195542	0.000606161	0.000652328	0.000156576	2.11e-05	-0.000523355	-2.88e-07	5e-06	0.000495054	-8.58e-05
AT1G04425	I	1196290	0.000766832	0.00467664	-1.55e-05	0.000353771	-0.00092744	4.41e-05	2.07e-05	0.00107964	1.85e-06
NA	I	1196940	0.000583946	0.00139504	0.000245687	3.51e-05	-0.000446422	-1.41e-06	5.01e-06	0.000749665	-0.000126209
NA	I	1196986	5.43e-05	-7.21e-06	-0.00012969	7.32e-06	-8.77e-06	-1.37e-06	-4.7e-05	0.000494827	-0.000351938
AT1G04440	I	1202376	0.00159989	-3.83e-09	0.000311277	0.00121001	-3.11e-07	0.001363	0.00315951	-3.36e-08	0.000153547
AT1G04440	I	1202919	0.00474781	0.00693321	0.000109269	0.000984085	3.91e-05	-7.37e-06	8.76e-07	-7.33e-06	-2.09e-06
AT1G04440	I	1203027	0.000805616	0.00402471	1.37e-05	4.97e-05	-3.19e-08	0.000203364	4.43e-06	4.78e-08	1.64e-08
AT1G04440	I	1203417	0.000298342	0.00225918	9.35e-07	8.88e-07	-6.87e-05	0.000209209	-4.98e-07	-1.56e-06	2.97e-06
AT1G04440	I	1203627	-0.000652692	-0.00148804	6.71e-05	-0.000672705	1.19e-07	-8.04e-06	-8.29e-06	7.53e-06	0.000315523
AT1G04440	I	1205599	0.000237126	0.000915828	2.65e-06	9.35e-07	-4.87e-05	0.000355247	0.000146752	0.000108445	9.12e-06
NA	I	1206179	-2.93e-06	-5.15e-06	3.71e-05	4.52e-06	0.00210992	-0.000240191	-7.31e-05	-4.5e-05	0.000141693
NA	I	1206646	8.1e-06	0.000309154	-0.000222471	2.74e-05	1.67e-08	7.42e-06	0.000126094	5.67e-05	5.62e-07
AT1G04450	I	1208826	0.000790233	0.000382119	0.000177469	0.000665753	0.00918276	-8.05e-07	0.00054867	-6.93e-05	-4.36e-07
AT1G04450	I	1209662	-9.88e-06	7.12e-05	-2.03e-05	-4.77e-06	-0.00110223	3.03e-05	-0.00011156	7.05e-05	-0.00137535
AT1G04470	I	1213602	-1.73e-07	2.5e-05	-6.44e-05	-5.88e-07	-3.56e-09	0.000354713	-1.57e-06	2.72e-08	0.000969681
NA	I	1215837	-2.61e-06	-5.16e-06	6.04e-05	-9.38e-07	-7.19e-06	-6.94e-05	-9.94e-05	5.84e-05	-0.000159894
NA	I	1215922	0.00181033	0.00459615	3.15e-05	0.000709014	0.0004429	5.16e-07	0.000206369	-0.00019915	0.00170031
AT1G04480	I	1216790	0.000674132	-0.000204143	-4.73e-07	0.000974554	1.92e-09	0.000793664	0.000186832	-2.02e-05	0.00306628
AT1G04480	I	1216821	-9.31e-05	-0.000427097	-5.04e-06	-0.000135214	-1.81e-05	0.00131858	1.52e-05	7.73e-05	0.0015691
NA	I	1217472	-0.0016451	-0.000169354	-5.15e-05	-0.00251713	-2.14e-05	-2.1e-05	-1.82e-05	0.000118971	-0.00161148
AT1G04490	I	1218099	-3.25e-06	-4.75e-05	-4.73e-08	0.000108175	0.000101458	2.09e-07	-0.000807892	-8.61e-07	0.000333735
NA	I	1220829	0.000159731	-5.14e-08	-1.41e-05	0.000202004	0.00114049	-0.00437915	5.64e-07	-0.00208044	-4.03e-06
AT1G04500	I	1222132	-0.000663734	-0.000204964	2.67e-05	-0.000506458	-0.00657738	2.56e-06	-2.12e-05	0.00318735	-6.69e-05
NA	I	1225411	0.000552896	-0.000150866	5.19e-05	-5.05e-06	0.000131846	-0.00075141	0.000292299	-0.000496818	0.000149034
AT1G04510	I	1226581	0.00372564	0.0109408	9.41e-05	0.000258749	0.00559154	-5.78e-06	4.29e-06	-0.00149054	6.24e-07
AT1G04510	I	1227493	-0.000779771	-1.77e-05	-1e-06	-0.000256277	-0.000466444	-4.83e-08	-0.00162102	0.000270218	-0.000130486
AT1G04510	I	1228801	0.00371386	0.00610369	8.84e-05	0.000108231	0.00300051	-2.49e-05	1.38e-05	-0.00159259	7.14e-07
AT1G04520	I	1233096	0.00626494	0.00577167	6.9e-06	0.00173277	0.00154827	-0.00010438	1.06e-06	-0.00386925	4.91e-06
AT1G04530	I	1234826	0.00403901	0.0142964	1.29e-05	0.00195817	5.18e-06	-2.5e-05	-0.000121779	-0.00061494	0.000692807
AT1G04530	I	1234970	0.000673288	0.00618252	1.92e-05	0.000654269	0.000100993	-6.54e-05	-0.000304464	-0.00157225	0.000717198
AT1G04530	I	1235549	0.000872631	0.0100248	2.43e-05	0.00118538	0.000251716	-0.000120168	-0.000249081	-0.00115939	0.00060773
AT1G04540	I	1237312	-2.24e-06	-7.02e-05	-2.67e-05	6.13e-05	-0.000198905	-3.64e-05	0.0005195	-2.9e-05	0.000106803
AT1G04540	I	1237495	-4.79e-06	-0.000892276	-2.49e-06	6.6e-05	0.000266953	-0.00142447	8.24e-06	-0.00182776	0.000106092
AT1G04540	I	1237514	-1.1e-05	-0.000775685	-4.87e-07	0.000144892	4.05e-05	-0.00115614	1.66e-05	-0.000884387	3.82e-05
AT1G04540	I	1238041	0.00197929	0.0055509	-1.36e-05	0.000732517	0.000966462	-1.6e-06	7.47e-05	-0.000313405	2.14e-05
AT1G04540	I	1238455	0.00237481	0.00887192	6.04e-06	0.000373794	0.00342798	0.000119755	0.000124288	-0.000377627	7.7e-06
AT1G04540	I	1238986	-0.00229323	-0.000745219	0.000342825	-3.75e-06	-0.00676838	0.000101762	-7.97e-09	0.00430653	0.000572533
NA	I	1240140	-0.00156276	2.27e-07	-1.76e-07	-0.0002815	-0.00362884	0.00128305	-0.000395746	0.00370697	-0.000181986
AT1G04550	I	1241922	-0.00101445	-9.83e-06	1.34e-05	-0.000353522	-0.00264436	0.00114811	-0.000425415	0.00177009	-0.000701998
NA	I	1242550	-0.000163782	-0.00818275	-0.0001636	-3.12e-05	1.47e-06	-0.000387139	3.9e-05	-2.86e-05	0.00018909
AT1G04555	I	1242977	-0.000350466	-0.000247088	0.000254247	-0.000400339	-0.000448918	0.000427778	3.24e-06	0.00474023	-0.000789039
AT1G04555	I	1243087	-0.000708903	-0.000948912	1.87e-05	-0.00221928	-0.0030344	0.00075978	-1.19e-06	0.00248134	-0.000188593
AT1G04555	I	1243133	-0.000190061	-0.000253589	-5.38e-05	0.000178451	0.00100096	-0.000571147	3.85e-05	-5.01e-05	2.13e-05
AT1G04555	I	1244133	-0.000108811	-0.00713218	-8.68e-05	1.04e-05	8.65e-05	-0.00024298	1.02e-05	-0.000548564	7.25e-05
AT1G04555	I	1244166	-0.000168798	-0.0111234	-0.000162478	-2.05e-08	2.18e-05	-0.000256053	4.32e-06	-0.000935235	0.000686715
NA	I	1244347	-0.000168798	-0.0111234	-0.000162478	-2.05e-08	2.18e-05	-0.000256053	4.32e-06	-0.000935235	0.000686715
NA	I	1244440	-0.000432013	-0.0129786	-0.000542756	-2.74e-08	-1.19e-06	-2.84e-07	5.99e-05	-5.91e-07	0.000332107
NA	I	1244722	-0.000168798	-0.0111234	-0.000162478	-2.05e-08	2.18e-05	-0.000256053	4.32e-06	-0.000935235	0.000686715
AT1G04560	I	1245016	-0.000266605	-0.0189037	-0.000139565	-6.36e-06	2.85e-07	-0.00108297	8.52e-05	-0.000383156	0.000800515
AT1G04560	I	1245150	-0.000168798	-0.0111234	-0.000162478	-2.05e-08	2.18e-05	-0.000256053	4.32e-06	-0.000935235	0.000686715
NA	I	1246182	-0.0029631	-0.0187512	-4.89e-05	-5.42e-05	9.91e-05	4.18e-06	1.97e-05	-0.000305327	9.36e-05
NA	I	1246347	-0.000204376	-0.0259035	6.24e-07	-1.68e-05	6.16e-05	-0.000234354	0.000112606	-0.000549359	0.0010461
AT1G04570	I	1246763	-0.000168798	-0.0111234	-0.000162478	-2.05e-08	2.18e-05	-0.000256053	4.32e-06	-0.000935235	0.000686715
AT1G04570	I	1247021	-0.000364721	-0.0211146	-0.000162219	-2.8e-05	1.19e-08	-0.000295292	-7.36e-07	-0.000458342	0.00105279
AT1G04570	I	1247333	-0.000347451	-0.0171877	-0.000229905	-3.21e-05	1.53e-06	-3.85e-05	9.33e-06	-0.001141	0.00146546
AT1G04570	I	1247888	-0.000181298	-0.00826236	-0.000141993	1.76e-06	3.28e-05	-0.000215454	-1.56e-06	-0.000761691	7.23e-05
AT1G04570	I	1248175	-0.000181298	-0.00826236	-0.000141993	1.76e-06	3.28e-05	-0.000215454	-1.56e-06	-0.000761691	7.23e-05
AT1G04570	I	1248435	-0.000176142	-0.00119595	4.79e-05	-0.000439931	-0.000388438	0.0120658	0.00284635	0.000984291	-5.48e-07
NA	I	1251100	-0.000536958	-0.0129798	-0.000532002	-0.00010614	2.93e-05	-0.000321396	-4.41e-07	-0.000302117	-2.13e-06
AT1G04580	I	1252445	0.00114939	0.010064	0.000185896	0.000460613	3.29e-05	5.78e-05	-4.96e-05	-0.000175158	-2.78e-08
AT1G04580	I	1252785	0.00114939	0.010064	0.000185896	0.000460613	3.29e-05	5.78e-05	-4.96e-05	-0.000175158	-2.78e-08
AT1G04580	I	1253302	3.69e-05	0.000619595	0.000161848	-1.42e-06	9.4e-08	0.000908545	-8.05e-05	-0.000110341	1.51e-05
AT1G04580	I	1253401	0.00326466	0.0264913	0.000135073	0.00163678	0.00134047	0.00010523	-0.000127967	-0.000391138	-0.000261917
AT1G04580	I	1253767	0.000256307	0.000168113	6.07e-05	-8.43e-09	-4.4e-05	0.000179019	-4.38e-07	-0.00023904	0.000229813
AT1G04580	I	1255256	0.000611725	0.0299206	-4.59e-06	0.00145592	0.00133745	0.00187609	-5.7e-05	-0.000130521	-0.000512913
AT1G04580	I	1255394	0.0021092	0.0146308	8.29e-07	0.000783707	0.000484533	0.000214641	-0.000157	-0.00144713	-2.25e-07
AT1G04580	I	1255607	-0.000635176	-0.000146627	-0.000178978	3.11e-06	-1.63e-06	6.61e-08	-2.21e-07	-0.000250699	1.41e-05
AT1G04580	I	1256505	0.00119139	0.00705211	0.000116252	0.000378054	1.97e-05	1.19e-05	-4.82e-05	-0.00028866	4.55e-07
AT1G04580	I	1257412	0.000875954	0.000484383	0.000217112	3.71e-05	1.45e-05	-8.24e-08	7.63e-07	-0.000760012	0.000183677
NA	I	1258326	-0.000151118	-0.00222357	-9.59e-08	-3.58e-05	-2.06e-07	-0.000152561	0.000203568	0.00195101	-2.52e-05
NA	I	1258424	-0.000151118	-0.00222357	-9.59e-08	-3.58e-05	-2.06e-07	-0.000152561	0.000203568	0.00195101	-2.52e-05
AT1G04590	I	1258726	-0.000151118	-0.00222357	-9.59e-08	-3.58e-05	-2.06e-07	-0.000152561	0.000203568	0.00195101	-2.52e-05
AT1G04590	I	1259070	-2.15e-05	-5.57e-05	-8.35e-06	-8.65e-05	-5.09e-05	-0.000194133	-8.51e-07	0.0014256	-0.000480567
AT1G04590	I	1259468	-0.000151118	-0.00222357	-9.59e-08	-3.58e-05	-2.06e-07	-0.000152561	0.000203568	0.00195101	-2.52e-05
AT1G04590	I	1260194	-0.000151118	-0.00222357	-9.59e-08	-3.58e-05	-2.06e-07	-0.000152561	0.000203568	0.00195101	-2.52e-05
AT1G04590	I	1260778	-0.000151118	-0.00222357	-9.59e-08	-3.58e-05	-2.06e-07	-0.000152561	0.000203568	0.00195101	-2.52e-05
NA	I	1261922	-0.00311297	-0.0105418	2.6e-06	-0.00485699	-0.00297468	0.000876134	1.48e-07	0.000185751	-0.000586039
AT1G04600	I	1262584	-0.000919209	-0.00220249	-3.75e-05	-0.000638697	-0.00301985	1.76e-07	-4.39e-06	0.00285198	-2e-05
AT1G04600	I	1263143	-0.000103552	-0.000315497	-1.28e-07	-0.000191513	-0.000635333	-0.00013883	4.7e-07	0.0025206	-2.27e-05
AT1G04600	I	1266097	-0.000103552	-0.000315497	-1.28e-07	-0.000191513	-0.000635333	-0.00013883	4.7e-07	0.0025206	-2.27e-05
AT1G04600	I	1266723	-4.79e-05	-5.42e-06	-2.13e-05	-0.000804253	-0.000146531	-2.16e-05	-2.42e-06	0.0030825	-0.00114603
AT1G04600	I	1267987	-0.000181013	-0.000522107	-3.25e-05	4.56e-05	7.98e-05	0.000460503	0.000277755	-4.44e-08	3.52e-05
AT1G04600	I	1269913	5.17e-05	-0.00148862	2.31e-07	-1.79e-05	-0.000699793	-1.58e-05	0.000208776	0.00081867	1.14e-05
AT1G04600	I	1270120	-6.85e-05	-9.38e-05	-1.41e-07	-5.6e-05	-0.000961455	-6.22e-05	-1.39e-07	0.00238235	-2.07e-05
AT1G04600	I	1270617	-0.000103552	-0.000315497	-1.28e-07	-0.000191513	-0.000635333	-0.00013883	4.7e-07	0.0025206	-2.27e-05
AT1G04600	I	1270741	0.00126606	0.00835203	5.1e-06	0.000212125	0.00200467	0.000295376	4.74e-07	-0.000322407	4.93e-08
AT1G04600	I	1271213	-0.000103552	-0.000315497	-1.28e-07	-0.000191513	-0.000635333	-0.00013883	4.7e-07	0.0025206	-2.27e-05
AT1G04600	I	1271513	-0.000103552	-0.000315497	-1.28e-07	-0.000191513	-0.000635333	-0.00013883	4.7e-07	0.0025206	-2.27e-05
AT1G04600	I	1271871	7.42e-05	0.00154263	-2.61e-06	1.08e-05	0.000120564	0.00146143	-2.84e-05	-0.000144354	-1.71e-08
NA	I	1272547	0.000652833	-0.000277466	0.000404731	0.0011128	-2.68e-06	-0.000179495	0.000784895	4.09e-05	-1.78e-06
NA	I	1272635	1.32e-06	0.000114076	-0.000129343	-6.38e-06	-3.1e-07	0.00288074	-0.000181629	-7.27e-05	-4.58e-07
NA	I	1273049	7.63e-05	3.58e-05	0.000341092	2.77e-05	2.05e-07	-0.000206367	5.11e-05	0.00174672	-3.71e-07
NA	I	1273298	-0.00010078	-0.00205312	1.7e-05	-0.000298891	-6.49e-05	-2.64e-07	-1.28e-05	-6.64e-07	5.87e-06
NA	I	1273739	-7.74e-05	-0.00197338	-2.38e-07	-1.21e-06	-4.22e-11	-0.000119783	0.000115677	0.000758771	-8.85e-07
NA	I	1274981	0.00125298	0.0148851	3.22e-08	0.000279952	0.00149615	0.000232304	-1.79e-05	-0.000433939	-7.57e-09
NA	I	1276658	-0.000122542	-0.00109533	2.31e-05	-0.0010212	-0.000310578	1.29e-06	-0.000976813	3.64e-08	-0.000426223
NA	I	1277209	0.000614403	0.00662987	-1.22e-06	4.93e-05	0.00063618	0.000238551	1.42e-05	-0.000506786	3.23e-07
AT1G04610	I	1280474	0.00252735	0.0130105	-1.39e-05	0.000582926	0.001425	1.57e-05	1.37e-07	-0.000680911	1.4e-05
AT1G04610	I	1280624	0.00339288	0.0233613	3.2e-08	0.00141798	0.00152078	4.5e-05	1.25e-07	-2.58e-05	9.41e-06
NA	I	1281853	0.000849732	0.000797507	-2.8e-06	1.46e-06	0.000444283	1.05e-06	2.32e-05	-0.000273297	2.53e-05
AT1G04620	I	1285218	0.000395314	0.00522699	-0.000243354	5.42e-05	0.000321445	2.41e-05	9.66e-05	-3.6e-06	1.24e-06
AT1G04620	I	1286462	-0.00761659	1.61e-06	0.000237378	-0.00340338	-8.58e-08	0.000177523	0.000124397	0.00805742	-2.73e-05
AT1G04620	I	1286480	-0.00143533	-0.0014896	5.35e-06	-0.000338062	-0.000537321	0.000303029	0.00127972	0.00501099	-7.88e-08
NA	I	1286972	-1.39e-06	-0.00376501	-1.36e-05	-1.66e-05	-4.76e-05	-0.00161833	-0.00199531	-0.00597526	-7.7e-06
AT1G04635	I	1291559	-0.00149309	-0.0162716	-0.000329488	-0.00161265	-0.00100685	3.93e-05	-0.000862806	1.4e-07	-2.9e-05
AT1G04640	I	1293119	0.000595411	8.52e-05	3.22e-08	-5.62e-06	-8.31e-08	-0.00126479	-6.67e-06	-0.000965806	-2.57e-06
AT1G04650	I	1295391	0.000160592	-5.13e-06	3.26e-06	-0.000150734	-2.97e-05	-0.00157507	-6.85e-05	-0.00153593	-3.04e-06
AT1G04650	I	1297711	0.000998789	0.00309005	-1.49e-05	0.000553838	2.89e-05	1.35e-06	-0.001062	-0.000669109	-1.89e-06
AT1G04650	I	1298547	0.00160217	0.0098281	5.12e-07	0.000479624	0.00153892	3.74e-05	5.72e-06	-0.000262435	-1e-06
NA	I	1299166	0.00198174	0.015217	3.7e-07	0.000938681	0.00237969	1.61e-05	1.35e-05	-0.000139693	-4.17e-06
NA	I	1299794	-0.00172037	-0.00510198	1.77e-07	-0.000617728	-0.000646145	0.000318061	0.00143495	0.0023437	-1.98e-06
AT1G04660	I	1301578	0.000516601	0.00342983	1.87e-05	0.000567742	0.00107869	9.24e-05	0.000701881	-6.11e-06	9.12e-06
AT1G04670	I	1302052	-0.000681664	-0.000692545	4.81e-05	-1.32e-05	-0.000405812	0.000361542	-4.79e-08	0.000658764	-4.29e-07
NA	I	1303056	-0.00156968	-0.000209731	3.39e-05	-6.35e-05	-0.000239263	0.00462621	0.000397115	0.00195306	-1.75e-08
NA	I	1303253	4.47e-06	-1.18e-06	5.13e-06	-4.52e-05	5.75e-06	-0.000205006	-3.76e-05	-1.47e-05	-7.19e-05
NA	I	1303455	-0.00165234	-0.001923	0.000163507	-1.21e-06	-0.0004378	0.00188314	0.000400211	0.00262814	0.000124025
AT1G04680	I	1304445	-0.000349812	-0.00038727	9.99e-05	6.84e-06	-0.000790321	0.000749502	0.000169101	0.0018752	0.000127704
AT1G04680	I	1305530	-0.000539295	-0.000264893	-3.32e-05	-1.26e-06	-1.24e-06	0.0012877	0.00025451	0.000143583	-1.49e-05
AT1G04680	I	1305844	-0.000415382	-0.000153591	-6.27e-06	-7e-08	-2.77e-06	0.000968518	0.000334438	0.000410172	-2.65e-06
NA	I	1308966	-3.6e-05	-4.64e-06	-1.2e-05	-6.58e-05	-9.24e-07	-3.75e-06	0.000129239	-7.95e-05	2.4e-05
NA	I	1310115	0.000697687	0.000653675	0.00027585	0.000302469	0.000248265	-3.89e-06	7.64e-05	0.000230407	0.000105993
AT1G04684	I	1310552	0.000979522	0.00783742	-8.86e-06	0.00453338	0.00022948	0.000804251	2.66e-06	3.1e-07	8.2e-05
AT1G04690	I	1314362	-0.000228533	-0.00184157	-2.33e-07	-0.000970028	-1.3e-08	-3.82e-05	4.04e-05	-0.000369034	-2.02e-07
AT1G04690	I	1314848	-0.00016416	-0.00216531	-3.66e-06	-0.000942079	-1.45e-06	-0.000186874	1.95e-05	-0.000858375	-1.78e-05
AT1G04690	I	1315505	0.000296827	2.82e-06	0.00029344	5.12e-08	-1.36e-06	0.000133596	0.00269761	0.00166024	0.00151611
AT1G04700	I	1317479	0.000220349	7.5e-05	0.00075428	-1.01e-05	-3.97e-06	-1.12e-05	1.25e-05	0.000804557	4.39e-06
AT1G04700	I	1319112	0.000220349	7.5e-05	0.00075428	-1.01e-05	-3.97e-06	-1.12e-05	1.25e-05	0.000804557	4.39e-06
AT1G04700	I	1319751	-0.00305956	-0.00850908	-0.000619997	-0.00246151	-1.69e-05	1.17e-06	4.71e-05	-0.000269789	-7.99e-05
NA	I	1321051	-0.000464004	-0.00636355	-0.00194314	-0.00292581	-0.00210712	-0.00123649	-3.23e-06	-4.77e-05	-0.000392301
NA	I	1321372	3.45e-07	0.000139291	6.18e-05	-3.62e-05	-0.00390336	-2.51e-06	-5.69e-05	0.00123609	0.00038155
AT1G04710	I	1322237	9.77e-05	-2.83e-07	0.00122057	-0.000186339	-1.88e-05	-0.000234636	7.44e-05	0.000197051	3.71e-05
AT1G04710	I	1323367	0.000220349	7.5e-05	0.00075428	-1.01e-05	-3.97e-06	-1.12e-05	1.25e-05	0.000804557	4.39e-06
AT1G04710	I	1324777	0.00475433	0.0114653	0.000793731	0.00338789	0.00786104	-2.41e-05	0.000447663	-0.00013899	1.37e-05
AT1G04730	I	1325571	8.53e-06	-9.66e-06	0.000299752	-6.72e-06	-0.000857673	-0.000207898	-3.2e-05	0.000956672	0.000110868
AT1G04730	I	1327774	-0.000632245	-0.00174282	-0.000548673	-0.000308048	3.84e-05	-3.11e-05	1.83e-06	-0.000694413	-6.1e-05
AT1G04730	I	1327977	0.000375426	0.000137739	1.25e-05	0.0011387	0.00170912	9.73e-05	4.21e-06	-0.000121169	-3.53e-05
AT1G04730	I	1330502	4.13e-05	0.00112899	0.000669785	-2.53e-08	-6.42e-05	0.000106292	8.97e-05	0.00495243	0.000293791
NA	I	1331100	0.000181115	0.00108351	-9.91e-06	0.000870239	0.000122174	9.73e-05	-4.58e-05	-0.000643998	-1.22e-05
NA	I	1331415	0.000326631	0.00100539	0.000329654	2.8e-05	-6.33e-05	-0.000624952	-6.58e-05	0.000238087	1.89e-05
AT1G04770	I	1336687	0.00110751	0.00361726	-3e-08	0.00109422	0.000677366	4.59e-05	-8.39e-08	-5.97e-05	-0.0002167
NA	I	1338564	0.00134149	0.00559546	-4.57e-07	0.00152068	0.00217756	2.38e-05	-1.92e-07	-9.72e-05	-0.000329052
NA	I	1338589	0.000664485	0.00302377	-3.25e-06	0.000751086	0.000843959	0.000275437	-1.71e-07	-4.39e-07	-0.000128594
NA	I	1338697	0.000977496	0.00622839	-7.04e-06	0.00041468	0.00045385	0.000153131	-1.71e-06	-0.000632324	-0.00127401
AT1G04790	I	1345520	0.00372971	0.0170339	3.45e-06	0.00320971	0.00158604	-3.79e-06	0.0001082	-5.93e-05	-3.4e-05
AT1G04790	I	1346144	0.000150976	0.00182855	-4.96e-07	0.000709647	0.000401362	0.000399756	4.13e-06	8.12e-07	-0.000329175
AT1G04790	I	1346717	0.000491286	0.00448378	4.13e-06	0.000698907	0.000124011	0.000450526	4.62e-05	0.000148932	-4.3e-08
AT1G04790	I	1347096	0.000855839	0.00659189	1.56e-05	0.000981348	0.000677064	3.71e-05	7.13e-05	-3.51e-08	-1.57e-06
AT1G04800	I	1348474	-0.000769743	-0.00473273	-2.51e-05	-0.00198779	-0.000184097	1.12e-05	0.000145325	2.79e-07	-6.07e-05
AT1G04810	I	1352061	2.44e-06	0.000143642	5.38e-07	8.5e-08	3.09e-07	-5.65e-08	-2.54e-05	-4.01e-05	-9.68e-05
NA	I	1358608	-1.97e-05	1.49e-05	-1.98e-05	-1.82e-06	-6.08e-05	0.000669751	2.36e-06	2.38e-05	-0.000469833
AT1G04830	I	1360126	-3.69e-05	5.18e-06	-7.59e-07	-1.2e-08	-1.5e-05	0.00029252	-2.42e-08	3.18e-06	-0.000610109
AT1G04830	I	1360177	-3.69e-05	5.18e-06	-7.59e-07	-1.2e-08	-1.5e-05	0.00029252	-2.42e-08	3.18e-06	-0.000610109
AT1G04830	I	1360960	0.00134338	0.00874288	7.79e-08	0.00177747	0.00105246	0.000624027	0.00014199	-1.91e-09	-2.01e-06
AT1G04830	I	1361581	1.36e-07	-1.81e-06	-1.95e-07	6.52e-07	-6.46e-05	-1.98e-05	6.5e-08	1.77e-08	-1.32e-06
NA	I	1362813	-0.000135252	-4.6e-05	-1.31e-05	-2.2e-05	-0.000225056	0.000622171	1.43e-08	4.75e-05	-0.000232569
AT1G04840	I	1364944	-2.97e-05	2.11e-05	-4.76e-06	-2.79e-07	-2.51e-05	0.000133818	-2.96e-08	7.38e-08	-0.000494374
AT1G04850	I	1365738	-2.54e-05	-0.00133579	2.88e-05	-0.00135035	-0.000387827	-6.06e-05	8.49e-07	5.81e-05	0.000499098
AT1G04850	I	1367452	3.56e-06	0.000137664	5.98e-08	3.85e-07	5.53e-06	8.35e-07	-9.49e-06	-0.000126165	-0.000202466
AT1G04850	I	1368540	2.82e-05	0.00015076	1.18e-05	1.62e-05	2.42e-08	0.000248672	-1.6e-05	-3.52e-06	-0.000526177
AT1G04860	I	1369906	0.000699761	0.00480941	7.06e-07	0.000416138	1.08e-05	-2.04e-05	-7.56e-06	-0.000196017	-0.00019177
AT1G04860	I	1370095	0.000285176	0.00109999	-1.77e-07	6.21e-05	6.87e-07	-9.03e-06	-5.63e-05	-0.000232054	-0.000175959
AT1G04860	I	1370275	5.72e-06	0.000326302	-2.01e-05	7.71e-05	-1.58e-07	3.54e-05	2.13e-08	-2.13e-05	-0.000919623
AT1G04860	I	1371328	0.000855839	0.00659189	1.56e-05	0.000981348	0.000677064	3.71e-05	7.13e-05	-3.51e-08	-1.57e-06
AT1G04860	I	1372650	5.74e-05	0.00015979	-2.21e-07	5.01e-05	1.89e-05	3.05e-05	4.07e-07	-1.33e-07	-0.00095339
AT1G04870	I	1373683	0.000126743	0.000808313	1.02e-07	0.000169109	1.68e-05	5.2e-05	1e-05	-1.52e-07	-0.000867887
AT1G04870	I	1374074	0.000138914	0.00034116	-2.06e-08	0.000129759	9.16e-06	1.08e-05	9.97e-06	-1.34e-07	-0.000723929
AT1G04870	I	1374135	-0.000586695	-0.0015106	-0.000863818	-0.00434992	-5.1e-05	6.98e-08	1.67e-05	4.33e-06	-0.000353834
AT1G04870	I	1375096	0.00161659	0.0042403	2.12e-05	0.000402884	6.75e-05	-5.43e-05	-3.41e-06	-8.72e-05	-0.000117569
AT1G04870	I	1375473	5.72e-06	0.000326302	-2.01e-05	7.71e-05	-1.58e-07	3.54e-05	2.13e-08	-2.13e-05	-0.000919623
AT1G04880	I	1377134	0.00211716	0.00529236	4.86e-05	0.000616965	0.000163985	-6.94e-05	-4.49e-09	-4.13e-05	-0.000121802
AT1G04880	I	1378886	-2.54e-05	-0.00133579	2.88e-05	-0.00135035	-0.000387827	-6.06e-05	8.49e-07	5.81e-05	0.000499098
AT1G04880	I	1379103	5.72e-06	0.000326302	-2.01e-05	7.71e-05	-1.58e-07	3.54e-05	2.13e-08	-2.13e-05	-0.000919623
NA	I	1380211	-0.000114857	-0.000379473	7.27e-06	-8.85e-06	2.53e-08	0.000394363	0.00030232	2.41e-05	-0.000733883
AT1G04890	I	1381184	0.000908022	0.000606019	3.4e-06	0.000281321	0.000489437	1.52e-05	0.000108841	-1.51e-07	-1.98e-07
AT1G04890	I	1381408	0.000908022	0.000606019	3.4e-06	0.000281321	0.000489437	1.52e-05	0.000108841	-1.51e-07	-1.98e-07
AT1G04890	I	1381752	0.00106587	0.0039354	1.12e-06	0.00064539	0.000514196	0.000412182	0.000207447	-3.98e-06	-4.8e-05
AT1G04890	I	1381925	-0.00126847	-0.00048369	-0.000189338	-7.15e-07	-3.56e-05	1.28e-05	-0.00030428	-3.9e-05	-0.000183345
AT1G04890	I	1382395	-0.000710077	-3.91e-06	-0.000117608	8.98e-05	1e-06	3.95e-05	-0.000150768	-4.04e-05	-0.000509043
AT1G04900	I	1384126	-0.0030863	-0.00140998	-0.000236364	-6.11e-05	-0.000140338	0.00038758	-0.00056997	2.45e-07	-0.00035933
AT1G04900	I	1385314	0.00281009	0.00313797	-3.85e-07	5.39e-05	1.66e-05	-3.43e-06	-2.11e-05	-2.89e-08	-1.26e-05
AT1G04900_AT1G04910	I	1387889	-0.000622897	-0.00103148	-1.46e-07	-0.000171007	-0.000613279	2.02e-06	0.000197282	0.000329936	0.00119581
AT1G04910	I	1388160	0.00240637	0.000519444	2.61e-06	7.82e-05	1.66e-07	-1.17e-08	-5.14e-06	3.94e-06	-1.63e-06
AT1G04910	I	1388552	0.00129412	0.00131316	0.000575857	0.000780409	2.92e-06	9.04e-08	3.11e-06	-6.08e-09	-3.92e-05
AT1G04910	I	1389786	0.00247987	0.000156168	6.59e-09	5.29e-05	8.51e-08	-4.01e-06	-4.94e-06	-1.64e-07	-2.36e-07
AT1G04910	I	1390503	-0.00235904	-6.8e-06	-0.00037004	5.89e-06	4.39e-05	0.000361444	-4.15e-05	-7.84e-05	-0.000607488
AT1G04910	I	1391012	-0.000110767	-0.00149955	9.42e-05	-0.000974949	-0.000291511	-5.56e-05	0.000599442	0.000120718	0.000664235
AT1G04920	I	1391752	0.000124309	1.29e-05	0.000793164	-1.01e-05	-2.89e-05	-0.000216865	5.57e-05	1.88e-07	0.000134379
AT1G04920	I	1395425	2.1e-05	1.14e-06	-3.99e-05	-7.08e-05	-1.79e-05	4.69e-06	-0.000212999	2.87e-06	-2.72e-06
AT1G04920	I	1395652	0.00221988	0.00269657	2.14e-05	0.00103076	0.000280497	1.08e-06	5.78e-05	5.12e-06	-7.87e-07
AT1G04940	I	1399467	1.13e-05	-2.49e-05	0.000569332	-0.000162766	-0.000152473	-0.000466994	2.79e-05	2.38e-06	6.87e-05
AT1G04950	I	1403925	1.15e-05	9.85e-07	-2.71e-07	2.96e-06	-1.14e-06	6.95e-05	3.39e-05	1.07e-05	1.86e-07
AT1G04950	I	1404148	2.84e-05	2.68e-07	3.85e-08	3e-06	2.19e-08	0.000116328	9.92e-05	7.75e-05	6.67e-06
AT1G04950	I	1406472	2.84e-05	2.68e-07	3.85e-08	3e-06	2.19e-08	0.000116328	9.92e-05	7.75e-05	6.67e-06
AT1G04950	I	1407166	0.00469146	0.00657714	3.64e-05	0.00222339	0.00152979	2.16e-09	1.35e-07	-1.12e-05	-3.61e-05
AT1G04950	I	1407441	2.84e-05	2.68e-07	3.85e-08	3e-06	2.19e-08	0.000116328	9.92e-05	7.75e-05	6.67e-06
AT1G04960	I	1407828	0.00221988	0.00269657	2.14e-05	0.00103076	0.000280497	1.08e-06	5.78e-05	5.12e-06	-7.87e-07
AT1G04960	I	1409103	1.13e-05	-2.49e-05	0.000569332	-0.000162766	-0.000152473	-0.000466994	2.79e-05	2.38e-06	6.87e-05
AT1G04960	I	1410548	0.000102052	0.000148636	-3.03e-06	2.14e-05	-3.5e-06	0.000531918	0.000229369	9.22e-05	8.85e-06
AT1G04970	I	1412261	6.4e-05	-2.53e-06	0.000186752	-9.18e-05	-0.000184713	-0.000206873	9.11e-05	1.63e-07	0.000106738
AT1G04970	I	1413353	-8.97e-05	-6.99e-05	-0.000162035	4.25e-06	2.82e-06	-1.36e-05	-0.000211681	-0.000325171	-5.22e-05
AT1G04980	I	1416018	-0.00518931	-0.00140293	-0.00230528	-0.000931875	-0.000809638	0.00218436	-0.00021144	-3.09e-05	-5.59e-08
AT1G04990	I	1419850	-0.00107266	-0.000793844	3.89e-07	-0.000624991	-0.00067868	1.12e-08	-1.18e-05	0.000241021	0.000360089
AT1G04990	I	1420073	-4.57e-08	-8.66e-06	-0.000130788	1.44e-06	-0.000167571	0.00027438	-2.25e-05	-2.51e-05	0.000167294
NA	I	1424666	-0.000307795	-0.00163751	-0.000134763	-4.11e-05	-3.76e-07	0.00014216	-0.00021279	3.98e-07	1.86e-05
NA	I	1428889	-0.00225014	-0.00807135	-3.46e-05	-0.000709022	-0.000132094	0.000459948	-2.35e-08	2.57e-05	-7.84e-08
NA	I	1429060	-0.00304429	-0.0140581	-2.15e-05	-0.000878674	-0.000563369	0.000698275	-3.11e-07	4.69e-06	-3.6e-07
NA	I	1429095	-0.00712986	-0.00521708	-0.000101505	-0.00186394	-0.000157514	0.000827013	1.03e-06	9.07e-05	2.01e-05
NA	I	1429312	-0.00152054	-0.00294766	-1.11e-05	-0.000140096	-0.000103386	0.000391419	-6.7e-06	2.22e-08	-1.97e-07
NA	I	1429373	-0.00136306	-0.00179482	2.35e-06	-0.000138574	-4.46e-05	0.000132693	-1.27e-05	3.29e-07	-1.15e-05
NA	I	1429552	0.0147265	0.0221835	0.000158962	0.00535816	0.00226285	-0.000451968	-3.62e-06	-0.000461718	-3.98e-05
NA	I	1429925	-0.0112429	-0.00687277	-0.000979442	-0.00384129	-0.000779692	0.00198833	4.54e-05	0.000451969	3.91e-06
AT1G05010	I	1431252	0.0147265	0.0221835	0.000158962	0.00535816	0.00226285	-0.000451968	-3.62e-06	-0.000461718	-3.98e-05
AT1G05010	I	1431611	-0.000787061	-0.000778503	-0.00273923	-0.00108926	-9.19e-05	-0.000412375	-5.82e-07	-0.000127938	-0.000287261
AT1G05010	I	1432465	-0.00276578	-0.00253715	-9.58e-05	-0.00154488	-3.75e-05	6.88e-05	0.000258753	5.44e-05	2.67e-05
AT1G05010	I	1432635	-0.00449185	-0.00648409	-4.57e-06	-0.000609492	-0.000475574	2.35e-05	9.8e-06	2.49e-06	6.91e-07
AT1G05020	I	1435846	-0.00357864	-0.0160791	0.000252148	-0.00370846	-0.00174019	0.00530502	4.65e-06	-9.48e-06	4.98e-06
AT1G05020	I	1436941	-0.00137869	-0.000755547	7.38e-07	-0.000207017	-0.00145473	0.000202522	-2.25e-08	1.7e-06	2.95e-06
AT1G05030	I	1438511	-0.00305867	-0.00261342	-1.61e-05	-0.000576286	-0.00214239	-2.06e-08	-0.00019469	-1.87e-07	-9.09e-08
AT1G05030	I	1439548	-0.0018394	-0.00181163	-9.78e-06	-0.000367646	-0.00216756	-2.11e-05	-0.000263739	-3.13e-08	1.02e-05
AT1G05030	I	1439716	-0.00377399	-0.00770372	-3.19e-05	-0.00106898	-0.00340784	-4.3e-06	-2.3e-08	7.66e-06	4.35e-05
AT1G05030	I	1440420	-0.00311256	-0.00367894	-1.32e-05	-0.000753767	-0.00451478	-5.75e-06	-3.65e-05	2.84e-05	6.82e-05
AT1G05030	I	1440987	-0.00311256	-0.00367894	-1.32e-05	-0.000753767	-0.00451478	-5.75e-06	-3.65e-05	2.84e-05	6.82e-05
AT1G05030	I	1441225	0.00385491	0.00223542	5.21e-06	0.000884633	0.00384818	-2.25e-07	0.00016665	-9.68e-05	-0.000161983
NA	I	1444967	-0.00311256	-0.00367894	-1.32e-05	-0.000753767	-0.00451478	-5.75e-06	-3.65e-05	2.84e-05	6.82e-05
NA	I	1445147	0.00272809	0.00202758	7.48e-06	0.000661136	0.00408698	3.03e-06	0.000252416	-7.71e-06	-0.000290497
NA	I	1446990	-0.0143742	-0.0111391	-0.0013074	-0.0101471	-0.0105843	0.000308283	-0.000124744	0.000735437	4.22e-08
NA	I	1456653	-1.13e-07	-0.000869467	-8.26e-06	-3.74e-05	-0.00165635	-0.000159322	-0.000109839	-2.39e-06	5.08e-05
NA	I	1456989	-1.13e-07	-0.000869467	-8.26e-06	-3.74e-05	-0.00165635	-0.000159322	-0.000109839	-2.39e-06	5.08e-05
AT1G05070	I	1458154	-0.000565041	-8.09e-06	-0.000190251	-0.000513096	-1.27e-05	-0.0008397	8.83e-06	7.82e-05	-0.000126078
AT1G05080	I	1459829	-2.42e-05	-0.00104769	0.00112799	-2.38e-05	7.63e-05	0.000192618	1.76e-06	-0.00022652	-5.82e-05
AT1G05085	I	1461089	0.0010545	0.00165698	-4.28e-06	0.00378243	-1.45e-08	4.88e-05	0.000118774	-1.47e-06	0.00035326
NA	I	1469258	-0.000516726	-0.000108919	-4.93e-06	-0.00163885	-7.54e-08	3.35e-07	9.84e-06	1.82e-05	-3.03e-05
NA	I	1469501	-0.000438357	-1.22e-06	-5.46e-05	-2.89e-05	4.75e-06	-2.79e-05	3.09e-08	1.95e-06	-0.000109884
AT1G05120	I	1471474	0.000673685	-1.32e-05	5.34e-05	-5.01e-07	0.00182427	-0.000867653	0.000439028	-6.37e-05	-3.5e-07
AT1G05120	I	1472223	-0.000134321	-2.39e-05	-0.000236817	-5.58e-05	2.1e-06	-0.000417316	2.39e-07	0.000182536	-4.15e-05
AT1G05120	I	1474917	-9.72e-05	-1.87e-06	-5.86e-08	7.99e-06	-0.000323511	0.000169849	-1.13e-06	-8.65e-07	2.54e-06
AT1G05140	I	1482897	1.16e-05	0.000338666	7.39e-06	0.000446831	0.000335947	-0.000193351	3.67e-09	1.05e-05	1.11e-05
AT1G05140	I	1483156	-0.000179483	-0.000457436	9.61e-06	-0.00338769	0.000235633	-3.05e-09	-1.75e-07	7.81e-05	3.19e-07
AT1G05150	I	1485573	-4.63e-05	0.00174454	-6.61e-06	3.1e-05	-3.32e-06	7.86e-06	-0.000828478	-1.56e-06	0.000254033
NA	I	1487091	-1.26e-05	-0.00777939	3.08e-05	5.88e-06	-6.74e-05	0.00013336	0.000210371	6.09e-07	0.00195117
NA	I	1487299	-0.000297248	0.000643482	-8.63e-08	1.73e-06	-3.11e-06	0.00014239	-0.000302292	3.96e-06	0.000155875
AT1G05160	I	1487471	-4.63e-05	0.00174454	-6.61e-06	3.1e-05	-3.32e-06	7.86e-06	-0.000828478	-1.56e-06	0.000254033
AT1G05160	I	1487595	6.98e-06	0.000827914	-7.12e-07	1.83e-07	8.88e-05	-0.000314058	-1.97e-06	-3.58e-05	4.22e-07
AT1G05160	I	1487748	-1.61e-05	0.00240493	-6.5e-06	0.000106629	-2.49e-06	1.41e-05	-0.000906188	6.17e-07	0.000151293
AT1G05160	I	1488230	-4.63e-05	0.00174454	-6.61e-06	3.1e-05	-3.32e-06	7.86e-06	-0.000828478	-1.56e-06	0.000254033
AT1G05160	I	1488402	-8.43e-08	0.000475621	-1.83e-07	5.39e-08	1.62e-05	-9.56e-06	-0.000110383	-5.26e-06	-1.09e-07
AT1G05160	I	1488822	-4.63e-05	0.00174454	-6.61e-06	3.1e-05	-3.32e-06	7.86e-06	-0.000828478	-1.56e-06	0.000254033
AT1G05170	I	1491469	8.59e-05	0.00415008	7.66e-07	0.000751647	0.000932266	-1.26e-05	9.19e-06	-3.44e-05	5.88e-05
AT1G05170	I	1494211	3.04e-06	0.00228825	8.62e-07	0.000890189	0.00132116	-1.32e-05	2.24e-08	-5.22e-06	2.98e-06
NA	I	1495063	-3.07e-05	-8.46e-06	-2.56e-06	-1.41e-05	7.59e-05	0.000121084	4.01e-09	2.91e-05	1.32e-07
NA	I	1498050	-0.000147136	-0.0086558	-0.000135406	-0.000370575	1.41e-05	2.28e-08	0.000519267	0.000503016	1.78e-07
AT1G05180	I	1498549	0.000123761	0.00823687	-1.96e-06	0.000534767	-0.00151201	0.000378693	-4.61e-05	-0.000613006	3.93e-06
AT1G05180	I	1498827	0.00049702	0.0369223	-1.14e-06	0.00444281	0.000531902	-0.000688081	-0.000172022	-0.00021428	-5.92e-05
AT1G05180	I	1500228	0.000810735	0.0617765	-4.42e-06	0.00586663	0.000478226	-0.000614088	-0.00079951	-0.000384569	-6.63e-05
AT1G05190	I	1502839	-0.000252707	-1.12e-06	-9.11e-07	-2.83e-06	0.000171624	-1.88e-06	-9.64e-07	0.000203436	-1.21e-05
NA	I	1504044	-0.000886763	-4.12e-06	9.09e-07	-1.48e-06	4.89e-05	0.000178195	1.1e-05	0.00104836	-1.64e-07
NA	I	1504279	-1.25e-05	0.000970965	1.21e-06	7.48e-05	0.000934642	6.88e-05	-2.84e-08	0.000361658	-8.94e-06
NA	I	1504509	-7.38e-06	0.000116898	7.19e-05	5.21e-05	0.00025505	1.34e-05	-2.39e-06	6.89e-06	-1.4e-06
NA	I	1504599	-0.000886763	-4.12e-06	9.09e-07	-1.48e-06	4.89e-05	0.000178195	1.1e-05	0.00104836	-1.64e-07
AT1G05200	I	1505019	-0.00110006	-2.23e-05	-4.35e-08	-6.48e-06	6.29e-05	0.000291041	3.62e-06	0.000481055	-5.13e-06
AT1G05200	I	1505103	0.00322364	0.00605385	9.33e-09	0.00321494	-8.09e-07	-0.00103359	-3.42e-05	-0.00128046	9.62e-08
AT1G05200	I	1505328	-0.0026174	-1.29e-05	4.6e-06	-2.25e-05	4.27e-05	0.00800515	3.81e-05	0.00286915	5.88e-05
AT1G05200	I	1505453	-0.0016958	-4.24e-05	-5.01e-06	8.99e-08	5.43e-06	0.00144051	1.12e-05	0.000564309	-2.07e-05
AT1G05200	I	1506047	-0.000886763	-4.12e-06	9.09e-07	-1.48e-06	4.89e-05	0.000178195	1.1e-05	0.00104836	-1.64e-07
AT1G05200	I	1506406	-0.00138696	-5.23e-05	-1.78e-06	-2.29e-05	1.99e-05	0.000319064	-2.82e-08	0.000319771	-5.03e-06
AT1G05200	I	1506778	-0.00147458	-1.51e-05	-3.94e-06	-7.69e-05	0.000170573	7.38e-05	-2.47e-06	0.000110177	-2.34e-05
AT1G05200	I	1506994	-8.38e-05	0.000304337	-0.000573838	1.03e-05	2.81e-06	0.000388698	-0.000222064	4.19e-06	-0.000271952
AT1G05220	I	1512292	-7.72e-05	-0.00237224	-1e-07	-0.0021744	-0.000240452	2.15e-05	-4.31e-05	-5.45e-05	5.14e-06
AT1G05220	I	1512630	-0.00487109	-0.0118255	-2.8e-08	-0.00359305	-0.000117834	0.000841042	1.44e-05	0.00224404	-8.85e-08
AT1G05230	I	1517039	-0.000148196	-0.000271207	8.91e-08	-0.000764813	-9.64e-05	7.83e-05	-9.48e-05	-5.21e-08	-1.38e-07
NA	I	1527562	0.00235884	0.0184097	1.23e-05	0.00724124	0.000133205	-2.03e-05	1.35e-06	-1.51e-06	9.31e-05
NA	I	1528529	0.0021854	0.023891	9.73e-08	0.00166508	2.81e-05	-6.79e-05	-2.84e-08	5.19e-08	1.11e-07
NA	I	1528556	-0.000290906	-0.00956529	6.11e-05	-0.00142088	-9.09e-07	0.00035157	-1.24e-05	0.000337126	-1.03e-05
NA	I	1529544	-1.15e-07	-2.24e-06	2.98e-07	-2.37e-05	-0.000163611	2.26e-07	-3.98e-06	2.75e-05	0.000354539
AT1G05260	I	1529880	-7.42e-07	-5.18e-05	3.17e-06	1.56e-05	-5.12e-05	-3.33e-05	-1.91e-06	-7.74e-08	0.00101327
AT1G05260	I	1530603	-4.25e-07	-0.000137496	4.5e-07	-5.68e-07	2.91e-07	-8.77e-05	2.94e-05	-5.18e-05	0.00031965
AT1G05260	I	1530914	-6.66e-06	-1.6e-07	3.98e-06	1.26e-05	-2.29e-07	9.75e-08	-1.14e-06	-8.24e-05	0.000163599
NA	I	1531457	-6.98e-05	-0.00368916	1.16e-07	-0.000876516	-0.000620758	-1.78e-06	8.9e-05	4.34e-06	-8.67e-07
AT1G05270	I	1533269	-0.000698914	-0.00676244	-4.59e-07	-0.000245285	-9.25e-05	2.94e-06	-5.66e-05	1.34e-05	0.000329445
AT1G05270	I	1533536	-0.000459992	-0.00278981	-1.14e-06	-6.97e-05	3.79e-06	1.17e-05	-0.00011761	5.22e-06	0.000392131
NA	I	1538665	0.000983258	0.00416853	9.35e-07	0.000218301	1.46e-08	-0.000377247	-0.000260446	-0.000533232	-0.000338986
NA	I	1540722	-0.00013164	-0.000106312	7.46e-06	-0.00194106	-5.42e-06	-0.00114347	-0.000147204	-1.87e-05	4.92e-05
NA	I	1540811	-0.000162165	-6.47e-05	8.21e-07	-0.00157015	3.34e-09	-0.000545243	-0.000245288	-4.97e-05	0.000145843
NA	I	1541147	0.00448142	0.00842639	2.85e-05	0.0112923	0.000105009	8.31e-05	4.06e-05	2.34e-07	-2.13e-06
AT1G05300	I	1547593	-0.0015055	-0.00781624	-9.83e-06	-0.00167358	-0.00161646	-1.62e-05	-0.000556627	-9.36e-07	-0.00043594
NA	I	1548555	-0.00204658	-0.0246156	-0.00017859	-0.00393855	-0.00277366	6.6e-05	-8.34e-05	0.000522735	-3.88e-06
NA	I	1548731	-0.000593695	-0.00946056	-3.16e-05	-0.000854849	-0.001744	0.000479417	-7.17e-07	0.000934435	2.48e-08
NA	I	1549122	7.97e-06	0.000220602	3.8e-08	2.4e-06	-0.000173137	-5.36e-05	-3.11e-05	-0.000776338	5.03e-05
NA	I	1550351	0.000980645	0.00471009	1.75e-05	0.00269765	0.000173581	0.00049229	2.58e-06	7.3e-07	-9.48e-06
AT1G05310	I	1550655	0.000357753	0.00158436	1.12e-07	0.000655897	0.000235302	0.000238413	8.92e-06	3.18e-06	4.69e-08
AT1G05310	I	1550696	-1.38e-05	-4.69e-06	3.87e-05	-9.58e-07	4.69e-05	-9.99e-05	2.99e-05	3.86e-07	8.41e-07
AT1G05310	I	1550920	0.000129425	0.0163145	-3.3e-06	0.00143699	0.000352851	-5.29e-05	-7.23e-06	-3.19e-05	-8.31e-06
AT1G05320	I	1554140	0.0013128	1.12e-05	3.6e-07	3.97e-06	0.00060337	3.5e-05	5.83e-05	7.02e-05	6.8e-05
AT1G05320	I	1554812	0.000833624	2.09e-08	8.98e-08	2.04e-07	0.000661185	-1.08e-05	0.00120118	0.000123409	3.3e-05
AT1G05320	I	1556007	-0.000455371	-0.00368615	-4.65e-05	-4.14e-05	-0.000237543	0.00148353	0.000730277	8.67e-06	1.67e-05
AT1G05320	I	1557253	2.13e-06	-2.21e-06	-0.000379033	-3.05e-05	7.79e-05	0.000540577	0.000394618	2.06e-05	-0.000954017
AT1G05320	I	1557299	-6.48e-08	-0.000742232	0.000127596	-1.64e-07	-0.000189578	-1.22e-05	1.83e-05	2.8e-05	0.00293085
NA	I	1558753	-0.00138654	-2.29e-05	-0.0012882	-6.41e-06	0.000102073	4.94e-05	-0.00144797	-3.72e-08	-0.000708518
NA	I	1560072	0.00294968	0.0057056	1.22e-05	0.00130292	-5.18e-06	-0.00130969	1.84e-06	-0.000249231	1.15e-06
NA	I	1560578	0.00294968	0.0057056	1.22e-05	0.00130292	-5.18e-06	-0.00130969	1.84e-06	-0.000249231	1.15e-06
AT1G05350	I	1561710	0.00294968	0.0057056	1.22e-05	0.00130292	-5.18e-06	-0.00130969	1.84e-06	-0.000249231	1.15e-06
AT1G05350	I	1561832	0.00330962	0.00666657	4.89e-05	0.00154001	-7.73e-06	-0.00165183	6.59e-06	-6.45e-05	9.56e-06
AT1G05350	I	1562036	-0.00397271	-0.00453081	-4.58e-06	-0.000606735	-7.09e-06	0.0011955	-0.000443414	2.01e-05	2.8e-05
AT1G05350	I	1562650	0.00545715	0.0148837	7.09e-05	0.00365477	3.14e-07	-0.00231767	6.83e-05	-0.000441431	3.24e-08
AT1G05350	I	1562790	0.00243074	0.0048135	3.68e-06	0.00099406	-2.42e-05	-0.00122083	-1.57e-08	-0.000372564	1.14e-06
AT1G05350	I	1562998	6.3e-06	0.00031993	-1.32e-06	0.000409894	-2.78e-05	-0.000172973	0.000224874	-4.48e-06	1.52e-06
AT1G05350	I	1563162	0.00196162	0.00312429	4.44e-05	0.000653308	-2.88e-05	-0.001169	5.13e-06	-6.09e-06	4.22e-05
AT1G05350	I	1563273	0.00268556	0.00135898	1.09e-05	0.00044046	-2.35e-05	-0.00125803	5.95e-06	-0.000533381	5.18e-05
AT1G05350	I	1563383	0.00294968	0.0057056	1.22e-05	0.00130292	-5.18e-06	-0.00130969	1.84e-06	-0.000249231	1.15e-06
AT1G05350	I	1563459	0.00294968	0.0057056	1.22e-05	0.00130292	-5.18e-06	-0.00130969	1.84e-06	-0.000249231	1.15e-06
AT1G05350	I	1563671	0.00294968	0.0057056	1.22e-05	0.00130292	-5.18e-06	-0.00130969	1.84e-06	-0.000249231	1.15e-06
AT1G05350	I	1563875	0.00243074	0.0048135	3.68e-06	0.00099406	-2.42e-05	-0.00122083	-1.57e-08	-0.000372564	1.14e-06
AT1G05350	I	1564058	0.00101418	2.82e-05	0.000197475	1.75e-05	-0.000137473	-0.00100921	2.86e-06	-0.00104588	0.000110494
NA	I	1564174	-0.00167494	-0.00266342	-0.000132358	-0.00143296	1.58e-07	1.67e-05	-0.000627118	6.12e-05	-0.000122737
NA	I	1564541	0.00197461	0.00342542	1.37e-06	0.00127508	-7.4e-06	-0.000738812	1.51e-05	-0.000103873	2.98e-07
AT1G05360	I	1564710	0.00114472	0.00886975	5.78e-07	0.000331445	-8.85e-05	-0.00035826	1.72e-06	-3.18e-05	-2.31e-09
AT1G05360	I	1565881	0.00243076	0.014084	2.09e-07	0.000439588	-5.23e-05	-7.01e-05	1.32e-05	-0.000194648	-2.54e-06
AT1G05360	I	1566050	0.00096769	0.00772468	-1.04e-07	0.00024797	-7.59e-05	-0.000239513	1.56e-07	-0.000160306	-1.23e-06
AT1G05360	I	1566334	0.00096769	0.00772468	-1.04e-07	0.00024797	-7.59e-05	-0.000239513	1.56e-07	-0.000160306	-1.23e-06
AT1G05360	I	1566494	0.00096769	0.00772468	-1.04e-07	0.00024797	-7.59e-05	-0.000239513	1.56e-07	-0.000160306	-1.23e-06
AT1G05360	I	1566620	0.00096769	0.00772468	-1.04e-07	0.00024797	-7.59e-05	-0.000239513	1.56e-07	-0.000160306	-1.23e-06
AT1G05360	I	1566846	-0.0011738	-0.00472394	6.25e-09	-9.22e-05	2.62e-05	0.000289238	-0.000137824	2.96e-06	2.48e-06
AT1G05360	I	1566942	0.000746162	0.00625147	-8.68e-08	0.00011245	-8.19e-05	-0.000292939	7.63e-07	-0.00038018	-2.85e-08
AT1G05360	I	1567259	0.00096769	0.00772468	-1.04e-07	0.00024797	-7.59e-05	-0.000239513	1.56e-07	-0.000160306	-1.23e-06
AT1G05360	I	1567376	0.000929781	0.0107564	-1.43e-09	0.000307417	-5.45e-05	-0.000110006	1.57e-07	-8.89e-05	-3.98e-06
NA	I	1568523	0.00155843	0.0254141	-6.83e-08	0.00201041	1.32e-07	-0.000336991	-9.05e-05	-0.000510289	-0.000157419
NA	I	1569090	-7.91e-06	-3.77e-05	-1.37e-07	2.37e-05	-0.000103424	-3.34e-05	0.00019827	-8.69e-05	1.03e-05
NA	I	1572348	0.00705705	0.0179502	2.7e-06	0.00676053	0.000242995	-0.000233343	2.19e-05	-8.75e-05	-3.49e-06
NA	I	1573092	-0.000125034	-3.76e-05	-4.66e-07	-1.03e-08	-4.74e-07	7.64e-06	-6.95e-05	2.44e-05	0.00034473
NA	I	1573658	0.000121589	-0.000209499	2.63e-07	1.3e-08	9.46e-07	-6.56e-05	0.000102273	0.000232449	0.00019628
NA	I	1575318	0.00687615	0.0136477	1.33e-05	0.00138032	0.000906929	-0.0148393	-0.000642062	-0.00394667	-0.00179195
NA	I	1575390	0.00435691	0.0143168	5.33e-05	0.00115416	0.000690216	-0.00259467	-0.00045513	-0.00169297	-0.000687436
AT1G05380	I	1578994	-4.78e-05	-0.000686745	-6.23e-06	-2.19e-07	7.1e-05	0.000455931	7.38e-06	2.56e-08	4.1e-05
AT1G05380	I	1579422	0.00137802	0.000337226	1.8e-06	0.000605611	0.000458458	-0.00173487	-5.29e-05	-3.32e-05	-5.56e-06
AT1G05380	I	1580134	-7.9e-05	-0.00527457	-8.56e-05	-2.58e-05	-1.19e-06	3.82e-05	0.000291159	-3.86e-06	9.19e-06
AT1G05380	I	1581606	0.00173756	-2.71e-05	-3.41e-07	0.000227948	0.000415403	-0.00133246	5.48e-05	-2.51e-06	3.84e-08
AT1G05410	I	1585517	0.000147228	2.54e-05	-2.55e-07	-8.25e-07	-3.1e-06	-0.000835728	-2.27e-07	-2.64e-05	2.5e-07
AT1G05410	I	1586257	0.000923579	0.00574313	8.26e-05	0.000783275	0.000183464	-0.000296842	-0.000251555	-0.00464573	-0.000848174
AT1G05410	I	1586313	0.00116721	0.00295712	0.000165402	0.000836884	8.14e-06	-0.000871798	7.68e-05	7.95e-06	0.00138731
AT1G05410	I	1586415	2.15e-05	8.99e-05	-1.63e-05	-1.25e-05	-8.3e-05	-0.000228646	-8.49e-07	-1.25e-07	-9.52e-07
AT1G05410	I	1586531	3.17e-05	0.000828057	-7.34e-07	-5.05e-06	-9.16e-05	-3.18e-05	-7.71e-05	-1.32e-07	6.53e-08
AT1G05410	I	1587200	0.00519614	-1.59e-06	4.62e-06	0.00275721	-5.76e-07	-0.00053386	0.000252029	-0.000236623	0.000108997
NA	I	1592184	0.00176057	0.000280661	0.000208528	0.000165364	0.000212248	-3.15e-06	-1.29e-05	-3.87e-05	-5e-07
NA	I	1593238	2.38e-05	-0.000594916	0.000175639	-3.59e-05	-0.000443665	-6.03e-06	0.00010158	-0.000442668	7.18e-08
NA	I	1595970	5.08e-06	0.000425407	-0.000211434	2.35e-05	0.00110397	-4.2e-05	-0.000367996	-0.00192739	-0.00105073
AT1G05440	I	1596623	-1.87e-06	0.000137109	-6.56e-05	0.000148026	1.51e-05	-1.38e-05	-0.00169061	-0.00102515	-0.000231261
AT1G05440	I	1596730	0.000120864	-8.68e-06	0.000108095	-0.000170997	-1.44e-05	-0.000132757	9.75e-08	-8.45e-06	-2.67e-05
AT1G05440	I	1597169	0.00431134	0.0074123	1.23e-06	0.00304339	0.00152673	-0.00162549	-0.000225736	-0.000372359	-1.31e-05
AT1G05440	I	1597613	0.00110794	0.00168459	-6.6e-08	0.00263647	0.00278838	-0.000519239	-0.000232073	-0.000212464	-1.15e-05
AT1G05440	I	1597808	0.000101217	-1.19e-05	8.59e-06	0.000496781	0.000311822	-0.000628182	5.99e-05	9.58e-08	-7.94e-07
NA	I	1597956	-0.00023875	-0.000916759	-6e-09	-6.02e-07	-3.79e-05	0.00055105	2.03e-07	0.000424968	0.000197266
NA	I	1597979	-0.000297286	-0.00697527	-6.43e-07	2.34e-06	-4.47e-05	0.000243894	0.000259925	-0.000420992	6.32e-05
NA	I	1598430	-1.31e-05	-4.06e-06	1.77e-07	-0.00014821	0.000280644	0.00124345	3.99e-05	-9.48e-05	-6.78e-05
NA	I	1598619	0.00727986	0.0013057	3.73e-07	0.000706973	0.00652576	-0.0037677	8.88e-07	-0.00437841	-0.000169666
NA	I	1598802	0.00431134	0.0074123	1.23e-06	0.00304339	0.00152673	-0.00162549	-0.000225736	-0.000372359	-1.31e-05
NA	I	1599409	0.00986404	0.0300361	-1.95e-07	0.00687969	0.00422256	-0.00305896	-0.00046031	-0.00171068	-0.000107594
NA	I	1599486	0.00435042	0.00487201	3.88e-08	0.00268248	0.00130211	-0.0023138	-0.000218644	-0.0005551	-5.66e-06
AT1G05450	I	1600204	0.00194089	0.00144707	0.00059328	0.000137204	2.83e-06	-2.59e-05	-4.91e-07	-0.000236208	-2.13e-06
AT1G05450	I	1600272	-0.00168457	-0.00160158	-4.99e-05	-1.7e-05	-1.4e-05	8.09e-05	1.96e-05	0.00146712	9.32e-05
AT1G05450	I	1600341	0.00188301	0.00252579	0.000780302	0.00017886	6.92e-06	-2.03e-06	-5.6e-07	-0.000139047	-6.31e-06
AT1G05450	I	1600675	0.00194089	0.00144707	0.00059328	0.000137204	2.83e-06	-2.59e-05	-4.91e-07	-0.000236208	-2.13e-06
AT1G05460	I	1602027	-0.000665206	-0.00042217	-0.000110093	-8e-08	2.92e-08	0.000721334	3.94e-06	0.000468475	0.000149782
AT1G05460	I	1602137	-0.000514737	-0.000260675	-3.48e-05	-6.74e-08	9.87e-08	0.000501219	1.14e-05	0.00100994	0.000260101
NA	I	1605539	0.000385976	9.65e-05	0.000417887	0.000139066	-5.99e-09	-0.00186827	-0.000202739	-0.00212261	-2.86e-05
AT1G05470	I	1607970	0.000416006	-5.35e-05	-3.26e-05	2.56e-06	-3.16e-07	-0.00198128	0.000148511	-0.00015383	6.63e-06
NA	I	1612327	1.96e-05	0.00100436	-0.000570583	3.02e-05	0.000856423	0.000262628	1.67e-06	1.09e-05	-0.000175155
NA	I	1617767	-1.52e-06	-7.71e-05	6.2e-05	-0.000437181	-5.97e-05	6.63e-05	0.000165667	0.0012632	-8.3e-07
NA	I	1623650	9.7e-06	0.00128491	-5.93e-07	1.33e-05	0.000731395	-7.24e-08	2.16e-06	1.12e-05	-0.00127291
NA	I	1624482	5.22e-05	0.00839665	0.000251185	5.87e-07	-8.3e-05	0.000740958	-0.000679222	2.6e-05	-0.000156558
AT1G05500	I	1627691	-6.43e-09	5.09e-06	-1.12e-05	6.45e-08	1.03e-07	2.39e-05	-9.29e-06	0.000618	-6.46e-08
AT1G05520	I	1631444	9.21e-05	6.4e-05	4.9e-05	0.000291823	-4.44e-06	-0.0015672	-2.32e-05	-0.00132034	0.00020974
AT1G05520	I	1631919	-2.38e-06	6.24e-06	-5.4e-05	1.43e-07	5.76e-08	6.07e-05	-2.32e-05	0.000232874	-4.21e-06
AT1G05530	I	1637600	9.79e-05	0.000570547	2.64e-05	7.37e-05	9.89e-09	0.000710926	-7.82e-06	1.01e-05	-4.84e-05
NA	I	1637908	-9.44e-05	1.35e-05	-0.00102788	-9.07e-06	0.00164725	5.29e-05	-2.09e-05	0.00101412	-1.34e-05
NA	I	1638284	-8.98e-05	-0.0012578	-0.000321735	-0.000490984	-6.89e-06	-2.77e-06	8.62e-06	-1.47e-07	-2.78e-08
NA	I	1638465	-2.74e-06	-0.0055522	-0.000284389	-1.65e-05	6.1e-07	-0.000140128	0.000137992	2e-06	2.97e-05
NA	I	1639166	-0.000216263	-0.000207672	-7.91e-06	-0.000173739	1.39e-06	0.0013757	-1.07e-05	3.7e-08	-0.000875836
AT1G05540	I	1639374	-9.18e-06	-0.00780136	-4.49e-05	-8.19e-05	1.26e-06	-0.00086098	8.73e-05	-3.66e-05	0.00013792
NA	I	1640958	-4.7e-06	-0.00105992	1.01e-06	-0.000200206	-7.3e-07	-1.88e-08	3.42e-05	-4.14e-05	6.01e-07
AT1G05560	I	1646133	4.87e-05	0.00343037	-5.62e-06	1.81e-05	-4.82e-06	0.00409865	-1.72e-07	-2.9e-06	-0.000469685
NA	I	1647580	-5.89e-07	0.000183463	-1.52e-05	-1.49e-07	-3.54e-05	0.00499053	1.62e-05	4.56e-05	-0.000306252
AT1G05570	I	1648377	-7.36e-06	-0.000343191	3.52e-05	-0.000229024	-1.97e-07	-0.00034396	-8.76e-05	-8.49e-06	1.45e-05
AT1G05570	I	1651817	2.12e-06	-0.000351187	1.37e-05	-2.1e-06	-1.19e-05	-0.00443808	2.49e-07	-4.99e-06	0.000284125
AT1G05570	I	1652451	-5.2e-05	-0.00310145	8.52e-05	-0.000801568	-6.63e-09	-4.26e-05	3.99e-07	3.54e-06	2.28e-07
AT1G05570	I	1652826	0.000282383	-2.03e-05	1.1e-05	5.3e-09	1.99e-05	-0.00645062	-8.27e-05	-0.000653367	1.21e-05
AT1G05570	I	1653831	1.54e-09	1.21e-05	-2.49e-06	7.89e-10	-0.000509961	0.000452014	1.84e-06	1.03e-05	-6.99e-05
AT1G05570	I	1653927	0.000282383	-2.03e-05	1.1e-05	5.3e-09	1.99e-05	-0.00645062	-8.27e-05	-0.000653367	1.21e-05
AT1G05570	I	1656165	-0.00396084	-0.0331927	-0.000175436	-0.00334539	-5.31e-05	0.000120991	-2.05e-05	-5.13e-05	1.42e-06
AT1G05570	I	1657198	-0.000541587	-0.000655315	-7.75e-07	-0.000313644	-7.76e-06	-3.13e-08	-6.39e-06	-2.12e-07	-1.33e-06
AT1G05570	I	1657429	-8.35e-06	3.69e-06	-1.29e-05	-1.48e-06	-6.09e-05	0.000560215	-2.98e-07	9.05e-06	-8.56e-05
NA	I	1660701	7.48e-07	-0.00036824	3.92e-06	-0.000241888	-0.000739692	0.000217273	8.69e-05	0.000577321	9.66e-07
AT1G05580	I	1666866	7.94e-07	0.00334353	0.000592247	0.00067113	-0.000414469	-7.87e-05	-0.000134516	-0.00136555	-0.000193172
AT1G05580	I	1667671	-0.00326588	-0.00113587	-0.00209235	-0.0127223	0.00015281	0.00106254	1.83e-05	0.00206679	-0.000126669
AT1G05590	I	1669503	3.52e-08	1.38e-05	7.4e-05	-8.39e-05	-0.000213171	-5.32e-05	-0.000224956	-1.59e-05	-4.44e-07
AT1G05590	I	1669891	1.84e-05	-1.18e-06	-3.2e-06	-1.9e-06	0.000355381	0.00289454	5.84e-05	0.000617467	-9.2e-07
AT1G05590	I	1670098	0.000420705	-2.62e-05	-1.78e-05	6.94e-06	0.00160235	9.56e-05	0.000108749	0.000405739	-8.9e-06
AT1G05600	I	1672355	-0.000217124	-0.00562395	-9.09e-06	-0.000717334	-7.09e-09	0.00311999	0.000550435	0.00106697	-8.54e-06
AT1G05600	I	1672973	-0.000337072	-0.0151361	-0.000181913	-0.000424547	1.03e-05	0.0010484	0.00161921	0.000930532	8.42e-08
AT1G05610	I	1675001	-0.00111089	-0.0146013	-0.000113134	-0.00258549	-7.48e-07	0.00461062	0.00173316	0.000607345	-1.32e-07
AT1G05610	I	1675823	-0.00107482	-0.0134269	-0.000177086	-0.00223442	-8.01e-06	0.00508433	0.00101392	0.000809343	-2.92e-06
NA	I	1676784	-0.000486835	-0.00904403	4.78e-08	-0.000990592	0.000310814	0.0041734	0.000489896	0.000544879	-1.31e-05
NA	I	1676800	-0.00159106	-0.0284641	-3.02e-05	-0.00493832	-7.43e-05	0.0169962	0.00108932	3.37e-05	-1.37e-07
AT1G05630	I	1682478	0.000201862	1.1e-06	-0.000128681	-8e-07	6.77e-06	2.58e-05	0.000162987	3.7e-05	-0.000281492
AT1G05630	I	1685417	-0.000328272	-0.00603323	-0.000120609	-2.72e-05	1.64e-07	2.51e-05	0.000575281	1.76e-05	-2.88e-06
AT1G05630	I	1686886	-1.18e-08	2.46e-05	0.000890221	-6.42e-05	-0.000284945	-6.21e-05	-9.86e-06	-0.000163487	6.33e-06
NA	I	1689854	-0.000340774	-1.02e-06	-1.78e-05	-2.41e-05	-1.07e-05	1.92e-05	6.18e-07	-1.09e-05	0.000153029
AT1G05650	I	1690686	-4.85e-05	-1.29e-06	0.000878506	-0.000222336	-2.53e-07	-0.000109411	2.85e-07	-0.000471213	-9.7e-08
AT1G05650	I	1690855	-0.000204082	-0.000193193	0.000475066	-0.000216525	-1.34e-05	-9.7e-06	-1.29e-06	-9.05e-05	5.11e-06
AT1G05660	I	1695365	-4.51e-06	7.13e-07	-4.13e-05	1.21e-05	9.51e-05	-0.000341302	-1.89e-05	-0.00236344	-0.000403162
NA	I	1696198	0.000154704	0.00737524	2.22e-07	0.000186674	-0.000226826	0.000234603	-0.00037924	2.85e-08	-0.000353626
NA	I	1696349	-0.000824212	-0.0159604	3.08e-05	-0.00283635	5.94e-08	2.58e-05	0.000587453	0.00018256	1.05e-07
AT1G05670	I	1698568	1.79e-08	0.00429935	-0.000101694	3.91e-06	-0.000205758	0.00223829	-0.00014587	3.96e-05	6.23e-07
AT1G05670	I	1698736	-1.12e-06	-4.71e-05	-6.23e-05	-4.27e-06	-1.75e-06	-0.000414066	-0.000515438	-0.000815364	-7.52e-05
AT1G05670	I	1699237	3.37e-06	-8.5e-06	-4.91e-05	3.66e-09	-6.48e-06	-0.000636066	-0.000288123	-0.00109219	-3.66e-05
AT1G05670	I	1699851	-5e-06	0.000574842	-0.000193474	-2.11e-09	-2.03e-06	-0.000614715	-0.00134052	-0.00105416	-0.000410861
AT1G05670	I	1700686	3.37e-06	-8.5e-06	-4.91e-05	3.66e-09	-6.48e-06	-0.000636066	-0.000288123	-0.00109219	-3.66e-05
AT1G05670	I	1701334	-5.08e-08	-0.00540492	3.07e-06	-2.29e-06	-5.55e-08	-0.00263946	2.96e-05	2.09e-07	-2.91e-05
AT1G05670	I	1701425	3.37e-06	-8.5e-06	-4.91e-05	3.66e-09	-6.48e-06	-0.000636066	-0.000288123	-0.00109219	-3.66e-05
AT1G05670	I	1701592	3.37e-06	-8.5e-06	-4.91e-05	3.66e-09	-6.48e-06	-0.000636066	-0.000288123	-0.00109219	-3.66e-05
AT1G05670	I	1701848	-3.75e-08	-2.32e-05	-7.37e-05	-2.42e-05	-5.2e-05	-0.00122079	-0.000651197	-0.00194826	-0.000136425
AT1G05670	I	1702502	3.37e-06	-8.5e-06	-4.91e-05	3.66e-09	-6.48e-06	-0.000636066	-0.000288123	-0.00109219	-3.66e-05
AT1G05670	I	1702620	3.37e-06	-8.5e-06	-4.91e-05	3.66e-09	-6.48e-06	-0.000636066	-0.000288123	-0.00109219	-3.66e-05
NA	I	1702802	1.92e-06	-0.00126181	6.05e-05	1.62e-07	0.000169593	-0.000586005	0.000436192	4.8e-05	-5.41e-05
AT1G05680	I	1703601	-1.93e-06	-0.000400309	0.00010045	-8.04e-06	-3.28e-05	-0.00112146	-0.000136241	-9.64e-05	-0.000316902
AT1G05680	I	1703785	4.13e-06	-0.000778406	0.000464325	1.04e-05	7.95e-05	-0.000899824	4.6e-05	5.37e-05	-1.73e-05
AT1G05680	I	1703874	3.77e-05	4.38e-05	-4.77e-05	1.97e-05	-1.25e-06	-0.000537394	-0.0001554	-0.00187542	-0.000102056
AT1G05680	I	1704355	7.09e-05	3.93e-05	-0.000147919	2.1e-05	-3.42e-06	-9.53e-05	-0.000141617	-0.000463125	-5.8e-05
AT1G05680	I	1704418	-6.45e-05	-0.00010001	-1.07e-07	-5.27e-05	4.82e-05	0.000189005	0.000611608	9.75e-06	0.000149569
AT1G05680	I	1704541	8.44e-06	6.63e-05	-0.000416826	-7.39e-05	-1.1e-05	0.000806939	0.000214728	2.71e-05	-4.95e-08
AT1G05680	I	1704607	0.000419065	0.00129269	-0.00014852	3.91e-05	-7.73e-08	-0.00103227	-0.000388509	-0.00160315	-1.23e-05
NA	I	1704855	1.58e-05	-4.4e-06	-0.000221725	3.36e-06	-1.2e-06	-0.000210905	-0.000101801	-0.000254818	-0.000184663
NA	I	1704961	-6.45e-05	-0.00010001	-1.07e-07	-5.27e-05	4.82e-05	0.000189005	0.000611608	9.75e-06	0.000149569
AT1G05690	I	1707353	5.56e-05	0.00044144	0.000131275	-2.84e-07	-1.45e-06	-3.06e-05	-0.000689619	-0.00210025	-0.000302207
AT1G05690	I	1707732	-3.44e-05	-3.86e-05	6.97e-06	-2.53e-05	3.52e-05	9.77e-05	0.000759135	0.000127986	0.00026987
AT1G05700	I	1711748	2.07e-05	0.000165133	4.47e-05	-1.83e-05	-1.04e-06	-3.09e-06	-0.000284356	-0.00111943	-0.000163619
NA	I	1714603	0.00207299	0.00062246	0.000651457	0.000156284	0.00583665	-0.00717201	-0.0050278	-0.0106388	-0.0002911
NA	I	1714873	2.06e-05	2.99e-05	0.00029653	0.000252278	-2.46e-07	-0.00188248	7.2e-07	-0.000248104	9.16e-06
AT1G05710	I	1715008	-0.000355685	-0.00563455	-9.6e-08	-0.000388487	0.000219133	0.00155043	0.00034685	5.37e-06	2.66e-06
AT1G05710	I	1715580	0.000174461	0.0129148	0.000357682	0.000282136	-1.47e-08	-0.000586284	-0.00027816	-0.00039842	-0.000403032
AT1G05710	I	1715939	0.00102674	0.00309871	0.00123559	0.000382492	-2.38e-06	-0.00414268	-7.77e-05	-0.000205171	-1.53e-05
AT1G05710	I	1716124	0.000453172	0.00377084	0.00138909	9.09e-05	-8.29e-05	-0.00240419	-5.97e-05	-7.84e-05	-2.41e-05
AT1G05710	I	1716172	0.00102674	0.00309871	0.00123559	0.000382492	-2.38e-06	-0.00414268	-7.77e-05	-0.000205171	-1.53e-05
AT1G05710	I	1716782	0.00387639	0.0456461	0.00207965	0.000541979	4.06e-05	-0.00256533	-0.00018178	-6.24e-05	-0.000369578
AT1G05710	I	1716810	0.00102674	0.00309871	0.00123559	0.000382492	-2.38e-06	-0.00414268	-7.77e-05	-0.000205171	-1.53e-05
AT1G05710	I	1717149	0.000867401	0.00254869	0.000829689	0.000291076	-1.21e-06	-0.00355258	-0.00012529	-0.000583823	-4.88e-05
AT1G05710	I	1717182	0.000243907	0.00337022	0.00110875	-7.6e-06	-0.000416058	-0.000875332	-0.000107444	-8.64e-06	-0.000126789
NA	I	1717367	0.00102674	0.00309871	0.00123559	0.000382492	-2.38e-06	-0.00414268	-7.77e-05	-0.000205171	-1.53e-05
AT1G05720	I	1717565	0.00132256	0.0049993	0.00177867	0.000670479	-1.28e-06	-0.00324932	-9.71e-06	-7.79e-05	8.54e-08
AT1G05720	I	1717858	0.000333903	0.00574278	0.00119179	5.73e-07	-0.000217193	-0.00113122	-8.02e-05	-6.63e-07	-0.000174597
AT1G05720	I	1718525	0.000156487	0.0040278	0.000588171	-7.18e-06	-0.000342015	-0.000782316	-0.000283188	-8.78e-05	-0.000309388
AT1G05720_AT1G05730	I	1718906	0.000532301	0.0038425	0.00189875	0.000759413	-3.6e-05	-0.00251856	-7.89e-05	-1.91e-05	5.86e-06
AT1G05730	I	1719468	0.00103791	0.00274649	0.0014391	0.000389993	-9.25e-06	-0.00372616	-0.000218426	-0.000779994	2.66e-08
AT1G05730	I	1720072	-3.24e-05	-1.02e-06	8.86e-07	-3.07e-06	7.53e-05	0.000630579	-1.45e-06	-0.000129715	-2.34e-05
AT1G05730	I	1720235	0.00373525	0.00347762	0.00025255	0.000119949	-9.43e-09	-0.00404331	-9.48e-05	-0.000312477	-2.53e-05
NA	I	1720333	0.00412007	0.00415096	0.000451128	0.000173715	-8.66e-09	-0.00469778	-5.72e-05	-8.33e-05	-6.03e-06
NA	I	1720470	0.00219282	0.00648721	0.000515004	-5.53e-06	-0.000164389	-0.00120179	-0.000177055	-2.42e-05	-2.33e-05
NA	I	1720496	0.00373525	0.00347762	0.00025255	0.000119949	-9.43e-09	-0.00404331	-9.48e-05	-0.000312477	-2.53e-05
AT1G05740	I	1721174	0.00294023	0.00234093	0.00035697	7.3e-05	-2.69e-08	-0.00386834	-2.55e-05	-1.47e-05	-1.57e-05
AT1G05750	I	1721710	0.00225439	0.00483964	0.00029539	-1.1e-05	-0.000139407	-0.00201358	-5.7e-05	4.53e-07	-7.69e-05
AT1G05750	I	1721817	0.00176173	0.00609843	0.000296424	-2.23e-05	-0.000208093	-0.00129978	-0.000153701	5.86e-07	-0.000110037
AT1G05750	I	1722083	0.000775426	0.00414565	0.000754863	-3.11e-05	-0.000302567	-0.000964767	-0.000138904	8.92e-07	-9.57e-05
AT1G05750	I	1722626	0.00480372	0.0322426	-3.57e-05	4.14e-05	0.00988593	-0.0279729	-0.00361739	2.69e-05	-0.000948277
AT1G05750	I	1722697	0.00168269	0.00494001	-1.91e-05	3.15e-06	3.58e-07	-0.000571293	-2.83e-05	-0.000134771	-5.88e-05
AT1G05750	I	1723313	0.00149983	0.00582076	-7.54e-06	3.4e-05	1.4e-05	-6.39e-05	-0.000114453	-3.82e-05	-7.1e-05
AT1G05750_AT1G05760	I	1723809	0.00373525	0.00347762	0.00025255	0.000119949	-9.43e-09	-0.00404331	-9.48e-05	-0.000312477	-2.53e-05
AT1G05750_AT1G05760	I	1723884	0.00238871	0.00918794	0.000408926	-1.37e-06	-7.94e-05	-0.00072787	-1.49e-05	1.05e-06	-2.84e-05
AT1G05770	I	1725675	2.27e-05	-0.000186368	2.26e-06	0.000166729	0.00144367	1.85e-05	3.85e-05	-0.00082993	-4.95e-06
AT1G05770	I	1725722	0.000264231	-0.000537561	-1.8e-05	-0.000663066	-0.000815807	-1.08e-05	-4.59e-08	-0.00146986	3.37e-06
AT1G05770	I	1725830	-1.35e-05	-0.00293894	-3.98e-05	4.73e-05	-7.8e-09	1.45e-05	2.78e-05	6.64e-05	0.000300066
AT1G05770	I	1725879	-6.48e-05	-0.00163604	-0.000270615	0.000136849	-7.52e-07	0.000162591	8.12e-06	2.63e-05	0.0002875
AT1G05770	I	1726080	0.00104728	2.16e-09	-0.000594479	1.07e-06	-0.000129499	-0.0103493	-0.000135994	-0.00226366	-3.31e-05
AT1G05770	I	1726210	-0.00150782	-0.0175758	-0.000110162	-0.000588103	0.000123018	0.00490699	0.000288445	0.000576227	5.38e-05
NA	I	1729413	-6.48e-05	-0.00163604	-0.000270615	0.000136849	-7.52e-07	0.000162591	8.12e-06	2.63e-05	0.0002875
NA	I	1729780	-0.000722062	-0.00764195	-0.00107605	-5.15e-05	-8.85e-05	1.85e-05	-2.23e-06	-4.19e-08	2.84e-06
AT1G05785	I	1730295	-0.000950479	-0.00804944	-0.000694549	-6.57e-06	-2.05e-05	0.000130575	4.88e-05	0.000230444	0.000266697
AT1G05785	I	1730502	-0.000278281	-0.00384169	-3.26e-05	-1.41e-05	-9.47e-07	0.000700716	7e-05	8.7e-05	-2.25e-05
AT1G05785	I	1731568	-2.94e-05	-0.00660647	-0.000522629	3.26e-08	-0.00194363	-5.46e-05	0.000346262	0.000140928	2.48e-05
NA	I	1732693	-0.00074991	-0.00395799	-0.000129326	-4.56e-07	-3.15e-05	8.28e-05	1.21e-05	0.00404811	0.000329426
AT1G05790	I	1736039	-0.000935143	-0.0253583	-0.000501423	-6.75e-05	-0.000211521	7.07e-06	0.000119812	0.000338321	1.25e-05
NA	I	1738190	-0.000796982	-0.0126424	-3.25e-05	-0.00158169	-0.000895263	6.36e-06	0.000193963	0.000892532	-2.63e-05
NA	I	1739054	0.00400897	2.76e-09	2.93e-06	0.0049231	-7.7e-05	-0.000699555	2.96e-05	-0.00219193	7.9e-05
NA	I	1740437	-0.000401534	-0.0121507	-5.15e-06	-0.00119369	-0.000359277	0.000859764	0.00136145	0.00705118	9.33e-05
NA	I	1740641	-0.00024532	-8.83e-05	-2.18e-05	-0.000944959	-4.09e-05	0.000874795	-1.02e-06	4.61e-05	6.8e-06
NA	I	1741080	2.18e-06	-0.000591751	9.52e-05	0.000108374	0.000123916	0.000402928	0.000282883	5.96e-05	0.000101044
AT1G05800	I	1741289	-0.000204577	-0.0115564	1.2e-06	-4.31e-05	-4.98e-08	6.29e-05	0.000700715	0.00124504	7.95e-06
AT1G05800	I	1741824	-0.000250095	-0.00888748	-6.57e-06	-1.14e-05	-4.06e-06	0.000229434	0.00157576	0.00149129	0.000101464
NA	I	1742903	-8.8e-07	-0.00470133	2.17e-06	2.82e-07	3.87e-06	1.59e-05	0.00237339	0.000913563	7.35e-06
NA	I	1743942	2.5e-05	-0.00204107	0.00027982	4.13e-05	0.00033315	3.46e-06	0.000749107	0.000524247	7.37e-06
NA	I	1744052	-0.000297779	3.3e-05	-2.6e-05	-0.000407414	-3.63e-05	0.00140476	-0.000355367	0.000105664	6.69e-05
NA	I	1744306	0.000316426	5.34e-05	-1e-08	9.49e-06	-1.42e-05	-0.000595079	-5.88e-05	-0.00159487	-0.000148435
AT1G05805	I	1745040	5.87e-06	-2.85e-05	-7.15e-05	-0.000134335	-1.1e-05	-8.67e-08	-4.66e-05	-0.000172686	-5.27e-05
AT1G05805	I	1745118	0.000224709	0.0016198	3.18e-06	0.000758858	0.000150615	-0.00374014	-0.000134848	-0.00404923	-0.000410957
AT1G05805	I	1745830	0.00791221	0.0126293	1.23e-06	0.000344342	0.0113572	-0.0207668	-0.00383692	-0.0070801	-0.00290834
AT1G05820	I	1749837	5e-05	0.000215327	-8.44e-07	0.000475745	0.000335438	-0.000105342	-9.09e-06	-0.00031249	-4.84e-06
AT1G05820	I	1750634	5.65e-05	-0.00352767	6.06e-08	-0.000394837	0.00120118	-1.15e-05	0.00296777	-1.62e-05	-6.84e-05
AT1G05820	I	1750676	-2.66e-07	0.000516245	-4.74e-09	0.000698987	3.72e-08	-5.22e-06	-0.00149254	-4.48e-05	0.000393258
AT1G05820	I	1752920	8.2e-06	0.00251524	-1.24e-08	0.0016447	4.14e-05	1.06e-08	-6.7e-05	-0.000159176	9.72e-05
AT1G05820	I	1753743	1.03e-05	-5.81e-06	3.52e-07	-0.000200436	0.000750058	-4.15e-07	-1.55e-08	-1.16e-07	-1.58e-06
AT1G05830	I	1755982	1.03e-05	-5.81e-06	3.52e-07	-0.000200436	0.000750058	-4.15e-07	-1.55e-08	-1.16e-07	-1.58e-06
AT1G05830	I	1758749	1.03e-05	-5.81e-06	3.52e-07	-0.000200436	0.000750058	-4.15e-07	-1.55e-08	-1.16e-07	-1.58e-06
AT1G05830	I	1759222	2.13e-06	0.00447512	-7.07e-05	0.000150159	0.000310463	0.00251592	-3.04e-05	4.61e-05	-6.65e-07
AT1G05830	I	1761480	0.000222121	-0.00110413	3.08e-05	-3.95e-05	0.00107838	-5.23e-05	0.000951175	-4.03e-06	-5.83e-06
AT1G05830	I	1761767	-0.00101841	-1.84e-05	-7.02e-07	-0.00035164	-0.000301012	0.00289246	-3.38e-08	0.00221091	-5.1e-06
AT1G05840	I	1765110	6.31e-08	-0.0111018	2.16e-06	-0.000899289	0.000406679	-1.12e-06	0.00241306	6.21e-05	-2.21e-05
AT1G05870	I	1771681	-0.00156241	-0.00498761	1.83e-05	-0.0012245	-0.00148904	0.000491056	0.000422045	0.00110781	6.62e-07
AT1G05870	I	1772192	-0.00179991	-0.000351952	0.000126139	-0.000622613	-0.00243308	0.000631578	6.74e-05	0.000208658	-1.76e-05
AT1G05870	I	1773090	0.000216614	-0.00165736	3.32e-05	-0.000261727	0.000223412	-2.11e-05	7.24e-05	0.000229885	-5.76e-07
NA	I	1775174	-6.57e-06	-0.00413886	-2.24e-06	-0.000169459	0.000477098	-0.000109895	4.48e-06	-3.27e-05	-1.53e-07
NA	I	1775495	-3.83e-05	0.000296897	-6.17e-07	5.82e-05	-0.00105777	1.42e-05	-5.89e-05	0.000324234	0.000906595
AT1G05880	I	1777883	-0.000153643	0.00146511	-1.11e-05	-2.52e-06	-0.00273928	4.62e-05	-0.000189041	6.16e-07	7.71e-05
AT1G05880	I	1778225	-3.08e-07	-0.00748285	2.59e-05	-9.69e-05	0.000446191	-3.03e-07	7.52e-06	-4.53e-08	-1.01e-05
NA	I	1778617	2.62e-06	-0.00139192	2.18e-05	-1.63e-08	0.000639701	-6.01e-07	-1.84e-07	-0.000124206	-4.25e-05
NA	I	1778803	-7.59e-06	1.76e-05	1.82e-05	1.24e-07	0.000926468	0.000155748	0.000196553	5.28e-06	-0.000200242
NA	I	1778924	-3.42e-07	0.00100222	1.15e-05	8.1e-06	-0.000847594	-3.41e-05	-0.000120903	-7.7e-05	0.000206992
AT1G05950	I	1807424	-3.29e-05	-0.00269437	-4.72e-05	-0.00126189	-0.000104267	2.98e-05	1.25e-05	7.98e-05	-0.000268079
NA	I	1815900	-0.00059847	-0.00194105	4.39e-06	-0.00224046	-0.000224535	0.000142372	-0.000101025	6.2e-05	-0.000404031
AT1G05970	I	1817089	-0.000430094	0.000229619	-3.14e-07	0.000130114	0.000626608	-0.000170654	-5.42e-05	0.000204962	-0.00080307
AT1G06000	I	1820735	-0.00234026	-0.00773004	0.000105499	-0.000507221	-0.00130056	0.000808139	5.22e-05	0.000135757	-0.000475964
AT1G06000	I	1820756	-0.00262792	-0.0137248	5.72e-06	-0.000623759	-0.00143864	0.000102049	0.000344506	0.000100416	-0.00059467
AT1G06010	I	1823842	-1.27e-05	-4.87e-06	0.000428927	-0.000246662	3.39e-05	0.000164566	0.000192926	0.000193978	-0.000159773
AT1G06070	I	1835198	0.00212085	3.19e-06	4.42e-05	7.36e-05	0.00026234	-0.00257057	-8.15e-08	-0.000241655	-4e-06
NA	I	1838988	0.000176217	0.00128405	3.51e-05	0.000843594	2.93e-05	0.000110803	3.08e-05	-5.23e-05	0.00121382
NA	I	1839275	0.000174284	0.00232004	2.08e-05	0.00121212	0.000158278	0.000207944	0.000119832	-6.78e-05	0.00065632
NA	I	1839572	-1.84e-07	-4.63e-05	0.000144818	-1.76e-06	-0.000127209	6.64e-05	0.000126197	0.000109306	3.72e-06
NA	I	1842031	8.05e-05	-0.000352199	6.71e-05	-1.81e-05	0.000115132	-7.21e-05	3.9e-07	-2.68e-06	3.19e-07
NA	I	1842417	-0.000331905	0.00151567	6.69e-05	8.7e-05	-3.69e-05	0.00353541	4.81e-06	-4.85e-07	-6.18e-06
AT1G06080	I	1843937	-2.91e-07	-0.00197934	-4.48e-06	-9.99e-07	0.000178268	-8.84e-05	1.34e-08	8.46e-07	0.000725605
NA	I	1847753	4.48e-05	-0.000915166	-1.15e-06	-0.000362068	-5.7e-08	4.81e-05	0.000530126	-5.79e-08	0.000178271
NA	I	1850508	5.17e-05	4.16e-06	-2.52e-08	0.00638328	0.00187481	-4.35e-06	0.00105675	-0.00114201	0.000769331
NA	I	1850605	-3.1e-07	4.19e-07	-1.6e-05	0.00094842	0.000517929	0.000108828	0.00146772	9.85e-06	0.000378943
AT1G06110	I	1853452	2.09e-07	-3.93e-05	-1.17e-06	0.000975744	0.00503416	0.000198239	0.000329756	0.000134341	0.000214148
AT1G06130	I	1857875	6.26e-08	-0.00575179	3.25e-08	-6.5e-05	-5.45e-07	-0.000290644	4.36e-06	-0.000540578	-4.76e-05
NA	I	1864671	0.00339412	0.00117653	5.76e-07	0.000842594	0.00169606	-4.04e-05	0.000954437	-3.09e-09	0.000991864
AT1G06140	I	1865286	-2.49e-07	-7.9e-06	-0.000310874	-4.45e-07	-1.86e-05	-3.92e-05	-4.08e-05	-7.34e-07	-1.12e-05
AT1G06140	I	1866304	-7.02e-06	-0.000222415	-0.000330746	-9.94e-07	-0.00123449	0.000156932	4.96e-05	0.000282937	0.000918946
AT1G06149_AT1G06150	I	1870084	-7.02e-06	-0.000222415	-0.000330746	-9.94e-07	-0.00123449	0.000156932	4.96e-05	0.000282937	0.000918946
AT1G06149_AT1G06150	I	1870970	-7.02e-06	-0.000222415	-0.000330746	-9.94e-07	-0.00123449	0.000156932	4.96e-05	0.000282937	0.000918946
AT1G06149_AT1G06150	I	1872940	3.61e-06	-4.74e-05	3.23e-07	1.82e-05	1.28e-05	0.000191352	0.00198817	-2.61e-07	0.000491856
AT1G06148	I	1875100	0.00017866	0.000132995	0.00130783	2.19e-05	5.52e-05	-0.00123061	-8.26e-05	-0.000317764	-8.03e-07
AT1G06148	I	1876944	0.000148514	8.07e-05	0.000824254	0.000105039	9.53e-05	-1.02e-05	1.41e-05	5.12e-08	2.32e-05
AT1G06148	I	1877122	-0.000288454	-9.57e-05	-0.000168711	-7.23e-06	-0.000141962	1.1e-06	-0.000116858	-7.61e-05	-0.000510829
NA	I	1878476	0.000405273	1.12e-05	0.00153969	6.26e-05	0.000219877	-5.53e-07	0.000113158	3.88e-08	2.88e-05
NA	I	1882609	1.42e-08	0.000185678	-8.42e-05	8.72e-06	3.71e-07	4.05e-05	-0.0008726	-4.17e-06	1.27e-05
NA	I	1882649	-0.000321076	-9.22e-08	-0.000659565	-1.28e-05	-7.61e-05	6.05e-05	-0.000378072	5.33e-07	2.07e-05
NA	I	1884304	-0.000262701	-0.00400991	-7.19e-07	-0.00061919	7.23e-06	0.000271016	1.14e-05	-2.15e-06	-3.4e-07
AT1G06170	I	1886411	0.000538671	0.00327696	1.42e-05	0.0002796	0.000887874	-0.000121838	-0.000613573	3.81e-06	-4.71e-05
AT1G06170	I	1886666	-0.00194395	-0.00179873	-0.000163874	-0.000889156	-0.000136764	-2.54e-07	-0.000130053	-0.000289346	-0.00270614
NA	I	1887393	-1.74e-05	0.000173934	4.77e-07	-1.09e-05	-7.59e-05	0.0026435	3.39e-06	0.00312141	0.000446227
NA	I	1888401	-0.000999015	-0.0315771	5.22e-06	-0.000560881	-1.84e-05	0.000347466	0.000581988	0.000551813	5.06e-05
AT1G06190	I	1892682	-0.000380268	-0.000323856	-8.85e-05	-6.78e-05	-4.94e-05	0.0010229	0.000484287	0.00468642	3.53e-06
AT1G06190	I	1892742	-8.95e-05	-3.08e-05	9.89e-05	2.23e-09	-0.00205895	-1.69e-06	-5.6e-05	-0.000539768	8.9e-06
AT1G06190	I	1893917	0.00175791	0.00914284	7.3e-07	8.47e-05	0.0165794	-0.0018511	-0.000748969	-2.52e-05	-0.00509019
NA	I	1894298	-0.000580128	-0.000641545	-1.78e-05	-0.000193481	-0.00012539	0.00141506	0.000244939	0.00472439	5.06e-06
AT1G06200	I	1895144	0.00011236	0.00142334	1.59e-05	2.02e-05	0.00021892	0.000433046	0.000134088	0.002455	1.88e-07
AT1G06200	I	1895358	7.51e-05	0.00107959	1.43e-06	8.73e-06	0.000252263	0.000627273	9.01e-05	0.00143047	1.09e-06
AT1G06210	I	1897968	1.72e-08	-7.11e-05	1.18e-05	-0.000111365	0.000348939	0.000223095	0.000236764	-4.62e-08	-9.33e-07
AT1G06210	I	1898631	-9.45e-06	3.63e-05	0.000216556	3.88e-05	-0.00104439	-6.23e-06	-7.79e-06	-0.000470487	5.83e-06
AT1G06210	I	1898864	-0.00122246	-0.000523093	-0.000450493	-0.000347952	-0.000746971	0.00194207	0.000220487	0.00498221	4.55e-05
AT1G06210	I	1898932	-0.000937193	-0.000350898	-0.000320853	-0.000217156	-0.000470965	0.00186208	0.000473117	0.00612244	4.67e-05
AT1G06210	I	1899040	-0.000937193	-0.000350898	-0.000320853	-0.000217156	-0.000470965	0.00186208	0.000473117	0.00612244	4.67e-05
NA	I	1899247	-0.000320853	2.13e-05	-0.000387124	-1.67e-06	-9.83e-08	0.00144797	0.000496207	0.0035867	2.34e-07
AT1G06220	I	1900018	7.8e-06	6.7e-05	-7.7e-05	-0.000356406	-0.000507945	3.05e-08	-5.58e-05	0.000743966	2.33e-07
AT1G06220	I	1901838	-0.00140357	4.92e-05	-0.000637943	-0.000139815	-0.00419946	6.92e-06	-0.0003298	0.000757441	-1.09e-05
AT1G06220	I	1902814	-6.18e-08	-0.000148728	-0.000141684	-0.000328994	-0.000296004	6.61e-06	8.89e-05	0.00173176	0.000198496
NA	I	1905162	-0.00027813	6.47e-06	0.000378944	-4.21e-05	-0.000634338	0.000283129	5.74e-06	-0.000211161	-1.13e-06
NA	I	1905384	0.000445759	8.37e-05	-0.000281657	1.27e-05	-2.47e-07	-1.75e-05	1.03e-06	0.000775948	6.2e-05
NA	I	1905743	6.24e-05	-4.85e-06	-0.000181195	1.29e-05	-1.18e-06	4.22e-06	0.000262897	0.00119352	0.000653981
NA	I	1905859	6.24e-05	-4.85e-06	-0.000181195	1.29e-05	-1.18e-06	4.22e-06	0.000262897	0.00119352	0.000653981
AT1G06230	I	1907518	2.44e-05	5.25e-05	9.51e-07	6.97e-06	0.000264719	-2.33e-05	-4.38e-05	2.59e-08	2.9e-06
AT1G06230	I	1907910	-9.35e-06	-0.00117153	-3.42e-07	2.3e-05	0.000230192	0.000683052	3.69e-05	6.3e-05	1.71e-05
AT1G06230	I	1910382	7.65e-05	0.00331689	-2.45e-05	2.36e-05	9.8e-07	-0.00287116	-0.000621641	1.37e-05	-0.000961052
AT1G06230	I	1910630	-4.29e-05	7.84e-05	0.000172549	-6.14e-06	-0.000100807	0.000346991	1.97e-07	-3.74e-05	-2.2e-05
AT1G06265	I	1915228	0.000129188	-2.46e-06	-1.87e-06	3.07e-06	8.61e-05	-0.000229733	-2.15e-05	7.9e-05	2.04e-06
AT1G06265	I	1916380	0.00182823	0.000107007	-9.1e-07	0.000416356	0.000470702	-0.00146012	-4.73e-07	-1.18e-06	2.81e-05
AT1G06270	I	1918262	0.000924741	-1.15e-05	-1.89e-05	0.000105683	0.000503731	-1.18e-07	-1.81e-07	-1.01e-05	-6.42e-07
NA	I	1920220	0.00106839	-2.57e-07	-1.09e-05	3.5e-06	0.000105384	-0.00108273	3.94e-05	1.29e-05	0.000109593
NA	I	1922096	0.000191671	-1.44e-05	5.2e-05	0.000100009	3.1e-05	-1.4e-05	0.00122676	-8.4e-07	2.13e-05
AT1G06290	I	1922362	0.00375241	0.0203165	7.02e-05	0.00128828	0.00989285	-0.00259645	-0.00020597	-0.000298766	-4.57e-05
AT1G06290	I	1922519	0.00792248	0.00905452	-1.02e-05	0.00526215	0.012874	-0.00582373	-6.63e-05	-0.00349651	1.6e-05
AT1G06290	I	1924908	7.65e-05	-4.55e-05	-4.78e-05	-0.000169151	-4.87e-05	0.000109426	0.000343116	0.00162002	4.4e-06
AT1G06310	I	1927128	-4.22e-06	0.000616225	-0.000280103	-0.000265937	-0.000503762	4.92e-07	-9.11e-06	0.00127207	-0.000133477
AT1G06310	I	1927714	1.66e-05	-0.00324473	-2.14e-06	-0.00125265	-0.000274096	0.000196228	0.000354588	0.00223384	0.000209468
AT1G06320	I	1930715	0.00810687	0.000213746	8.27e-06	4.05e-05	0.0194488	-0.00187194	4.5e-05	-0.00305209	-0.000113013
AT1G06320	I	1930841	-0.0114824	-0.00613019	-0.000322928	-0.00167498	-0.00432253	0.00376309	0.000223797	0.000799889	-1.11e-06
AT1G06340	I	1933762	8.82e-05	-2.84e-05	1.7e-07	8.17e-08	0.000116594	1.44e-05	0.000163703	6.14e-05	0.000270606
AT1G06340	I	1933976	0.00125266	0.00348051	0.000380281	6.34e-06	0.000401333	-0.000130661	-0.000141051	-1.12e-06	-3.59e-05
AT1G06360	I	1940220	0.00381194	-1.13e-05	-1.61e-05	3.65e-05	0.000483549	-0.00486414	-3.23e-06	-0.000446327	1.08e-05
NA	I	1942051	0.000186303	-3.97e-05	-0.000109369	-3.1e-06	-2.2e-05	-0.00249178	-0.000109404	-4.92e-07	-6.91e-06
NA	I	1942781	-3.61e-07	0.00326836	-1.22e-07	9.72e-05	0.000576325	-0.000129192	5.01e-08	-0.000157824	2.02e-08
NA	I	1943274	0.000581976	0.000602117	7.87e-05	1.07e-05	-5.27e-05	-0.00031069	-0.00133081	-0.00182287	-0.000768315
AT1G06380	I	1945258	6.06e-05	-7.43e-05	0.000148801	-3.2e-07	-0.000568315	-2.35e-07	-0.00129553	-0.000644103	-1.12e-07
NA	I	1946475	0.000343846	-0.000435914	5.48e-05	-3.46e-06	0.0012031	-6.7e-05	0.000393563	-8.08e-06	1.87e-05
AT1G06400	I	1952226	-1.07e-07	0.0003153	-6.64e-05	-3.57e-07	0.000624204	-2e-05	3.07e-06	-7.45e-05	-3.73e-05
NA	I	1954132	0.000920341	0.0026792	-8.67e-07	0.000325748	0.00326851	-0.000175697	1.72e-05	-2.51e-05	-4.46e-06
AT1G06410	I	1956417	-0.00117503	-0.00467457	-0.000351502	-0.00041282	-0.00251044	0.00122245	8.39e-07	0.000115356	0.000292176
AT1G06420	I	1959350	0.000127717	0.000231412	2.88e-06	1.82e-07	2.83e-06	-0.00715997	-0.00137039	-0.00129532	-0.000221011
AT1G06440	I	1964020	4.73e-07	1.33e-05	7.95e-05	-9.64e-08	2.98e-05	-0.000716483	-2.45e-06	-3.02e-06	-7.23e-05
AT1G06440	I	1964378	5.08e-06	6.65e-05	7.21e-05	1.31e-06	3.15e-05	-0.000577405	-5.17e-06	4.58e-08	-0.000122925
NA	I	1965758	0.000710535	0.00261503	-2.1e-07	0.000215842	0.00386036	-0.00353266	3.16e-07	-0.000298447	-6.86e-05
AT1G06450	I	1966229	0.00011043	0.00815883	0.00030903	0.00067702	0.000342279	-0.00151685	-0.0022907	-0.00224559	-0.000322043
AT1G06450	I	1966415	-1.67e-09	-2.94e-05	-8.58e-08	1.09e-07	2.11e-06	0.000758537	0.00412812	0.000654553	5.87e-05
AT1G06450	I	1966433	-4.15e-06	-0.000198563	2.49e-07	-7.47e-06	-6.92e-07	0.00038542	0.00185393	0.000943321	5.11e-05
AT1G06460	I	1967814	3.47e-06	-2.51e-05	-1.42e-07	1.6e-08	5.8e-05	0.000395345	0.00263349	0.000226008	7.93e-05
AT1G06460	I	1968407	-2.07e-06	0.0050461	2.91e-05	0.000417005	1.84e-05	-0.000154159	-0.00115097	-0.000317651	-0.000117756
AT1G06460	I	1968826	2.38e-05	0.0193828	4.45e-05	0.00177053	0.000190207	-0.000342607	-0.00432489	-0.001341	-0.000217446
AT1G06460	I	1968893	1.37e-05	0.0148742	2.56e-05	0.000961366	6.51e-05	-0.000100176	-0.00330452	-0.00134355	-0.000468132
AT1G06460	I	1969270	7.99e-05	0.0230995	4.76e-05	0.00156619	2.14e-05	1.48e-05	-0.00159866	-0.000170781	-3.73e-06
AT1G06470	I	1969946	-2.35e-06	-0.00029872	-6.82e-08	-1.48e-05	-1.85e-06	0.000517407	0.00320368	0.000217345	6.11e-05
NA	I	1974502	2.22e-05	5.03e-05	0.000122494	4.89e-05	1.4e-05	0.000138336	0.000117726	-9.62e-06	1.2e-05
AT1G06490	I	1979702	-1.39e-05	-1.05e-05	8.48e-06	1.61e-07	-0.00120892	0.000196751	-3.99e-05	-7.78e-05	8.7e-05
AT1G06490	I	1981134	7.06e-06	-1.78e-05	-8.79e-08	7.04e-08	0.00016517	9.27e-05	0.00290791	0.000271038	3.13e-05
AT1G06490	I	1984436	8.4e-05	0.00560663	0.000120655	0.000695057	1.96e-06	-0.000311821	-0.00300731	-0.00103051	-4.87e-06
AT1G06490	I	1987393	3.54e-05	0.00506013	0.000189033	0.00045136	1.04e-07	-3.91e-06	-0.00234597	-0.00115998	-4.49e-05
AT1G06490	I	1987444	7.06e-06	-1.78e-05	-8.79e-08	7.04e-08	0.00016517	9.27e-05	0.00290791	0.000271038	3.13e-05
NA	I	1989242	-0.000874898	0.000382765	5.12e-08	-0.000628128	-0.000664382	-5.86e-08	-0.000494853	-8.26e-08	5.52e-06
NA	I	1989342	1.84e-05	-1.04e-08	-4.94e-07	-2.49e-05	-3.76e-06	9.51e-05	0.0016657	0.00101231	4.86e-05
AT1G06515	I	1991416	0.000100066	7.29e-05	0.00026283	4.64e-06	-6.68e-05	1.6e-05	-0.000147338	-0.000379136	0.000128929
AT1G06510	I	1992763	0.000169958	0.000448193	0.000157997	4.17e-06	-0.000522827	4.48e-07	-0.000352364	-0.000496557	0.00017042
NA	I	1997368	-3.39e-05	1.47e-08	3.36e-07	-4.06e-05	-0.00114378	3.48e-05	-0.00143398	-0.000404449	0.000233554
NA	I	1998093	-2.31e-08	-0.00129312	-4.57e-08	-4.81e-06	3.19e-05	0.000546657	0.00295166	0.000281463	8.9e-05
AT1G06530	I	2001851	0.000197955	0.000195605	1.43e-05	-1.34e-08	1.67e-05	9.5e-07	0.000233074	0.000371154	4.69e-06
AT1G06530	I	2001936	1.73e-05	-2.35e-07	1.39e-05	7.98e-08	0.000375135	5.93e-06	0.000159106	-5.71e-06	8.89e-08
AT1G06540	I	2002904	0.000448502	0.00412105	-6.59e-05	3.28e-05	0.000453983	0.000640818	7.63e-05	3.15e-05	2e-06
AT1G06540	I	2002978	-9.94e-05	-0.000292746	-2.32e-08	-0.000741716	-4.09e-07	0.000869248	0.00148565	0.000279233	7.71e-05
AT1G06540	I	2003102	-6e-09	1.34e-05	-2.44e-06	-4.87e-05	-5.76e-07	2.67e-05	0.000142641	0.000279322	8.94e-06
AT1G06540	I	2003346	-3.07e-05	1.76e-05	-3.63e-05	-4.43e-06	-2.65e-06	0.000158279	0.00116086	0.00225181	1.6e-07
NA	I	2003516	2.12e-07	0.000299189	-7.92e-08	-6.25e-06	-1.94e-06	6.58e-07	4.83e-05	-2.1e-06	1.51e-05
AT1G06550	I	2006356	-5.23e-10	-1.39e-06	-3.71e-06	-0.000195025	-2.87e-07	2.75e-05	0.000122238	0.00115578	1.02e-05
AT1G06550	I	2006414	4.6e-08	-1.12e-06	1.03e-07	1.17e-06	-2.87e-05	0.000535269	-3.45e-05	-0.00124588	2.3e-05
AT1G06560	I	2008270	7.35e-05	0.00203806	-2.06e-07	-2.99e-05	3.53e-05	-0.000192308	-2.79e-05	-2.23e-06	-1.61e-06
AT1G06560	I	2010111	-0.000250345	4.67e-08	-3.27e-06	1.89e-07	2.63e-05	-8.53e-05	-6.15e-07	4.09e-06	-0.00024758
AT1G06560	I	2011666	-1.23e-05	1.53e-06	-6.35e-06	7.32e-06	-9.1e-05	0.00063423	-0.000104855	-0.0017022	3.06e-06
AT1G06570	I	2012283	1.9e-05	-1e-05	6.88e-05	-8.3e-07	0.000111259	0.00209716	0.00101343	-0.000141559	9.15e-05
AT1G06580	I	2015059	0.000223201	0.0037442	-3e-07	-1.72e-07	8.38e-05	-0.000553412	-9.19e-07	3.04e-07	2.61e-07
AT1G06580	I	2015165	0.000163876	0.00313857	-9.27e-07	-2.56e-06	0.000103385	-0.000386602	-5.31e-06	-6.02e-06	-3.02e-06
AT1G06580	I	2015253	0.000163876	0.00313857	-9.27e-07	-2.56e-06	0.000103385	-0.000386602	-5.31e-06	-6.02e-06	-3.02e-06
AT1G06590	I	2020444	0.000163876	0.00313857	-9.27e-07	-2.56e-06	0.000103385	-0.000386602	-5.31e-06	-6.02e-06	-3.02e-06
AT1G06590	I	2020863	-6e-09	1.34e-05	-2.44e-06	-4.87e-05	-5.76e-07	2.67e-05	0.000142641	0.000279322	8.94e-06
AT1G06590	I	2022394	0.000223201	0.0037442	-3e-07	-1.72e-07	8.38e-05	-0.000553412	-9.19e-07	3.04e-07	2.61e-07
AT1G06590	I	2022595	-0.000160971	-0.000684096	-3.17e-06	-1.6e-07	-0.000180441	0.00211926	1.43e-08	-0.00132437	4.19e-05
AT1G06590	I	2024109	0.00127846	0.00446453	-1.8e-05	5.82e-05	0.00301646	-0.004097	-6.08e-05	4.23e-05	1.88e-07
AT1G06590	I	2024580	0.000519808	0.00222801	3.81e-08	-1.69e-05	0.000331622	1.85e-07	2.62e-05	0.00118928	-2.15e-05
AT1G06620	I	2025911	-0.00503035	-0.0472732	5.88e-05	-0.00199345	-0.000844054	0.0057778	0.00626191	0.000589148	0.00036663
NA	I	2027311	-0.000194583	-0.00305874	-1.87e-05	-6.57e-05	-0.000389805	0.00342501	0.000132241	-1.52e-05	0.000128997
NA	I	2027350	-0.000939337	-0.00572601	-1.02e-05	-0.000353743	-0.00244302	0.00447234	1.05e-07	-9.21e-06	0.000230148
AT1G06630	I	2029464	-2.61e-05	-0.00329877	5.6e-08	-2.86e-05	-0.000240676	0.000375836	6.57e-06	-0.000641776	0.00012304
AT1G06630	I	2029747	-0.000146624	-0.00373369	-5.85e-06	-7.76e-05	-0.00215622	0.00141631	2.53e-07	-1.12e-05	0.000258501
AT1G06630	I	2030966	-0.00021075	-0.000275947	-0.000211255	8.83e-06	-0.00166763	0.00382555	2.24e-05	1.57e-07	-7.45e-05
AT1G06630	I	2031287	-0.0019413	-0.0079253	0.000147543	-0.0062696	-0.00477144	-0.000577844	-5.33e-05	-0.00128713	-0.000634697
NA	I	2035741	-2.96e-05	0.00215733	-0.000304195	-0.000207916	-0.0013964	0.000267935	-0.000839426	0.000195216	-3.27e-05
AT1G06660	I	2040203	0.000125877	-0.00040682	5.05e-05	-1.27e-06	0.000102362	-0.000268627	0.000228919	0.00263878	1.74e-06
AT1G06670	I	2040526	-0.000365497	-5.58e-05	-9.71e-05	2.58e-06	-8.52e-05	0.000186376	9.42e-06	-0.000639983	5.62e-05
AT1G06670	I	2040690	0.000649445	7.63e-05	-3.51e-07	9.16e-05	0.000534771	-8.49e-05	0.000419281	0.0013017	1.17e-06
AT1G06670	I	2040978	0.00276218	0.00285498	9.2e-06	0.000795737	0.00145299	-0.00043703	5.06e-05	0.000382428	5.37e-07
AT1G06670	I	2043667	0.00187519	0.00121784	4.45e-08	0.000497742	0.0015308	-2.78e-05	0.000161001	0.000696877	2.44e-06
AT1G06670	I	2043875	0.00222402	0.00226479	2.21e-06	0.000561961	0.00101571	-0.000388744	1.06e-05	0.000246324	5.36e-07
AT1G06670	I	2045595	0.00247602	0.0023417	3.32e-07	0.000650924	0.00160977	-0.000299807	2.86e-05	0.000123594	5.72e-08
AT1G06670	I	2046322	0.00135357	0.0045815	-2.92e-08	0.000994881	0.000913731	-0.00035046	9.8e-06	0.000226337	-9.96e-08
AT1G06670	I	2046455	0.00253229	0.000215637	-1.23e-06	6.19e-05	0.000730672	-0.00072046	0.000273373	0.000384449	0.000370003
AT1G06670	I	2046495	-0.000365497	-5.58e-05	-9.71e-05	2.58e-06	-8.52e-05	0.000186376	9.42e-06	-0.000639983	5.62e-05
AT1G06670	I	2046567	0.00276218	0.00285498	9.2e-06	0.000795737	0.00145299	-0.00043703	5.06e-05	0.000382428	5.37e-07
AT1G06670	I	2047261	0.00276218	0.00285498	9.2e-06	0.000795737	0.00145299	-0.00043703	5.06e-05	0.000382428	5.37e-07
AT1G06680	I	2048421	0.000735036	2.52e-05	5.69e-06	0.000370066	0.000185913	9.82e-06	0.00103168	0.00330452	7.77e-05
AT1G06680	I	2048838	0.000150293	0.00152406	-0.000263477	3.64e-05	0.00213326	-0.0010476	-0.00186575	-0.00745882	-0.00101875
AT1G06680	I	2049323	-0.00025954	1.35e-05	-0.000110804	4.1e-06	-4.18e-05	1.36e-05	3.37e-08	-0.000871592	1.54e-05
AT1G06690	I	2050967	-0.00025954	1.35e-05	-0.000110804	4.1e-06	-4.18e-05	1.36e-05	3.37e-08	-0.000871592	1.54e-05
AT1G06690	I	2051528	0.000118937	-0.00094918	-6.09e-06	-3.37e-05	6.83e-05	0.000137483	4.93e-05	0.0018423	7.64e-07
AT1G06690	I	2051626	0.000109401	-0.000937332	-9.8e-07	-2.23e-05	5.79e-05	2.74e-05	9.64e-07	0.000783681	4.89e-06
AT1G06690	I	2051659	6.78e-06	-0.0037641	-2.08e-05	-0.000184166	9.37e-07	0.00025351	0.00035187	0.00436797	2.25e-05
AT1G06690	I	2051839	0.000118937	-0.00094918	-6.09e-06	-3.37e-05	6.83e-05	0.000137483	4.93e-05	0.0018423	7.64e-07
NA	I	2056393	4.82e-06	0.00094654	0.000545718	1.38e-06	7.86e-05	-0.00186391	-1.67e-05	-0.000166785	-0.000765159
AT1G06720	I	2061564	2.47e-07	-3.34e-06	-1.09e-05	2.7e-08	1.83e-05	0.000118916	5.4e-05	0.00474382	0.000107286
AT1G06720	I	2061648	-2.69e-06	-5.02e-08	-5.79e-05	9.91e-05	0.000271327	2.56e-06	0.00129596	-1.17e-05	-4.4e-05
AT1G06720	I	2066078	9.85e-05	2.16e-08	-1.87e-05	3.23e-06	0.000220512	3.7e-05	1.24e-05	0.00353747	2.46e-05
AT1G06720	I	2067216	-2.46e-05	-0.00418722	6.87e-07	-9.41e-06	0.000570148	7.63e-05	5.83e-06	-0.00115056	-0.00107845
AT1G06750	I	2073665	1.07e-07	0.00403348	3.23e-05	2.46e-05	1.45e-07	-6.99e-06	-0.00047192	4.53e-05	-0.000433049
AT1G06770	I	2080758	-0.00444315	-0.00430732	9.81e-06	3.48e-06	-0.000357987	0.00740492	0.000150084	0.000303081	0.000495152
AT1G06770	I	2081868	-0.000844695	-0.00175054	-0.000118834	-7.49e-07	-0.00021258	4.2e-06	0.000366567	-1.67e-08	2.48e-05
AT1G06780	I	2085727	4.8e-06	1.18e-06	-1.05e-07	-2.72e-05	-0.000577338	2.46e-07	-4.14e-05	0.00124422	4.56e-05
AT1G06790	I	2089031	4.53e-06	1.98e-08	-5.75e-06	-5.61e-06	-0.000118156	4.61e-08	-5.06e-05	0.000451425	3.53e-06
AT1G06800	I	2091682	0.000178856	-0.000714508	5.2e-07	-6.65e-05	3.25e-05	-0.000350328	0.000558763	0.000350948	1.18e-07
AT1G06840	I	2098333	1.27e-06	1.88e-06	-1.24e-06	1.2e-06	-1.28e-05	-1.43e-05	-6.61e-06	0.000916486	2.84e-05
AT1G06840	I	2099592	1.27e-06	1.88e-06	-1.24e-06	1.2e-06	-1.28e-05	-1.43e-05	-6.61e-06	0.000916486	2.84e-05
AT1G06840	I	2100197	-2.38e-05	-0.00287633	-2.74e-06	-0.000326423	7.66e-05	-0.000242258	0.00418348	0.000104091	-8.32e-08
AT1G06840	I	2102346	2e-06	1.62e-05	-7.58e-08	1.02e-06	-2.87e-06	1.41e-06	-7e-06	0.00134031	1.54e-05
AT1G06840	I	2102674	7.93e-06	7.7e-07	-5.13e-07	-4.86e-06	-5.59e-06	1.47e-06	-9.42e-07	0.00139043	0.000118603
AT1G06840	I	2102756	7.15e-06	6.02e-06	-5.08e-06	-1.03e-05	-1.64e-05	1.31e-06	-8.76e-07	0.000963161	0.000161054
AT1G06840	I	2102803	7.15e-06	6.02e-06	-5.08e-06	-1.03e-05	-1.64e-05	1.31e-06	-8.76e-07	0.000963161	0.000161054
NA	I	2104074	1.29e-05	-0.00143044	3.08e-06	-7.34e-05	9.79e-06	-1.59e-06	0.000882998	-3.29e-06	-2.2e-05
NA	I	2104395	-0.00242383	-0.0513951	-0.000147225	-0.00420912	-0.00870436	0.000503967	0.00474463	0.000227129	0.00229756
NA	I	2104435	-5.82e-08	-0.000237078	7.45e-05	-8.21e-07	6.82e-05	9.94e-06	-8.03e-06	-0.00184782	-0.00136576
NA	I	2104605	-0.000192749	-0.000314682	5.15e-05	2.88e-06	9.95e-06	1.84e-05	1.65e-05	0.000741014	4.16e-08
AT1G06850	I	2106339	3.34e-05	1.6e-07	0.000574845	1.32e-07	1.28e-05	-5.28e-05	0.000342706	-1.25e-07	-0.000290281
AT1G06850	I	2106422	-7.15e-07	-0.000231025	-6.16e-05	-2.95e-09	-3.54e-05	0.000609403	6.67e-05	0.00126628	0.00294639
AT1G06850	I	2106664	-1.25e-06	-1.61e-06	-0.00021191	-1.3e-06	-6.65e-05	0.000924282	4.42e-09	0.000480824	0.00147373
AT1G06870	I	2109509	1.27e-06	-0.000119565	0.000356101	-1.29e-07	2.85e-07	6.8e-06	0.000223404	-0.00019817	-0.000752833
AT1G06870	I	2110777	-2.6e-05	-0.00582903	4.84e-08	-4.46e-05	-1.12e-06	-0.000193927	0.000444189	0.00403551	0.00135097
AT1G06890	I	2112359	-4.03e-05	0.00017666	-2.54e-05	-5.52e-07	1.17e-05	0.000487472	-0.000291021	-4.24e-07	0.000282193
AT1G06900	I	2116026	0.0022006	0.0193179	-4.38e-05	0.00106909	0.000558491	-2.34e-05	-0.000863454	-1.35e-06	4.93e-08
AT1G06900	I	2118494	-7.24e-06	0.000601965	-0.000166334	8.83e-07	3.79e-05	4.54e-05	-0.00019363	-1.7e-05	5.9e-05
AT1G06900	I	2118621	-7.24e-06	0.000601965	-0.000166334	8.83e-07	3.79e-05	4.54e-05	-0.00019363	-1.7e-05	5.9e-05
AT1G06910	I	2121072	-5.6e-06	-0.0012694	0.000227439	-2.98e-05	-4.43e-06	2.94e-05	0.000874646	-1.16e-06	-0.000349888
AT1G06910	I	2122370	-5.68e-05	-0.00377524	4.09e-08	-4.8e-05	-0.000416027	-0.000111581	1.87e-05	0.00154469	0.00128053
AT1G06910	I	2123328	-7.61e-05	-0.00549346	5.47e-08	-4.24e-06	-0.000521366	-3.48e-05	6.22e-05	0.00182873	0.000838716
NA	I	2123834	1.27e-06	-0.000119565	0.000356101	-1.29e-07	2.85e-07	6.8e-06	0.000223404	-0.00019817	-0.000752833
NA	I	2123891	0.000450349	0.00138205	-4.95e-05	0.000269201	-1.69e-05	-0.000293837	-0.000287874	2.03e-05	0.000130235
NA	I	2124217	-6.37e-06	-2.66e-05	-0.000469006	-2.83e-05	9.28e-05	9.43e-09	-2.14e-05	-3.3e-05	1.64e-07
AT1G06920	I	2124914	-0.00014407	-0.0059054	-7.26e-08	-0.000194969	-2.53e-05	-3.11e-06	0.000580893	0.00413433	0.00176154
AT1G06920	I	2125495	-5.53e-07	9.67e-06	-4.67e-05	-2.02e-07	3.49e-05	-7.83e-05	-0.000234981	-2.64e-06	0.000264571
AT1G06920	I	2125730	0.000253765	-8.44e-06	1.12e-05	-4.08e-06	1.48e-05	-0.000388187	0.000129711	-1.77e-05	-0.000306675
AT1G06923_AT1G06925	I	2127922	7.53e-05	0.00149386	-0.0001182	7.03e-05	-0.000765331	-1.48e-05	-0.00026635	0.000218619	0.00209863
NA	I	2128806	1.6e-08	-0.000187917	-3.88e-06	-4.92e-05	-1.22e-06	-2.15e-07	0.000280224	-9.18e-07	-0.000426126
NA	I	2130110	7.59e-05	-4.39e-05	-5.99e-06	-0.000250071	-0.000531971	-0.000928791	1.54e-05	-2.88e-06	-0.000141778
NA	I	2130127	0.000953904	0.00602045	-7.61e-06	0.000623627	0.00136074	-0.000178818	-0.000208861	-1.18e-05	-0.00106508
AT1G06950	I	2130368	0.000437296	0.000430391	2.77e-06	9.51e-05	0.000698552	-1.81e-05	-9.74e-06	-6.51e-06	-0.000783649
AT1G06950	I	2130629	-2.79e-06	-0.000703484	2.13e-08	-0.000122546	-3.15e-06	-4.31e-06	0.000819625	-2.35e-06	-0.000537567
AT1G06950	I	2130756	0.000617616	0.000638547	1.09e-05	0.00017197	0.00104091	-2.41e-05	-1.33e-07	-4.49e-07	-0.00078813
AT1G06950	I	2131431	5.33e-05	-7.49e-07	3.01e-07	-1.72e-06	-2.93e-06	-4.21e-05	0.000221803	-1.2e-06	-0.000602732
AT1G06950	I	2131587	5.33e-05	-7.49e-07	3.01e-07	-1.72e-06	-2.93e-06	-4.21e-05	0.000221803	-1.2e-06	-0.000602732
AT1G06950	I	2132057	0.000437296	0.000430391	2.77e-06	9.51e-05	0.000698552	-1.81e-05	-9.74e-06	-6.51e-06	-0.000783649
AT1G06950	I	2132087	0.000268406	0.00112049	2.38e-06	0.000304949	0.000844131	-3.12e-08	-2.15e-06	-3.15e-07	-0.000709283
AT1G06950	I	2133666	5.33e-05	-7.49e-07	3.01e-07	-1.72e-06	-2.93e-06	-4.21e-05	0.000221803	-1.2e-06	-0.000602732
AT1G06950	I	2133782	0.000560331	0.00064036	2.31e-05	0.000145781	0.000631279	-4.67e-05	-2.84e-06	-1.57e-06	-0.000521462
AT1G06950	I	2134206	0.000234233	0.000210912	1.17e-06	2.98e-05	0.000838938	-4.09e-06	-4.67e-05	-8.71e-07	-0.00102
AT1G06950	I	2134610	0.000560331	0.00064036	2.31e-05	0.000145781	0.000631279	-4.67e-05	-2.84e-06	-1.57e-06	-0.000521462
AT1G06950	I	2135037	0.000239428	-1.65e-05	-1.14e-06	0.000571642	0.000172236	-0.000879615	0.000227894	3.97e-05	3.35e-05
AT1G06950	I	2135267	1.54e-05	-8.41e-06	-0.000253079	-4.97e-06	-8.79e-06	-6.07e-05	3.46e-06	-9.07e-08	-0.000628174
AT1G06970	I	2139174	8.89e-06	-6.89e-06	4.6e-08	1.16e-05	0.000100702	8.05e-06	0.00163438	1.38e-05	-0.000299184
NA	I	2143889	2.8e-06	-0.000395436	1.01e-07	-1.09e-05	-1.08e-06	-2.54e-05	0.000124928	-1.93e-06	-0.000378857
NA	I	2144989	-7.15e-06	6.28e-05	5.45e-05	2.51e-05	-1.87e-05	-3.28e-07	-0.000326553	-0.0001123	9.41e-07
NA	I	2146597	-2.56e-05	-0.0153311	6.34e-05	0.000228029	-0.00218427	0.000773626	-4.46e-08	-0.000281397	0.00290848
NA	I	2146945	-1.63e-05	-2.82e-06	-7.96e-08	3.2e-05	1.23e-06	0.00099386	-0.000214833	-1.61e-05	-2.77e-06
AT1G06990	I	2148511	-7.95e-07	-5.88e-09	-6.09e-05	0.000581613	-8.78e-05	1.73e-05	-1.23e-07	4.76e-08	0.000208043
AT1G06990	I	2148701	8.33e-05	0.00112462	-1.11e-05	-4.41e-06	0.00170387	-3.73e-05	0.000476523	-7.91e-06	-0.000962658
AT1G06990	I	2148725	1.2e-06	0.000214172	-2.88e-05	-5.19e-05	0.000383089	-1.42e-05	0.000863458	0.000165548	-0.000762103
AT1G06990	I	2149675	-0.000315015	-0.0148942	-6.66e-05	-0.000405977	-0.000360567	-0.000106352	4.64e-05	-0.000191272	3.36e-05
AT1G06990	I	2150069	-0.000143432	-0.00801014	-0.0001466	-0.00149003	-1.58e-06	-0.000862563	0.00030137	-4.07e-07	-6.91e-05
AT1G07000	I	2150428	-0.000428327	-0.0155262	-0.000184499	-0.00236188	-0.000829576	-2.87e-05	3.49e-05	-3.31e-05	3.13e-07
AT1G07010	I	2154813	0.00207509	0.0265092	7.42e-07	0.00186789	0.0100837	-3.93e-06	0.000221949	-7.6e-06	-0.000963931
AT1G07020	I	2155346	-5.67e-05	-6.02e-05	7.92e-05	9.94e-08	-0.000700582	4.5e-06	-0.000642576	-1.38e-05	0.000101072
NA	I	2157039	0.00179255	0.0150207	3.47e-06	0.00102105	0.0136603	-0.000372157	0.000364893	-4.01e-06	-0.000710452
AT1G07030	I	2159399	0.00327522	0.0381753	2.32e-05	0.00240609	0.0176112	-0.000108206	7.95e-05	-3.3e-05	-0.00152551
AT1G07040	I	2161834	7.22e-05	0.000310899	-4.71e-05	6.83e-07	0.00237153	-6.6e-05	8.07e-05	-0.00023625	-0.000954361
AT1G07040	I	2162651	7.22e-05	0.000310899	-4.71e-05	6.83e-07	0.00237153	-6.6e-05	8.07e-05	-0.00023625	-0.000954361
AT1G07040	I	2162702	7.22e-05	0.000310899	-4.71e-05	6.83e-07	0.00237153	-6.6e-05	8.07e-05	-0.00023625	-0.000954361
NA	I	2163520	-3.47e-05	-0.00356745	-0.000239582	-8.09e-05	-0.00286336	6.51e-05	4.37e-06	0.000331875	7.86e-05
AT1G07050	I	2164739	0.00620831	0.047074	-2.36e-06	0.00680023	0.0212248	-0.00342741	-0.000699133	-0.00441121	-1.67e-07
NA	I	2166923	-6.92e-05	-3.17e-06	-0.000726789	-2.54e-05	7.03e-06	-6.34e-05	7.37e-05	-0.00176222	-0.000435395
AT1G07070	I	2169066	0.000211045	-1.73e-05	0.000174303	7.46e-06	6.64e-05	-1.93e-05	-9.3e-05	0.00014759	1.09e-08
AT1G07090	I	2174872	-0.000220946	-1.77e-06	-3e-05	2.07e-08	-0.00064022	0.000193712	2.21e-05	-0.000575633	0.000166754
NA	I	2175444	-0.000356703	-0.00233062	-0.00112403	-3.89e-05	0.000476798	5.64e-05	0.000152236	-3.27e-05	-0.000319972
NA	I	2175497	-0.000236704	-0.00294168	-0.00115172	-0.000210373	0.000283034	0.000286273	2.62e-05	-0.000676163	-0.000171396
NA	I	2176169	-0.000402635	-0.00601711	-0.00109468	-0.00049672	-1.2e-07	0.000181922	-1.69e-05	-0.00130226	-4e-05
AT1G07110	I	2179272	0.00122277	0.00432614	0.000201221	0.000568497	3.53e-08	-2.47e-05	-0.000769628	4.64e-05	0.00103506
AT1G07110	I	2181118	-1.89e-06	-4.73e-05	-0.000396682	8.69e-07	0.000444099	-1.05e-08	-4.88e-07	-0.000946644	-0.000943024
AT1G07110	I	2183710	-1.9e-05	-0.00338869	-0.000142606	-4.22e-05	0.00121345	5.5e-06	0.000565884	-3.47e-05	-0.000188422
AT1G07119_AT1G07120	I	2186140	-1.28e-05	-0.000753187	-0.000725907	1.58e-06	0.000137384	-1.01e-07	-1.28e-06	-0.0013083	-0.00110986
NA	I	2187428	-0.00045489	-0.00716413	-0.000809072	-1.54e-05	0.000105134	8.97e-06	6.62e-05	-0.000355669	-0.000606662
AT1G07130	I	2188335	-9.16e-05	-0.000198679	2.15e-07	-0.00025803	-0.000485041	1.8e-05	0.00161086	0.00143191	-3.46e-07
AT1G07135	I	2190009	-0.00271525	-6.66e-05	-2.22e-06	-5.36e-06	-0.00154127	0.00471366	0.0109845	0.00462237	-1.79e-05
AT1G07135	I	2190190	0.000780202	0.0044989	0.000403895	0.000202317	3.92e-08	-0.000892518	-0.00306619	-0.000334737	0.00149819
NA	I	2191721	0.00153927	0.0332568	0.000531961	0.00192344	0.000753514	-0.000612724	-0.00507933	-0.000141992	2.07e-05
AT1G07140	I	2192375	0.00198303	0.0651706	3.62e-05	0.00677944	0.00557716	-0.00062282	-0.00352922	-0.0044833	-4.36e-06
AT1G07140	I	2193539	-0.00190168	-0.015542	-0.00057345	-0.00463269	-0.00185557	0.00240474	0.000425633	0.00105979	0.000250244
NA	I	2194085	-0.00226371	-0.0205007	-0.000351448	-0.00600107	-0.000176139	0.000374017	4.51e-05	6.27e-06	-3.47e-06
AT1G07150	I	2195305	-3.49e-05	-0.000111859	-0.000101884	-0.000628942	-2.25e-06	-1.81e-05	3.52e-06	-0.000237621	-0.000750803
NA	I	2196260	-0.000896766	-0.00160361	-0.000627442	-0.000394644	-0.00351561	4.61e-05	1.3e-06	0.000114353	9.3e-05
AT1G07160	I	2198143	0.00418478	0.0486662	0.000968434	0.00272068	0.00252365	-0.000305482	-0.00165741	-7.61e-07	-3.04e-06
AT1G07160	I	2198398	0.00172432	0.00245705	-2.8e-05	0.000714939	0.00531648	-0.000173666	-1.33e-06	-2.4e-08	-9.05e-05
AT1G07160	I	2199671	-0.00142348	-0.000773568	9.18e-05	-0.000141628	-0.000539304	-2.4e-08	-0.000138838	3.81e-08	-2.3e-05
AT1G07180	I	2204419	-5.2e-05	-0.000523026	1.22e-07	9.45e-06	-0.000248713	-3.54e-05	-0.000547333	-1.65e-07	7.6e-08
AT1G07190	I	2208085	0.0162503	0.0552288	1.15e-06	0.00224577	0.00086478	-0.0120078	-0.0016728	-0.000906327	-0.000191169
NA	I	2208177	0.00100075	0.00136216	0.000171207	4.72e-06	-1.01e-05	-0.000131301	-0.000602921	-0.0029421	-0.000200793
AT1G07200	I	2211034	-0.00289481	8.56e-06	-5.19e-06	-0.000526373	-0.000913495	0.00372777	0.000195874	0.00239758	-5.63e-08
AT1G07200	I	2211127	0.000251848	0.0176534	4.23e-05	0.000217781	-6.32e-07	-0.00227564	-0.000396722	-2.74e-07	-0.000534485
NA	I	2213877	0.000635004	0.0073378	0.000206865	0.000341016	0.000220983	1.4e-06	4.24e-09	0.000111232	1.19e-07
NA	I	2214310	-0.0081601	-0.0372912	-0.000763534	-0.00146813	-0.00219215	0.000756114	0.000252934	-1.59e-06	0.000238839
NA	I	2214910	-0.00791474	-0.0296446	-0.000636424	-0.00135846	-0.00340188	0.000561607	3.25e-05	-5.01e-07	0.000246693
NA	I	2215002	0.00389852	0.0145277	0.000390252	0.00175852	6.08e-05	-5.74e-05	-0.00150194	-2.47e-05	5.84e-07
NA	I	2215045	0.000177976	0.00194806	4.93e-06	9.23e-06	0.0012103	-1.52e-05	0.000231354	5.01e-05	-6.67e-05
AT1G07210	I	2216192	-0.00548628	-0.0399666	-0.00023261	-0.00279494	-0.00526409	-3.97e-06	-3.96e-09	7.52e-06	0.000118476
NA	I	2219656	-0.000782225	-0.00245737	9.52e-08	-6.98e-05	-0.0013277	-2.99e-08	-0.000243101	-9.35e-07	0.000121052
AT1G07230	I	2221327	0.00203822	0.047685	5.67e-05	0.000355069	0.00574319	5.56e-07	-3.16e-07	-4.89e-07	-0.00220208
AT1G07230	I	2221807	0.00232504	0.0513467	0.000136276	0.000458336	0.005475	6.33e-10	-5.19e-08	2.55e-06	-0.00171016
AT1G07230	I	2222848	-0.00176255	-0.0286301	0.000172447	-0.00773493	-0.00147928	0.000147748	1.98e-05	1.29e-06	8.04e-05
NA	I	2223312	0.00446185	0.0565057	0.000307146	0.00201614	0.00847182	-0.000409565	-8.6e-05	-0.000131837	-0.00210616
AT1G07240	I	2225242	1.66e-06	-0.00108249	-3.54e-07	8.18e-07	-1.2e-06	-0.000111658	0.00109431	1.07e-08	2.7e-06
AT1G07240	I	2225425	-0.000145354	-0.000220879	3.44e-08	-2.94e-06	-0.000909258	-1.55e-06	-0.000140785	-1.57e-05	0.000175462
NA	I	2225852	-0.000396184	-0.000590687	7.75e-08	-4.72e-05	-0.00118564	-4.16e-07	-8.51e-05	-1.74e-05	3.45e-05
AT1G07260	I	2228126	0.00207459	0.0297958	-1.51e-07	0.0016498	0.00121628	-0.00054276	-0.00199631	-8.08e-05	-1.29e-05
AT1G07260	I	2228193	0.00279218	0.0259627	1.42e-05	0.00156169	0.00133177	-0.00018882	-0.00148359	-0.000256464	-9.82e-05
AT1G07260	I	2228289	0.00199206	0.00313677	0.000208104	0.000438714	0.00350455	-0.00114399	-3.92e-05	4.3e-07	-0.000415667
AT1G07260	I	2229270	-0.00692768	-0.00719208	-2.2e-05	-0.00169628	-0.00568877	0.00170076	-6.6e-07	1.66e-05	8.67e-06
NA	I	2229378	-0.00144586	-0.02459	0.00012648	-0.000516422	-3.35e-05	-0.00085075	0.00243407	-2.68e-07	5.33e-07
AT1G07270	I	2231847	0.00456889	0.0134806	5.36e-06	0.00077496	0.00103626	-0.00501735	-0.0072553	-0.00145183	-1.2e-05
AT1G07270	I	2232713	0.00099348	0.00176098	-5.69e-06	5.13e-05	8.84e-06	-0.00155055	-0.00588016	-0.00123301	-0.000294302
NA	I	2233136	7.97e-07	6.7e-05	-1.07e-05	0.000200615	0.000705727	-2.34e-05	0.00132658	0.000307193	-1.69e-05
NA	I	2233557	-0.00143705	-0.0161835	1.12e-06	-0.000894917	-0.00542562	0.00204839	0.000230744	7.15e-05	0.000204651
NA	I	2233700	-4.77e-05	-0.000603764	-0.000693796	1.03e-05	2.3e-06	-3.68e-06	0.00242811	5.37e-05	-2.48e-06
NA	I	2235226	-0.00189971	-0.00948049	4.11e-06	-0.000892008	-0.003241	0.002815	0.000194556	0.000210054	0.000279114
NA	I	2235245	-0.00189971	-0.00948049	4.11e-06	-0.000892008	-0.003241	0.002815	0.000194556	0.000210054	0.000279114
NA	I	2235280	0.00199437	0.0228384	-3.28e-07	0.000502911	0.00112599	-0.00240546	-0.00337378	-0.000785121	-0.000265829
NA	I	2235331	4.25e-06	1.71e-06	-7.43e-06	0.000103073	0.000737542	-3.48e-07	0.00267489	4.92e-06	-1.24e-06
NA	I	2235546	-0.00210338	-0.0241596	-1.61e-06	-0.00263636	-0.00220309	8.67e-05	-1e-05	-5.93e-08	0.00151302
NA	I	2235571	0.000121196	0.000473616	-3.97e-05	0.000517337	0.00205087	-3.65e-05	0.00163697	-3.54e-08	-3.15e-05
NA	I	2236076	-0.00331392	-0.00388029	4.3e-06	-0.00132482	-0.00465151	0.00423579	3.65e-05	0.000180277	0.000167811
NA	I	2236568	-0.00318363	-0.0119307	-1.28e-05	-0.00135715	-0.00575078	0.00219007	-1.64e-05	2.98e-05	0.000889726
NA	I	2236698	-0.00398499	-0.0152211	-2.43e-05	-0.00160691	-0.00717422	0.00243097	-8.65e-05	1.75e-05	0.00111598
NA	I	2237344	0.00589973	0.0304974	5.84e-06	0.00566339	0.00160766	-0.00231605	-0.00221008	-1.83e-06	-1.34e-06
NA	I	2237912	0.00194947	0.0464206	0.000325386	0.00145691	0.000654007	-0.00161051	-0.000564953	-4.94e-05	-0.000964439
AT1G07280	I	2238162	0.00317936	0.0891084	0.00213686	0.0102255	0.00078981	-0.0017503	-0.00118898	-0.000148069	-0.000953403
AT1G07280	I	2238533	0.0048653	0.0666406	1.35e-05	0.000356836	0.000187689	-0.00080596	-0.0017688	-0.000559827	-0.00286391
AT1G07280	I	2239053	-0.00442664	-0.00746347	6.9e-06	-0.000351005	-0.000509637	0.00087873	3.52e-05	0.000710215	0.000145005
AT1G07280	I	2239185	-0.00640164	-0.016209	1.21e-05	-0.00140806	-0.000865108	0.000649229	2.98e-06	0.000216488	0.000178035
AT1G07280	I	2239629	-0.00290196	-0.000518528	3.24e-05	-0.000127002	-2.81e-05	0.00211719	1.56e-05	0.000326001	0.000110109
NA	I	2244707	0.00426926	0.00960374	-4.53e-07	0.000859484	0.000464401	-0.0007242	-0.00359194	-8.4e-05	-7.75e-05
NA	I	2244746	0.0103322	0.0133861	-4.51e-08	0.0013665	0.00296051	-0.00812597	-0.00719904	-0.00270044	-0.000729874
AT1G07300	I	2246148	0.00102058	0.00279588	-2.18e-07	3.84e-05	1.7e-05	-4.02e-05	-0.00289716	-0.000223053	-0.000108903
AT1G07300	I	2246184	0.000247803	0.001106	-5.31e-08	0.000377407	0.0029694	-1.54e-06	0.001893	2.23e-05	-0.000134557
AT1G07300	I	2246250	0.000231575	0.00215778	7.48e-08	0.000473636	0.00338647	8.72e-08	0.00194181	6.69e-05	-0.000188429
NA	I	2246581	0.000663873	0.0042989	-1.76e-06	6.91e-05	1.4e-05	-0.000287707	-0.00221025	-0.000632482	-0.000119455
AT1G07310	I	2248004	-0.00432553	-0.0147345	1.2e-07	-0.0011146	-0.00419474	0.000100157	3.14e-05	4.12e-05	0.00092254
AT1G07320	I	2249210	-0.00452503	-0.00385771	7.06e-08	-0.000730323	-0.00337112	0.000540876	6.77e-05	0.000189007	0.00087028
AT1G07320	I	2249666	0.000113916	-4.92e-06	-7.16e-05	2.85e-06	0.000202884	2.01e-06	-0.000444734	-0.000558077	-0.000348482
AT1G07320	I	2250109	4.25e-05	-0.000250472	-4.48e-05	1.26e-08	8.55e-05	1.29e-08	-0.000984176	-7.78e-05	-0.000190527
AT1G07320	I	2250264	0.000127189	-1.01e-06	-4.5e-05	2.15e-05	0.000335882	1.26e-07	-0.000704729	-0.000248267	-0.000348005
AT1G07320	I	2250513	0.000127189	-1.01e-06	-4.5e-05	2.15e-05	0.000335882	1.26e-07	-0.000704729	-0.000248267	-0.000348005
NA	I	2250865	0.000127189	-1.01e-06	-4.5e-05	2.15e-05	0.000335882	1.26e-07	-0.000704729	-0.000248267	-0.000348005
AT1G07330	I	2251313	0.000688075	5.05e-06	-2.03e-07	7.3e-06	2.22e-05	-0.000164413	-0.00171815	-4.18e-05	-0.000198495
AT1G07330	I	2251764	0.000264243	-1.26e-06	-1.25e-05	-2.51e-08	2.73e-05	-5.53e-05	-0.00176408	-0.000212862	-0.000324948
AT1G07330	I	2251991	0.000557695	3.28e-07	-7.48e-06	2.06e-06	2.97e-05	-9.52e-05	-0.00202859	-0.000189397	-0.000332064
AT1G07330	I	2252123	0.000880252	4.99e-05	-1.07e-06	1.95e-07	0.000112487	-0.000240747	-0.00196094	-0.000174914	-0.000192237
AT1G07330	I	2252275	-8.49e-05	-0.00537631	-0.000612153	-1.16e-05	5.14e-05	-4.47e-05	0.000583523	8.36e-06	0.000152054
AT1G07330	I	2252535	2.43e-05	-9.72e-05	1.99e-05	2.27e-06	0.000268038	5.58e-05	1.25e-05	-6.82e-06	-0.000180531
AT1G07330	I	2252747	0.00708376	0.0065512	-1.73e-07	0.00159193	0.0012941	-0.00234103	-0.00210372	-0.000561075	-8.82e-05
AT1G07330	I	2253032	0.00673697	0.006096	3.6e-06	0.00126167	0.00114641	-0.00312068	-0.00158989	-0.000464617	-1.51e-05
AT1G07330	I	2253353	0.00709343	0.00738287	6.02e-05	0.00157131	0.000638816	-0.00216229	-0.000789872	-0.000113056	-1.18e-05
AT1G07330	I	2253393	5.57e-05	0.00871928	-4.93e-06	-0.000185776	0.000234765	-0.000718104	-0.00221633	-2.71e-06	-0.00225394
AT1G07330	I	2253521	0.0112158	0.0565969	8.84e-05	0.00308758	0.00599082	-0.00349519	-0.000531351	-0.000577494	-0.000942785
AT1G07340	I	2254941	-0.00182757	-0.0536475	-0.000283116	-0.00447723	-0.00211286	2.14e-07	0.00010333	3.93e-05	4.24e-07
AT1G07340	I	2255053	-0.000229439	-0.00191116	-0.000716108	-0.000638091	-0.00187473	-0.000840317	-0.000764893	-0.000127679	-1.02e-07
AT1G07340	I	2255095	-0.00140639	-0.0158468	-0.00050786	-0.00321102	-0.00427143	-9.42e-05	-0.000164381	-3.42e-06	0.000106762
AT1G07350	I	2258915	0.00503028	0.005434	-6.37e-05	0.000691751	0.00522555	-0.00146743	-0.000146757	-0.000370309	-0.00130924
AT1G07360	I	2260656	-0.0012348	-0.002549	3.35e-05	-0.000530433	-0.000944067	0.000238436	0.000911646	2.17e-05	0.000161977
AT1G07360	I	2261412	-4.11e-06	-0.00672032	-0.000375813	-0.00031613	-1.05e-08	-6.09e-05	0.00322875	0.00349051	0.000929418
AT1G07360	I	2261801	-0.0018303	-0.000107753	0.000804511	-0.000422071	-0.00390292	0.00504584	8.41e-06	5.35e-05	3.96e-05
AT1G07360	I	2261928	-0.00127298	-1.45e-05	0.000811056	-0.00015459	-0.00253316	0.00708238	0.000196508	0.000300486	0.000102802
AT1G07360	I	2262175	-6.08e-05	-0.0189872	-0.000183324	-0.00110659	-4.08e-05	-0.0013078	0.00173153	0.00195432	0.000535966
AT1G07360	I	2262674	-0.000333284	-0.0245284	-0.00043668	-0.000436666	-6.46e-06	-0.000367051	0.00584477	0.00279938	0.00129919
AT1G07360	I	2262784	-0.00232776	-0.00102283	0.000424542	-0.000378656	-0.00567376	0.00509947	5.35e-06	1.51e-05	1.94e-05
NA	I	2263111	0.00145924	0.00235863	-0.000194336	0.00022532	0.00182727	-0.00478242	-0.00166656	-0.00161205	-0.000209301
AT1G07370	I	2263875	0.00254871	0.0105384	-1.43e-07	0.000628396	0.00359184	-0.000976884	-0.00246009	-0.000717452	-0.000679747
AT1G07380	I	2267333	0.000307576	0.000273556	-0.00012877	2.28e-08	8.15e-05	-0.00104854	-5.4e-07	3.4e-08	-9.8e-05
AT1G07380	I	2267612	2.39e-07	-0.00404339	-0.00027587	-0.000240614	-5.8e-07	-0.00285092	0.000393242	0.000411577	0.00022712
AT1G07380	I	2268278	-0.00137783	-0.0010752	0.000197766	-4.88e-05	-0.00229271	0.000101888	0.000579876	0.001052	0.00140528
NA	I	2269191	-5.82e-06	-0.000987052	-5.07e-06	-0.000327568	-0.000186695	-0.00313808	0.000137237	-8.45e-07	-1.11e-05
NA	I	2269541	-8.13e-07	-0.000385276	-1.58e-05	-2.94e-06	-2.23e-05	-0.000140552	-6.38e-06	6.47e-06	-7.78e-08
AT1G07390	I	2271214	-1.09e-07	-1.5e-06	-2.77e-05	1.05e-07	0.00256824	6.16e-06	0.00548995	2.47e-06	-0.00124324
AT1G07390	I	2273040	-1.09e-07	-1.5e-06	-2.77e-05	1.05e-07	0.00256824	6.16e-06	0.00548995	2.47e-06	-0.00124324
AT1G07400	I	2275231	0.000235273	-1.29e-05	1.6e-07	-2.31e-06	-1.71e-05	9.96e-05	-0.00531073	-0.000754373	7.03e-05
AT1G07400	I	2275528	-0.000584437	-0.0024603	-0.000210914	1.35e-07	0.0003	0.000613501	0.000150345	-8.61e-05	-0.000501146
NA	I	2275782	-5.59e-07	1.83e-05	6.67e-06	0.000111899	-7.18e-05	0.000300384	-1.5e-05	-3.22e-07	0.00066538
AT1G07410	I	2276547	0.000169408	1.22e-05	3.57e-06	-4.52e-06	0.000370911	-0.000336187	6.49e-05	-8.23e-08	-0.000936923
AT1G07420	I	2278045	0.000408813	0.00841172	-1e-05	0.000602189	0.000938314	-0.000710305	5.48e-05	0.00241284	1.99e-05
AT1G07420	I	2278239	3.92e-07	0.000499018	5.79e-06	9.12e-06	6.85e-08	-4.99e-07	3.73e-06	2.03e-05	1.66e-07
AT1G07420	I	2278388	1.98e-05	0.00108982	-1.83e-05	2.57e-07	-0.000147238	-9.59e-05	-5.39e-09	0.000501774	1.55e-06
AT1G07420	I	2278441	4.93e-06	0.00112356	6.03e-05	5.22e-05	8.47e-05	-0.000234089	2.32e-06	6.73e-05	5.81e-08
AT1G07420	I	2280131	0.00156737	0.00605918	2.25e-05	0.000825322	0.00107585	-0.000894563	0.000253228	6.09e-05	4.41e-06
NA	I	2283733	0.000104397	-6.32e-05	-2.85e-05	-4.57e-05	0.00183706	-0.00451508	-0.000746432	-0.0016803	-0.000142274
NA	I	2284091	4.17e-06	0.00176573	1.55e-06	3.89e-06	-1.37e-06	0.00662827	0.000203649	3.69e-05	-1.02e-05
AT1G07450	I	2288036	-0.00571406	-0.00126042	0.000102744	-2.13e-05	-0.011152	-9.81e-05	-0.000298369	0.00160806	0.00322372
AT1G07480	I	2297403	-0.00154367	-0.00795909	-8e-05	-0.00156973	-0.000392265	2.81e-05	-0.000180214	9.39e-07	-0.000181162
NA	I	2301061	-0.000572578	-0.00738425	0.000546208	-0.00100323	-0.000270086	3.48e-05	-1.13e-05	-0.000253897	-5.69e-08
AT1G07520	I	2310510	0.0006388	0.0086799	3.63e-06	0.000978703	0.000337677	3.13e-05	1.59e-05	-0.00021123	-5.82e-09
AT1G07540	I	2318649	1.28e-06	-1.58e-06	-0.000340495	3.46e-05	4.05e-07	-0.00104347	-0.000203501	-0.00147673	3.23e-05
AT1G07540	I	2318795	-0.00166899	-0.00764912	5.15e-07	-0.000219889	-0.00128614	0.000948492	4.31e-06	-0.00135687	0.000141151
AT1G07540	I	2319018	-1.74e-05	-0.00390556	-0.00026794	-0.000733455	-0.000281182	9.21e-07	-0.000155647	-0.000470738	2.75e-06
AT1G07540	I	2319106	-9.67e-06	0.000548354	0.000320396	0.000346096	1.55e-05	-2.62e-08	0.000466667	0.00159867	3.11e-07
AT1G07540	I	2319225	-0.000213971	-0.00191522	-3.76e-05	-0.00208581	-0.000400262	0.000596367	-2.99e-05	4.74e-07	-3.28e-05
AT1G07540	I	2319402	-0.000213971	-0.00191522	-3.76e-05	-0.00208581	-0.000400262	0.000596367	-2.99e-05	4.74e-07	-3.28e-05
AT1G07540	I	2319759	-4.81e-05	-0.000108018	-5.49e-05	-0.000684844	-5.39e-07	0.000510165	-1.04e-05	-5.37e-06	-0.000152995
AT1G07540	I	2320464	-0.000213971	-0.00191522	-3.76e-05	-0.00208581	-0.000400262	0.000596367	-2.99e-05	4.74e-07	-3.28e-05
AT1G07540	I	2320563	-0.000213971	-0.00191522	-3.76e-05	-0.00208581	-0.000400262	0.000596367	-2.99e-05	4.74e-07	-3.28e-05
NA	I	2321326	-0.000327449	-0.000533252	-0.000118761	-0.000876668	-0.000274461	0.000146843	-0.00049516	-2.72e-06	-0.000138259
NA	I	2322201	-8.26e-05	0.00132976	0.000538857	0.000140077	-0.000425278	0.00339804	0.000424931	0.0025695	0.000396603
NA	I	2322237	-3.25e-05	0.00103301	0.000648142	0.000160185	-9.98e-06	0.00176232	0.000526659	0.00251545	0.000312692
NA	I	2322321	-0.000251868	0.000705546	0.00097381	0.000101133	-0.000419379	0.00420428	0.000342902	0.00324249	0.000296394
AT1G07550	I	2322968	-0.000210946	0.00097302	0.000358177	0.00019416	-0.00022427	0.00431659	0.000479631	0.00186033	0.000165353
AT1G07550	I	2323103	-0.00139441	3.9e-08	-2.67e-06	-6.03e-05	-0.00229682	0.00951446	0.0015996	0.0145314	0.000557458
AT1G07550	I	2324046	0.0020815	-4.84e-05	-1.9e-05	2.48e-05	0.000796199	-0.00905603	3.24e-07	-0.00106212	4.45e-07
AT1G07550	I	2324992	0.00262861	-8.39e-09	-4e-06	0.000113409	0.00246814	-0.0114284	6.7e-07	-0.00131332	1.05e-08
AT1G07550	I	2325203	0.00232124	-8.11e-06	-3.33e-05	7.09e-05	0.00270633	-0.0102376	2.11e-08	-0.00251167	-9.53e-07
AT1G07550	I	2325347	-5.35e-05	-0.00242006	-2.63e-07	-3.27e-05	-2.32e-06	9.95e-06	1.01e-05	-2.65e-05	4.83e-05
AT1G07550	I	2325494	0.00262861	-8.39e-09	-4e-06	0.000113409	0.00246814	-0.0114284	6.7e-07	-0.00131332	1.05e-08
AT1G07550	I	2326193	0.00232124	-8.11e-06	-3.33e-05	7.09e-05	0.00270633	-0.0102376	2.11e-08	-0.00251167	-9.53e-07
NA	I	2326857	0.00260845	2.71e-06	-2.51e-07	0.000155762	0.00285815	-0.00948291	6.41e-07	-0.000988432	-3.77e-08
AT1G07560	I	2327621	0.00217884	-5.21e-06	-9.88e-06	8.9e-05	0.00126681	-0.00823882	6.6e-06	-0.000685965	3.32e-07
AT1G07560	I	2329540	-0.000677939	-0.00408699	-8.65e-06	-0.000545529	-0.000217925	-1.5e-05	2.48e-06	1.8e-05	0.00029675
NA	I	2335581	-0.000121607	-0.00211809	0.000248029	1.78e-05	-0.00387617	0.00309403	-9.07e-05	-2.07e-06	3.63e-05
NA	I	2336216	0.0021964	9.37e-05	-3.69e-07	0.000440088	0.00196394	-6e-06	0.00878636	0.000126266	-4.92e-06
AT1G07590	I	2338368	0.000730242	5.37e-06	5.17e-05	1.09e-06	-3.2e-07	-0.000117062	-0.000259666	-0.00112455	2.01e-05
AT1G07615	I	2343081	0.000157203	1.16e-06	-0.000452325	-1.46e-09	9.88e-05	-0.000167745	-1.45e-06	-1.16e-05	-0.000216377
AT1G07620	I	2346798	-5.52e-05	-0.00173357	-0.000142752	-4.36e-05	-0.000122758	-2.79e-08	0.00031649	-1.4e-07	9.73e-05
NA	I	2347301	-0.000222641	-5.77e-07	1.57e-07	0.00022067	-0.000513378	0.000558136	-0.000131992	7.69e-06	-2.04e-06
NA	I	2348840	-2.78e-06	0.000333299	-2.11e-05	-2.76e-06	-0.00061235	0.000596551	-0.000181391	2.54e-06	0.000168497
AT1G07630	I	2350304	-5.72e-05	0.00024556	-0.000106613	4.73e-06	-0.000499358	0.000116201	-0.00230349	-1.16e-05	-2.34e-08
AT1G07630	I	2350912	-0.00023966	-2.02e-07	-2.02e-05	-2.45e-06	-0.00152899	2.99e-05	-0.00346365	6.71e-07	4.96e-05
AT1G07630	I	2351176	0.00108343	0.01095	0.000181185	0.00288928	0.00122036	0.000137439	0.000543084	-8.62e-08	3.5e-06
AT1G07630	I	2351253	-0.000447714	-0.00594061	-1.35e-05	-0.00185666	-5.86e-06	-0.00024789	0.000279568	2.73e-06	-0.000905923
AT1G07630	I	2351353	-5.5e-05	-0.00871736	-1.88e-07	-0.00221383	-2.11e-08	-0.00139571	0.000120746	4.81e-07	-0.000150664
NA	I	2352352	-0.000389333	-0.00719034	9.33e-06	-0.00129802	1.19e-05	-0.00098876	0.000418786	2.73e-06	3.27e-05
NA	I	2352383	2.65e-06	0.0103195	9.75e-07	0.000750279	-7e-05	0.00690826	-0.000452044	5.75e-05	4.04e-05
NA	I	2352728	-4.42e-06	-0.00765255	-6.7e-07	-0.000939503	0.000159656	-0.00361633	7e-05	-2.01e-05	-0.000187864
NA	I	2353129	-4.14e-05	0.013735	9.31e-05	0.000434295	-0.000690765	0.00973787	-2.31e-05	0.000376207	6.34e-05
NA	I	2353169	-4.14e-05	0.013735	9.31e-05	0.000434295	-0.000690765	0.00973787	-2.31e-05	0.000376207	6.34e-05
NA	I	2357504	-0.000456989	-0.00661136	-1.32e-08	-1.44e-06	-0.00107558	-1.25e-07	-1.12e-05	-0.000649781	0.00090481
AT1G07650	I	2361489	0.000222469	-0.000640266	2.22e-05	-0.000448136	0.00244177	-0.0054702	0.000290464	-0.000111646	-0.000184981
AT1G07645	I	2367757	2.23e-05	0.000415919	0.00175514	0.000482631	1.89e-05	-0.000289082	-1.34e-05	-0.000585194	8.17e-06
NA	I	2368395	-0.000373092	-0.00308053	-6.07e-06	-2.04e-05	-9.19e-05	0.00112217	2.53e-05	9.51e-05	6e-06
AT1G07660	I	2369653	-0.000276016	-0.000282458	1.64e-06	6.88e-07	-0.00134533	-5.54e-06	-0.000888425	-0.000186313	0.000165485
AT1G07670	I	2370518	0.000190725	0.000916467	-4.64e-07	0.00059924	0.00734851	0.000362354	0.00396372	0.000190821	-2.83e-05
AT1G07670	I	2372584	-4.27e-07	-2.35e-06	0.000253276	-5.35e-08	-0.00109159	8.73e-05	2.67e-05	0.000286188	0.00137933
AT1G07670	I	2374163	-7.12e-05	-0.000597023	4.04e-07	-6.69e-05	-0.00327039	-4.71e-07	-0.00112129	6e-07	1.29e-05
AT1G07670	I	2374314	-3.54e-05	-0.000179709	1.61e-07	-4e-06	-0.00211775	0.000110995	-0.000819232	1.4e-05	0.000194628
NA	I	2375666	-4.37e-05	-0.000148566	3.84e-07	-3.19e-05	-0.00548358	0.000163027	-0.000937561	2.75e-05	0.000349035
AT1G07680	I	2376087	-0.000112704	-5.06e-05	8.81e-07	-5.12e-05	-0.00509597	0.000280615	-0.00105676	7.57e-05	0.000243059
AT1G07680	I	2376329	-0.00310712	-0.0129084	0.000292562	-0.0010669	-0.0153664	0.0143386	-0.00014796	0.00377216	0.000260016
AT1G07680	I	2376375	-7.12e-06	0.000245228	2.12e-05	-0.000101672	-0.00143205	0.000160901	-0.00555366	6.54e-07	4.52e-05
AT1G07680	I	2376482	-0.000112704	-5.06e-05	8.81e-07	-5.12e-05	-0.00509597	0.000280615	-0.00105676	7.57e-05	0.000243059
AT1G07690	I	2378309	-0.000781036	-0.000989098	3.94e-05	-2.27e-05	-0.000443755	5.33e-07	1.27e-08	5e-06	1.01e-07
AT1G07690	I	2378381	-0.00103186	-0.00308807	0.000419769	-7.26e-05	-2.39e-06	5.64e-07	5.18e-07	-4.4e-05	-1.25e-05
AT1G07700	I	2380139	0.000313149	5.81e-06	-1.57e-07	3.56e-06	3.95e-06	-1.79e-05	7.77e-08	0.000223573	0.000123751
AT1G07705	I	2381761	-0.00191852	-0.00477233	0.000247109	-0.002153	-0.00295779	-2.16e-06	-1.05e-06	-8.55e-07	-5.21e-06
AT1G07705	I	2382248	1.74e-05	3.43e-05	-0.000830158	2.41e-06	0.00028549	2.31e-05	0.000302719	-2.32e-07	-0.000271343
AT1G07705	I	2382701	-0.0011946	-0.00134822	0.000238735	-0.000968906	-0.00150047	-5.69e-07	-1.54e-07	-3.67e-06	-3.28e-05
AT1G07710	I	2387311	-0.00191852	-0.00477233	0.000247109	-0.002153	-0.00295779	-2.16e-06	-1.05e-06	-8.55e-07	-5.21e-06
NA	I	2389270	0.00133174	0.00794214	0.00010979	0.00125917	0.00282987	5.79e-06	0.000229796	7e-05	0.000127
NA	I	2390279	0.000101155	7.52e-05	0.0005514	4.41e-05	0.000814318	-0.000223443	-7.29e-05	-3.52e-05	0.000906041
AT1G07720	I	2391077	-7.42e-07	0.00026219	8.52e-08	-3.34e-05	0.00197681	2.13e-06	0.000510928	-6.82e-05	-0.000293151
AT1G07720	I	2391264	-0.000486524	-0.000602508	-0.000576117	-0.00102946	-0.00117041	0.00187335	0.000404191	0.0058469	-0.000876497
AT1G07720	I	2391549	-0.000975124	-0.000872582	3.32e-08	-0.00145281	-3.02e-06	0.00157817	1.19e-05	2.11e-05	7.43e-05
AT1G07720	I	2391819	-4.96e-06	-0.000429343	7.14e-05	-0.000164569	0.000986436	2.35e-05	2.3e-06	-1.49e-05	9.37e-05
NA	I	2392712	0.00295835	0.0184351	-0.000312863	0.00149689	0.00365381	-6.63e-06	1.63e-05	-0.000377959	-0.000868188
NA	I	2393016	-0.00161099	-0.00313555	1.03e-07	-0.00253885	-0.00026628	0.000652534	0.000177943	0.000532254	4.7e-05
NA	I	2393894	0.00777537	0.0118287	-1.93e-05	0.0058343	0.00182166	-0.00100254	-2.11e-05	-0.000460281	-2.04e-06
NA	I	2394085	0.00649717	0.00249104	-4.41e-05	0.000217383	3.65e-05	-7.28e-06	7.79e-08	-5.65e-07	5.63e-06
NA	I	2394174	-0.0012023	-0.00163439	1.71e-07	6.37e-06	-0.00316551	-9.88e-08	-0.000371292	-2.28e-05	-2.75e-06
NA	I	2394243	0.00385893	0.00752734	-0.000149229	0.00339286	0.000425127	-0.000421569	2.35e-05	-3.98e-08	-0.000105806
NA	I	2394315	-0.000347363	-0.00377805	2.19e-05	-0.000152344	-0.00147746	0.00011125	-0.00162876	-0.000535803	3.49e-08
NA	I	2394355	0.00669296	0.0195014	-1.45e-07	0.00408048	0.0010712	-3.85e-05	1.32e-07	-4.05e-07	7.33e-05
NA	I	2394441	0.01585	0.016542	2.36e-05	0.00361622	0.0067436	-0.000377745	0.000222176	-0.000352517	-8.83e-06
NA	I	2394594	0.0057661	0.0179778	-2.58e-05	0.00119622	0.0069622	-0.00066812	3.22e-05	-0.000414855	-0.000428277
AT1G07725	I	2394848	-0.0159741	-0.0306978	3.87e-06	-0.00892159	-0.0159171	0.00257857	-1.04e-05	0.000126027	-2.11e-08
AT1G07725_AT1G07728	I	2395708	-4.49e-05	0.000356841	-0.000158273	-3.27e-05	-6.67e-05	4.67e-05	1.24e-05	0.0021923	2.76e-05
AT1G07725_AT1G07728	I	2396115	-2.07e-07	8.75e-06	1.62e-05	-0.000117948	5.49e-05	-7.29e-06	-4.31e-08	-5.04e-06	2.06e-06
AT1G07725_AT1G07728	I	2396275	-0.0039094	-0.000646671	6.34e-05	-0.00177989	-0.00307955	0.00110679	4.95e-05	0.000179686	5.29e-05
AT1G07730_AT1G07740	I	2398428	1.05e-08	3.79e-05	2.6e-06	-7.22e-05	3.76e-08	3.66e-08	4e-07	-1.39e-06	2.22e-06
AT1G07740	I	2399551	0.016277	0.0297447	-2.06e-05	0.00294309	0.000836128	-0.000389597	-3.17e-05	-0.00100172	-5.86e-05
AT1G07740	I	2399723	-0.00435056	-0.000763899	6.14e-06	-0.000479077	-0.00420578	0.00249692	0.000140346	0.000597636	2.08e-05
AT1G07740	I	2400334	1.05e-08	3.79e-05	2.6e-06	-7.22e-05	3.76e-08	3.66e-08	4e-07	-1.39e-06	2.22e-06
AT1G07745	I	2401711	-4.93e-05	-6.71e-07	1.07e-07	-1.81e-06	1.01e-06	4.27e-06	7.97e-05	2.97e-06	0.000235856
AT1G07745	I	2401827	0.00225376	0.000126455	-6.42e-05	7.55e-05	0.000927511	-5.29e-05	-4.26e-05	-1.78e-05	-0.000228933
NA	I	2402933	-7.6e-05	-0.00150667	-5.71e-08	-1.4e-06	3.19e-08	0.000110255	0.000191165	0.000984582	0.0010801
NA	I	2403049	-5.81e-05	-0.00418218	9.12e-05	-0.000141131	-6.98e-06	-5.28e-05	-8e-05	4.54e-08	-5.96e-07
[truncated: 113,307 more rows]
