# Supplementary material for: The Quantitative Basis of the Arabidopsis Innate Immune System to Endemic Pathogens Depends on Pathogen Genetics
Source: PLoS Genet. 2016 Feb 11;12(2):e1005789. doi: 10.1371/journal.pgen.1005789 (PMC4750985; doi:10.1371/journal.pgen.1005789)
Supplement: S4 Table — A table of genes previously connected to Botrytis resistance according to Mengiste (2012). The table includes the number of SNPs per each gene with a MAF > 0.2 in the population and the number of SNPs associated with both camalexin production and lesion area. A secondary table is also included to identify exactly which SNPs in the population are associated with each phenotype. (XLSX) [file pgen.1005789.s018.xlsx]

## Sheet: Sheet1
Table S4: Well-Studied Botrytis Resistance Genes
The following are genes that have previously been implicated in host resistance in Arabidopsis thaliana in response to Botrytis cinerea. Listed is the number of SNPs within the gene transcripts that have an allele frequency of 20% (>MAF20).								The following are genes that have previously been implicated in host resistance in Arabidopsis thaliana in response to Botrytis cinerea and the individual SNPs in each of those genes. The actual allele frequency with in population is listed as well as the number of treatments in which the SNP was found to be significantly above the permuted threshold.
AGI	Gene Name	Function	Number of SNPs in the population	SNPs Associated with Camalexin	SNPs Associated with Lesion Area			AGI	Gene Name	Chromosome	Position	SNP frequency in Population	InCam	InLesion
AT4G16990	RLM3 (RESISTANCE TO LEPTOSPHAERIA MACULANS 3)	disease resistance protein (TIR-NBS class), putative	24	3	7			AT5G67030	ABA1	V	26753820	0.270833	0	0
AT5G44030	CESA4	cellulose synthase A4	23	1	1			AT5G67030	ABA1	V	26757031	0.270833	1	0
AT4G18780	CESA8	cellulose synthase family protein	16	0	1			AT1G52340	ABA2	I	19490087	0.21875	1	0
AT5G03280	EIN2	NRAMP metal ion transporter family protein	15	0	0			AT1G52340	ABA2	I	19490568	0.458333	0	0
AT3G27670	RST1 (RESURRECTION1)	ARM repeat superfamily protein	11	2	1			AT4G11280	ACS6	IV	6864980	0.302083	0	0
AT3G62770	ATG18a	Transducin/WD40 repeat-like superfamily protein	10	1	1			AT4G11280	ACS6	IV	6865070	0.395833	1	0
AT1G77300	LAZ2	histone methyltransferases(H3-K4 specific);histone methyltransferases(H3-K36 specific)	10	1	0			AT4G11280	ACS6	IV	6865250	0.354167	0	0
AT1G64280	NPR1	regulatory protein (NPR1)	9	2	0			AT4G11280	ACS6	IV	6865326	0.40625	0	1
AT5G24770	VSP2	vegetative storage protein 2	9	0	3			AT4G34460	AGB1	IV	16477338	0.270833	0	0
AT3G19190	ATG2	autophagy 2	8	3	0			AT4G34460	AGB1	IV	16477625	0.21875	0	0
AT3G51240	F3H	flavanone 3-hydroxylase	8	1	0			AT4G34460	AGB1	IV	16477824	0.28125	0	0
AT4G34460	AGB1	GTP binding protein beta 1	7	0	0			AT4G34460	AGB1	IV	16478106	0.28125	0	0
AT3G52430	PAD4	alpha/beta-Hydrolases superfamily protein	6	4	0			AT4G34460	AGB1	IV	16478539	0.260417	0	0
AT5G42800	DFR	dihydroflavonol 4-reductase	6	1	0			AT4G34460	AGB1	IV	16478979	0.291667	0	0
AT2G41370	NPR5	Ankyrin repeat family protein / BTB/POZ domain-containing protein	6	0	0			AT4G34460	AGB1	IV	16479283	0.239583	0	0
AT5G44870	LAZ5	Disease resistance protein (TIR-NBS-LRR class) family	6	0	0			AT2G37630	AS1 (ASYMMETRIC LEAVES 1)	II	15781708	0.25	0	0
AT5G05170	CEV1	Cellulose synthase family protein	6	0	0			AT2G37630	AS1 (ASYMMETRIC LEAVES 1)	II	15782815	0.302083	0	0
AT5G20480	EFR	EF-TU receptor	6	0	0			AT3G07525	ATG10	III	2399409	0.229167	0	0
AT1G51940	LYK3	protein kinase family protein / peptidoglycan-binding LysM domain-containing protein	5	0	3			AT3G62770	ATG18a	III	23218672	0.4375	0	0
AT3G21630	CERK1	chitin elicitor receptor kinase 1	5	0	0			AT3G62770	ATG18a	III	23218688	0.354167	0	0
AT4G01370	MPK4	MAP kinase 4	5	0	0			AT3G62770	ATG18a	III	23219252	0.260417	0	0
AT5G24780	VSP1	vegetative storage protein 1	5	0	0			AT3G62770	ATG18a	III	23219554	0.239583	0	0
AT5G46330	FLS2	Leucine-rich receptor-like protein kinase family protein	5	0	0			AT3G62770	ATG18a	III	23219744	0.28125	0	0
AT1G64670	BODYGUARD	alpha/beta-Hydrolases superfamily protein	5	0	0			AT3G62770	ATG18a	III	23219826	0.354167	1	1
AT3G23240	ERF1	ethylene response factor 1	5	0	0			AT3G62770	ATG18a	III	23219984	0.229167	0	0
AT2G39940	COI1	RNI-like superfamily protein	4	4	0			AT3G62770	ATG18a	III	23220154	0.229167	0	0
AT2G23770	LYK4	protein kinase family protein / peptidoglycan-binding LysM domain-containing protein	4	4	0			AT3G62770	ATG18a	III	23220316	0.270833	0	0
AT4G11280	ACS6	1-aminocyclopropane-1-carboxylic acid (acc) synthase 6	4	1	1			AT3G62770	ATG18a	III	23220565	0.25	0	0
AT5G11270	OCP3 (OVEREXPRESSOR OF CATIONIC PEROXIDASE 3)	overexpressor of cationic peroxidase 3	4	0	1			AT3G19190	ATG2	III	6640402	0.395833	0	0
AT1G63650	EGL3	basic helix-loop-helix (bHLH) DNA-binding superfamily protein	4	0	1			AT3G19190	ATG2	III	6641145	0.3125	2	0
AT1G21250	WAK1 (WALL-ASSOCIATED KINASE 1)	cell wall-associated kinase	4	0	0			AT3G19190	ATG2	III	6641227	0.458333	0	0
AT2G28290	SYD (SPLAYED)	P-loop containing nucleoside triphosphate hydrolases superfamily protein	4	0	0			AT3G19190	ATG2	III	6643373	0.3125	2	0
AT5G42650	DDE2	allene oxide synthase	4	0	0			AT3G19190	ATG2	III	6644817	0.354167	0	0
AT2G26330	ER (Erecta)	Leucine-rich receptor-like protein kinase family protein	3	3	0			AT3G19190	ATG2	III	6645664	0.322917	2	0
AT1G05180	AXR1	NAD(P)-binding Rossmann-fold superfamily protein	3	2	0			AT3G19190	ATG2	III	6645814	0.354167	0	0
AT4G19700	BOI (BOTRYTIS SUSCEPTIBLE1 INTERACTOR)	SBP (S-ribonuclease binding protein) family protein	3	2	0			AT3G19190	ATG2	III	6646081	0.375	0	0
AT1G08720	EDR1	Protein kinase superfamily protein	3	0	0			AT3G51830	ATG5	III	19222796	0.34375	0	1
AT1G10920	LOV1 (LOCUS ORCHESRATING VICTORIN EFFECTS1)	NB-ARC domain-containing disease resistance protein	3	0	0			AT2G31650	ATX1 (TRITHORAX 1)	II	13455801	0.197917	0	0
AT1G25540	MED25	phytochrome and flowering time regulatory protein (PFT1)	3	0	0			AT2G31650	ATX1 (TRITHORAX 1)	II	13460251	0.208333	0	0
AT2G31650	ATX1 (TRITHORAX 1)	homologue of trithorax	3	0	0			AT2G31650	ATX1 (TRITHORAX 1)	II	13461284	0.25	0	0
AT4G19660	NPR4	NPR1-like protein 4	3	0	0			AT1G05180	AXR1	I	1498549	0.427083	0	0
AT5G54060	UF3GT	UDP-glucose:flavonoid 3-o-glucosyltransferase	3	0	0			AT1G05180	AXR1	I	1498827	0.46875	2	0
AT3G12500	PR3	basic chitinase	3	0	0			AT1G05180	AXR1	I	1500228	0.458333	2	0
AT3G20770	EIN3	Ethylene insensitive 3 family protein	3	0	0			AT3G23050	AXR2	III	8195492	0.239583	0	0
AT1G52340	ABA2	NAD(P)-binding Rossmann-fold superfamily protein	2	1	0			AT3G23050	AXR2	III	8195922	0.28125	3	0
AT1G56570	PGN	Tetratricopeptide repeat (TPR)-like superfamily protein	2	1	0			AT1G04250	AXR3	I	1138342	0.40625	0	0
AT5G41315	GL3	basic helix-loop-helix (bHLH) DNA-binding superfamily protein	2	1	0			AT4G02570	AXR6	IV	1133597	0.333333	0	0
AT5G67030	ABA1	zeaxanthin epoxidase (ZEP) (ABA1)	2	1	0			AT2G39660	BIK1	II	16532231	0.260417	0	2
AT3G23050	AXR2	indole-3-acetic acid 7	2	1	0			AT1G64670	BODYGUARD	I	24031784	0.25	0	0
AT1G74710	SID2	ADC synthase superfamily protein	2	0	1			AT1G64670	BODYGUARD	I	24033127	0.479167	0	0
AT3G06550	RWA2 (REDUCED WALL ACETYLATION2)	O-acetyltransferase family protein	2	0	1			AT1G64670	BODYGUARD	I	24033244	0.322917	0	0
AT2G27100	SE (SERRATE)	C2H2 zinc-finger protein SERRATE (SE)	2	0	0			AT1G64670	BODYGUARD	I	24033402	0.458333	0	0
AT2G37630	AS1 (ASYMMETRIC LEAVES 1)	myb-like HTH transcriptional regulator family protein	2	0	0			AT1G64670	BODYGUARD	I	24033533	0.260417	0	0
AT3G57130	NPR6	Ankyrin repeat family protein / BTB/POZ domain-containing protein	2	0	0			AT4G19700	BOI (BOTRYTIS SUSCEPTIBLE1 INTERACTOR)	IV	10713744	0.208333	1	0
AT3G57260	PR2	beta-1,3-glucanase 2	2	0	0			AT4G19700	BOI (BOTRYTIS SUSCEPTIBLE1 INTERACTOR)	IV	10714290	0.5	1	0
AT4G04780	MED21	mediator 21	2	0	0			AT4G19700	BOI (BOTRYTIS SUSCEPTIBLE1 INTERACTOR)	IV	10714333	0.229167	0	0
AT4G22880	LDOX	leucoanthocyanidin dioxygenase	2	0	0			AT3G21630	CERK1	III	7616542	0.208333	0	0
AT5G47230	ERF5	ethylene responsive element binding factor 5	2	0	0			AT3G21630	CERK1	III	7617216	0.21875	0	0
AT4G38130	HD1/HDA19 (HISTONE DEACETYLASE19)	histone deacetylase 1	2	0	0			AT3G21630	CERK1	III	7617788	0.21875	0	0
AT3G26830	PAD3	Cytochrome P450 superfamily protein	1	1	1			AT3G21630	CERK1	III	7618084	0.208333	0	0
AT5G64900	PEP1	precursor of peptide 1	1	1	1			AT3G21630	CERK1	III	7618204	0.208333	0	0
AT1G18570	MYB51	myb domain protein 51	1	1	0			AT5G44030	CESA4	V	17714887	0.208333	0	1
AT5G12870	MYB46	myb domain protein 46	1	1	0			AT5G44030	CESA4	V	17715333	0.354167	0	0
AT1G01480	ACS2	1-amino-cyclopropane-1-carboxylate synthase 2	1	1	0			AT5G44030	CESA4	V	17715354	0.5	0	0
AT2G03070	MED8	mediator subunit 8	1	1	0			AT5G44030	CESA4	V	17715545	0.354167	0	0
AT2G39660	BIK1	botrytis-induced kinase1	1	0	1			AT5G44030	CESA4	V	17715808	0.34375	0	0
AT3G51830	ATG5	SAC domain-containing protein 8	1	0	1			AT5G44030	CESA4	V	17715928	0.46875	0	0
AT2G38470	WRKY33	WRKY DNA-binding protein 33	1	0	0			AT5G44030	CESA4	V	17716123	0.458333	0	0
AT1G17750	PEPR2	PEP1 receptor 2	1	0	0			AT5G44030	CESA4	V	17716357	0.479167	0	0
AT2G33580	LYK5	Protein kinase superfamily protein	1	0	0			AT5G44030	CESA4	V	17716420	0.46875	0	0
AT2G37040	PAL1	PHE ammonia lyase 1	1	0	0			AT5G44030	CESA4	V	17716668	0.427083	0	0
AT2G44950	HUB1 (HISTONE MONOUBIQUITINATION1)	histone mono-ubiquitination 1	1	0	0			AT5G44030	CESA4	V	17716713	0.208333	0	0
AT3G04720	PR4	pathogenesis-related 4	1	0	0			AT5G44030	CESA4	V	17717050	0.416667	0	0
AT4G02570	AXR6	cullin 1	1	0	0			AT5G44030	CESA4	V	17717478	0.229167	0	0
AT1G04250	AXR3	AUX/IAA transcriptional regulator family protein	1	0	0			AT5G44030	CESA4	V	17717729	0.385417	0	1
AT1G73080	PEPR1	PEP1 receptor 1	1	0	0			AT5G44030	CESA4	V	17718276	0.3125	0	0
AT3G01840	LYK2	Protein kinase superfamily protein	1	0	0			AT5G44030	CESA4	V	17718489	0.385417	1	0
AT3G07525	ATG10	autophagocytosis-associated family protein	1	0	0			AT5G44030	CESA4	V	17718507	0.208333	0	0
AT1G02930	GST1 (GLUTATHIONE S-TRANSFERASE1)	glutathione S-transferase 6	0	-	-			AT5G44030	CESA4	V	17718549	0.375	0	0
AT1G06160	ORA59	octadecanoid-responsive Arabidopsis AP2/ERF 59	0	-	-			AT5G44030	CESA4	V	17718722	0.40625	0	0
AT1G32640	MYC2	Basic helix-loop-helix (bHLH) DNA-binding family protein	0	-	-			AT5G44030	CESA4	V	17719123	0.291667	0	0
AT1G56650	PAP1	production of anthocyanin pigment 1	0	-	-			AT5G44030	CESA4	V	17719162	0.28125	0	0
AT1G66390	PAP2	myb domain protein 90	0	-	-			AT5G44030	CESA4	V	17719213	0.28125	0	0
AT1G75040	PR5	pathogenesis-related gene 5	0	-	-			AT5G44030	CESA4	V	17719252	0.270833	0	0
AT2G14610	PR1	pathogenesis-related gene 1	0	-	-			AT4G18780	CESA8	IV	10313251	0.458333	0	0
AT2G27050	EIL1	ETHYLENE-INSENSITIVE3-like 1	0	-	-			AT4G18780	CESA8	IV	10313634	0.489583	0	0
AT2G34690	ACD11	Glycolipid transfer protein (GLTP) family protein	0	-	-			AT4G18780	CESA8	IV	10313754	0.239583	0	0
AT2G41180	SIB2	VQ motif-containing protein	0	-	-			AT4G18780	CESA8	IV	10313844	0.208333	0	0
AT2G43570	CHI	chitinase, putative	0	-	-			AT4G18780	CESA8	IV	10313868	0.208333	0	0
AT3G06490	BOS1 (BOTRYTIS SUSCEPTIBLE 1)	myb domain protein 108	0	-	-			AT4G18780	CESA8	IV	10313980	0.21875	0	0
AT3G18690	MKS1	MAP kinase substrate 1	0	-	-			AT4G18780	CESA8	IV	10314172	0.395833	0	0
AT3G45640	MPK3	mitogen-activated protein kinase 3	0	-	-			AT4G18780	CESA8	IV	10314515	0.3125	0	0
AT3G56400	WRKY70	WRKY DNA-binding protein 70	0	-	-			AT4G18780	CESA8	IV	10314715	0.364583	0	0
AT3G56710	SIB1	sigma factor binding protein 1	0	-	-			AT4G18780	CESA8	IV	10314870	0.302083	0	0
AT4G33430	BAK1	BRI1-associated receptor kinase	0	-	-			AT4G18780	CESA8	IV	10315118	0.333333	0	1
AT5G09978	PEP2	elicitor peptide 7 precursor	0	-	-			AT4G18780	CESA8	IV	10315440	0.21875	0	0
AT5G13930	CHS	Chalcone and stilbene synthase family protein	0	-	-			AT4G18780	CESA8	IV	10315633	0.25	0	0
AT5G17420	CESA7	Cellulose synthase family protein	0	-	-			AT5G05170	CEV1	V	1530396	0.239583	0	0
AT5G44420	PDF1.2 (Defensin)	plant defensin 1.2	0	-	-			AT5G05170	CEV1	V	1530488	0.229167	0	0
AT5G61600	ERF104	ethylene response factor 104	0	-	-			AT5G05170	CEV1	V	1530680	0.239583	0	0
								AT5G05170	CEV1	V	1530992	0.229167	0	0
								AT5G05170	CEV1	V	1532931	0.385417	0	0
								AT5G05170	CEV1	V	1535092	0.427083	0	0
								AT2G39940	COI1	II	16673307	0.385417	1	0
								AT2G39940	COI1	II	16674449	0.260417	1	0
								AT2G39940	COI1	II	16675376	0.260417	1	0
								AT2G39940	COI1	II	16675409	0.239583	1	0
								AT5G42650	DDE2	V	17098280	0.302083	0	0
								AT5G42650	DDE2	V	17098321	0.5	0	0
								AT5G42650	DDE2	V	17098475	0.385417	0	0
								AT5G42650	DDE2	V	17098874	0.34375	0	0
								AT5G42800	DFR	V	17164446	0.40625	0	0
								AT5G42800	DFR	V	17164639	0.458333	0	0
								AT5G42800	DFR	V	17164949	0.458333	0	0
								AT5G42800	DFR	V	17165118	0.322917	1	0
								AT5G42800	DFR	V	17165558	0.395833	0	0
								AT5G42800	DFR	V	17165787	0.270833	0	0
								AT1G08720	EDR1	I	2775953	0.364583	0	0
								AT1G08720	EDR1	I	2778963	0.21875	0	0
								AT1G08720	EDR1	I	2779074	0.25	0	0
								AT5G20480	EFR	V	6922710	0.333333	0	0
								AT5G20480	EFR	V	6922943	0.333333	0	0
								AT5G20480	EFR	V	6923403	0.333333	0	0
								AT5G20480	EFR	V	6923759	0.333333	0	0
								AT5G20480	EFR	V	6924150	0.34375	0	0
								AT5G20480	EFR	V	6924250	0.34375	0	0
								AT1G63650	EGL3	I	23601442	0.354167	0	0
								AT1G63650	EGL3	I	23601841	0.364583	0	0
								AT1G63650	EGL3	I	23601859	0.239583	0	1
								AT1G63650	EGL3	I	23602220	0.354167	0	0
								AT5G03280	EIN2	V	787501	0.458333	0	0
								AT5G03280	EIN2	V	787594	0.458333	0	0
								AT5G03280	EIN2	V	787818	0.40625	0	0
								AT5G03280	EIN2	V	788142	0.40625	0	0
								AT5G03280	EIN2	V	788156	0.229167	0	0
								AT5G03280	EIN2	V	788312	0.3125	0	0
								AT5G03280	EIN2	V	788366	0.322917	0	0
								AT5G03280	EIN2	V	788930	0.4375	0	0
								AT5G03280	EIN2	V	789351	0.375	0	0
								AT5G03280	EIN2	V	789423	0.364583	0	0
								AT5G03280	EIN2	V	790100	0.458333	0	0
								AT5G03280	EIN2	V	791855	0.375	0	0
								AT5G03280	EIN2	V	792679	0.4375	0	0
								AT5G03280	EIN2	V	792727	0.458333	0	0
								AT5G03280	EIN2	V	793043	0.260417	0	0
								AT3G20770	EIN3	III	7260893	0.270833	0	0
								AT3G20770	EIN3	III	7262208	0.239583	0	0
								AT3G20770	EIN3	III	7262589	0.239583	0	0
								AT2G26330	ER (Erecta)	II	11210320	0.364583	3	0
								AT2G26330	ER (Erecta)	II	11211005	0.364583	4	0
								AT2G26330	ER (Erecta)	II	11211244	0.333333	3	0
								AT3G23240	ERF1	III	8295776	0.260417	0	0
								AT3G23240	ERF1	III	8295866	0.25	0	0
								AT3G23240	ERF1	III	8296115	0.302083	0	0
								AT3G23240	ERF1	III	8296238	0.34375	0	0
								AT3G23240	ERF1	III	8296377	0.364583	0	0
								AT5G47230	ERF5	V	19180148	0.270833	0	0
								AT5G47230	ERF5	V	19180269	0.3125	0	0
								AT5G46330	FLS2	V	18793637	0.333333	0	0
								AT5G46330	FLS2	V	18794120	0.229167	0	0
								AT5G46330	FLS2	V	18794750	0.21875	0	0
								AT5G46330	FLS2	V	18794855	0.239583	0	0
								AT5G46330	FLS2	V	18795431	0.447917	0	0
								AT5G41315	GL3	V	16530897	0.208333	1	0
								AT5G41315	GL3	V	16531502	0.291667	0	0
								AT4G38130	HD1/HDA19 (HISTONE DEACETYLASE19)	IV	17896395	0.322917	0	0
								AT4G38130	HD1/HDA19 (HISTONE DEACETYLASE19)	IV	17896854	0.25	0	0
								AT2G44950	HUB1 (HISTONE MONOUBIQUITINATION1)	II	18542973	0.260417	0	0
								AT1G77300	LAZ2	I	29041439	0.40625	0	0
								AT1G77300	LAZ2	I	29041794	0.40625	0	0
								AT1G77300	LAZ2	I	29042981	0.3125	0	0
								AT1G77300	LAZ2	I	29043091	0.40625	0	0
								AT1G77300	LAZ2	I	29043884	0.46875	0	0
								AT1G77300	LAZ2	I	29044150	0.40625	0	0
								AT1G77300	LAZ2	I	29045537	0.40625	0	0
								AT1G77300	LAZ2	I	29045701	0.197917	1	0
								AT1G77300	LAZ2	I	29045883	0.40625	0	0
								AT1G77300	LAZ2	I	29046425	0.28125	0	0
								AT5G44870	LAZ5	V	18116361	0.322917	0	0
								AT5G44870	LAZ5	V	18116817	0.395833	0	0
								AT5G44870	LAZ5	V	18117604	0.291667	0	0
								AT5G44870	LAZ5	V	18117747	0.270833	0	0
								AT5G44870	LAZ5	V	18118097	0.208333	0	0
								AT5G44870	LAZ5	V	18118571	0.385417	0	0
								AT4G22880	LDOX	IV	12005013	0.479167	0	0
								AT4G22880	LDOX	IV	12005591	0.333333	0	0
								AT1G10920	LOV1 (LOCUS ORCHESRATING VICTORIN EFFECTS1)	I	3645705	0.21875	0	0
								AT1G10920	LOV1 (LOCUS ORCHESRATING VICTORIN EFFECTS1)	I	3645885	0.239583	0	0
								AT1G10920	LOV1 (LOCUS ORCHESRATING VICTORIN EFFECTS1)	I	3647054	0.479167	0	0
								AT1G51940	LYK3	I	19296982	0.40625	0	1
								AT1G51940	LYK3	I	19297189	0.395833	0	1
								AT1G51940	LYK3	I	19297422	0.40625	0	1
								AT1G51940	LYK3	I	19298231	0.479167	0	0
								AT1G51940	LYK3	I	19298284	0.46875	0	0
								AT2G23770	LYK4	II	10120288	0.302083	1	0
								AT2G23770	LYK4	II	10120929	0.25	1	0
								AT2G23770	LYK4	II	10121303	0.25	1	0
								AT2G23770	LYK4	II	10121447	0.260417	1	0
								AT2G33580	LYK5	II	14220092	0.447917	0	0
								AT4G04780	MED21	IV	2432856	0.375	0	0
								AT4G04780	MED21	IV	2432924	0.395833	0	0
								AT1G25540	MED25	I	8970581	0.40625	0	0
								AT1G25540	MED25	I	8972918	0.354167	0	0
								AT1G25540	MED25	I	8974266	0.479167	0	0
								AT2G03070	MED8	II	908251	0.375	1	0
								AT4G01370	MPK4	IV	567760	0.333333	0	0
								AT4G01370	MPK4	IV	568179	0.385417	0	0
								AT4G01370	MPK4	IV	568415	0.395833	0	0
								AT4G01370	MPK4	IV	568472	0.46875	0	0
								AT4G01370	MPK4	IV	568625	0.40625	0	0
								AT5G12870	MYB46	V	4062895	0.21875	2	0
								AT1G18570	MYB51	I	6390631	0.34375	2	0
								AT1G64280	NPR1	I	23852862	0.3125	0	0
								AT1G64280	NPR1	I	23853113	0.260417	0	0
								AT1G64280	NPR1	I	23853316	0.28125	0	0
								AT1G64280	NPR1	I	23853349	0.270833	0	0
								AT1G64280	NPR1	I	23854112	0.208333	0	0
								AT1G64280	NPR1	I	23854526	0.4375	0	0
								AT1G64280	NPR1	I	23854672	0.322917	1	0
								AT1G64280	NPR1	I	23854955	0.395833	0	0
								AT1G64280	NPR1	I	23854985	0.40625	1	0
								AT4G19660	NPR4	IV	10696625	0.25	0	0
								AT4G19660	NPR4	IV	10697095	0.458333	0	0
								AT4G19660	NPR4	IV	10698113	0.416667	0	0
								AT2G41370	NPR5	II	17237889	0.458333	0	0
								AT2G41370	NPR5	II	17238103	0.479167	0	0
								AT2G41370	NPR5	II	17238756	0.479167	0	0
								AT2G41370	NPR5	II	17238910	0.489583	0	0
								AT2G41370	NPR5	II	17239256	0.479167	0	0
								AT2G41370	NPR5	II	17239318	0.479167	0	0
								AT3G57130	NPR6	III	21148958	0.34375	0	0
								AT3G57130	NPR6	III	21149263	0.260417	0	0
								AT5G11270	OCP3 (OVEREXPRESSOR OF CATIONIC PEROXIDASE 3)	V	3595690	0.427083	0	1
								AT5G11270	OCP3 (OVEREXPRESSOR OF CATIONIC PEROXIDASE 3)	V	3595861	0.447917	0	0
								AT5G11270	OCP3 (OVEREXPRESSOR OF CATIONIC PEROXIDASE 3)	V	3596120	0.4375	0	0
								AT5G11270	OCP3 (OVEREXPRESSOR OF CATIONIC PEROXIDASE 3)	V	3596641	0.416667	0	0
								AT3G26830	PAD3	III	9889146	0.375	1	3
								AT3G52430	PAD4	III	19431461	0.21875	3	0
								AT3G52430	PAD4	III	19431690	0.270833	2	0
								AT3G52430	PAD4	III	19431728	0.354167	0	0
								AT3G52430	PAD4	III	19431779	0.322917	0	0
								AT3G52430	PAD4	III	19432985	0.25	2	0
								AT3G52430	PAD4	III	19433186	0.208333	1	0
								AT2G37040	PAL1	II	15557989	0.364583	0	0
								AT5G64900	PEP1	V	25937710	0.375	3	2
								AT1G73080	PEPR1	I	27484677	0.333333	0	0
								AT1G17750	PEPR2	I	6107850	0.458333	0	0
								AT1G56570	PGN	I	21196022	0.46875	0	0
								AT1G56570	PGN	I	21196662	0.302083	2	0
								AT3G57260	PR2	III	21188735	0.375	0	0
								AT3G57260	PR2	III	21188994	0.489583	0	0
								AT3G12500	PR3	III	3962457	0.208333	0	0
								AT3G12500	PR3	III	3962909	0.239583	0	0
								AT3G04720	PR4	III	1286394	0.270833	0	0
								AT4G16990	RLM3 (RESISTANCE TO LEPTOSPHAERIA MACULANS 3)	IV	9560275	0.3125	0	0
								AT4G16990	RLM3 (RESISTANCE TO LEPTOSPHAERIA MACULANS 3)	IV	9560319	0.354167	0	1
								AT4G16990	RLM3 (RESISTANCE TO LEPTOSPHAERIA MACULANS 3)	IV	9560424	0.197917	3	2
								AT4G16990	RLM3 (RESISTANCE TO LEPTOSPHAERIA MACULANS 3)	IV	9560430	0.458333	0	0
								AT4G16990	RLM3 (RESISTANCE TO LEPTOSPHAERIA MACULANS 3)	IV	9560884	0.34375	0	0
								AT4G16990	RLM3 (RESISTANCE TO LEPTOSPHAERIA MACULANS 3)	IV	9560936	0.239583	0	2
								AT4G16990	RLM3 (RESISTANCE TO LEPTOSPHAERIA MACULANS 3)	IV	9561086	0.364583	0	0
								AT4G16990	RLM3 (RESISTANCE TO LEPTOSPHAERIA MACULANS 3)	IV	9561360	0.208333	1	1
								AT4G16990	RLM3 (RESISTANCE TO LEPTOSPHAERIA MACULANS 3)	IV	9561658	0.302083	0	0
								AT4G16990	RLM3 (RESISTANCE TO LEPTOSPHAERIA MACULANS 3)	IV	9561832	0.208333	0	0
								AT4G16990	RLM3 (RESISTANCE TO LEPTOSPHAERIA MACULANS 3)	IV	9561883	0.3125	0	1
								AT4G16990	RLM3 (RESISTANCE TO LEPTOSPHAERIA MACULANS 3)	IV	9561984	0.479167	1	0
								AT4G16990	RLM3 (RESISTANCE TO LEPTOSPHAERIA MACULANS 3)	IV	9562156	0.270833	0	0
								AT4G16990	RLM3 (RESISTANCE TO LEPTOSPHAERIA MACULANS 3)	IV	9562755	0.375	0	0
								AT4G16990	RLM3 (RESISTANCE TO LEPTOSPHAERIA MACULANS 3)	IV	9562783	0.46875	0	0
								AT4G16990	RLM3 (RESISTANCE TO LEPTOSPHAERIA MACULANS 3)	IV	9563330	0.270833	0	0
								AT4G16990	RLM3 (RESISTANCE TO LEPTOSPHAERIA MACULANS 3)	IV	9563650	0.260417	0	0
								AT4G16990	RLM3 (RESISTANCE TO LEPTOSPHAERIA MACULANS 3)	IV	9563945	0.447917	0	0
								AT4G16990	RLM3 (RESISTANCE TO LEPTOSPHAERIA MACULANS 3)	IV	9564412	0.395833	0	0
								AT4G16990	RLM3 (RESISTANCE TO LEPTOSPHAERIA MACULANS 3)	IV	9564569	0.458333	0	1
								AT4G16990	RLM3 (RESISTANCE TO LEPTOSPHAERIA MACULANS 3)	IV	9564994	0.333333	0	1
								AT4G16990	RLM3 (RESISTANCE TO LEPTOSPHAERIA MACULANS 3)	IV	9565091	0.385417	0	0
								AT4G16990	RLM3 (RESISTANCE TO LEPTOSPHAERIA MACULANS 3)	IV	9565257	0.489583	0	0
								AT4G16990	RLM3 (RESISTANCE TO LEPTOSPHAERIA MACULANS 3)	IV	9565516	0.416667	0	0
								AT3G27670	RST1 (RESURRECTION1)	III	10245281	0.364583	0	0
								AT3G27670	RST1 (RESURRECTION1)	III	10245514	0.25	0	0
								AT3G27670	RST1 (RESURRECTION1)	III	10245832	0.260417	1	0
								AT3G27670	RST1 (RESURRECTION1)	III	10246694	0.291667	0	0
								AT3G27670	RST1 (RESURRECTION1)	III	10247246	0.375	0	0
								AT3G27670	RST1 (RESURRECTION1)	III	10247842	0.270833	2	0
								AT3G27670	RST1 (RESURRECTION1)	III	10248347	0.375	0	0
								AT3G27670	RST1 (RESURRECTION1)	III	10249543	0.375	0	0
								AT3G27670	RST1 (RESURRECTION1)	III	10249843	0.239583	0	1
								AT3G27670	RST1 (RESURRECTION1)	III	10250853	0.239583	0	0
								AT3G27670	RST1 (RESURRECTION1)	III	10251534	0.395833	0	0
								AT3G06550	RWA2 (REDUCED WALL ACETYLATION2)	III	2040659	0.3125	0	0
								AT3G06550	RWA2 (REDUCED WALL ACETYLATION2)	III	2042946	0.479167	0	1
								AT2G27100	SE (SERRATE)	II	11573555	0.21875	0	0
								AT2G27100	SE (SERRATE)	II	11575957	0.416667	0	0
								AT1G74710	SID2	I	28070388	0.208333	0	1
								AT1G74710	SID2	I	28071444	0.302083	0	0
								AT2G28290	SYD (SPLAYED)	II	12057530	0.40625	0	0
								AT2G28290	SYD (SPLAYED)	II	12070010	0.40625	0	0
								AT2G28290	SYD (SPLAYED)	II	12070265	0.364583	0	0
								AT2G28290	SYD (SPLAYED)	II	12072578	0.364583	0	0
								AT5G54060	UF3GT	V	21937052	0.40625	0	0
								AT5G54060	UF3GT	V	21937178	0.34375	0	0
								AT5G54060	UF3GT	V	21937601	0.25	0	0
								AT5G24780	VSP1	V	8507621	0.229167	0	0
								AT5G24780	VSP1	V	8507738	0.458333	0	0
								AT5G24780	VSP1	V	8507912	0.260417	0	0
								AT5G24780	VSP1	V	8508069	0.354167	0	0
								AT5G24780	VSP1	V	8508262	0.21875	0	0
								AT5G24770	VSP2	V	8500629	0.489583	0	0
								AT5G24770	VSP2	V	8500827	0.489583	0	0
								AT5G24770	VSP2	V	8500892	0.395833	0	0
								AT5G24770	VSP2	V	8501034	0.21875	0	0
								AT5G24770	VSP2	V	8501052	0.416667	0	0
								AT5G24770	VSP2	V	8501193	0.291667	0	2
								AT5G24770	VSP2	V	8501506	0.28125	0	1
								AT5G24770	VSP2	V	8501755	0.28125	0	1
								AT5G24770	VSP2	V	8501988	0.46875	0	0
								AT1G21250	WAK1 (WALL-ASSOCIATED KINASE 1)	I	7440059	0.385417	0	0
								AT1G21250	WAK1 (WALL-ASSOCIATED KINASE 1)	I	7440652	0.208333	0	0
								AT1G21250	WAK1 (WALL-ASSOCIATED KINASE 1)	I	7441582	0.385417	0	0
								AT1G21250	WAK1 (WALL-ASSOCIATED KINASE 1)	I	7441605	0.479167	0	0
								AT2G38470	WRKY33	II	16109648	0.229167	0	0
