# Supplementary material for: The Quantitative Basis of the Arabidopsis Innate Immune System to Endemic Pathogens Depends on Pathogen Genetics
Source: PLoS Genet. 2016 Feb 11;12(2):e1005789. doi: 10.1371/journal.pgen.1005789 (PMC4750985; doi:10.1371/journal.pgen.1005789)
Supplement: S5 Table — The table includes a list of putative R-genes, specifically annotated receptor-like kinases (RLKs; Lehti-Shiu et al., 2009) and Nod-like receptors (NLRs; Meyers et al., 2003b), associated camalexin and lesion area phenotypes, and calculated enrichment for associations. (XLSX) [file pgen.1005789.s019.xlsx]

## Sheet: Sheet1
Table S5: R-gene Enrichment
				Camalexin										Lesion
	Count	Proportion			Observed Yes	Observed No	Expected Yes	Expected No	Chi-Square	DF	P-value				Observed Yes	Observed No	Expected Yes
Total Number of Possible RLKs	533	0.0261749		RLKs found in Cam	53	1559	42.194	1569.81	2.84184	1	0.0918			RLKs found in Lesion	62	1670	45.335
Total Number of PossibleNBS-LRRs	174	0.00854491		NBS-LRRS found in Cam	36	1576	13.7744	1598.23	36.1711	1	<0.0001			NBS-LRRS found in Lesion	46	1686	14.7998
Total Number Possible Genes	20363			Total Resistance Receptors	89	1523	55.9684	1556.03	20.1959	1	<0.0001			Total Resistance Receptors	108	1624	60.1348
				Total Cam genes Found	1612									Total Lesion genes Found	1732			Expected No	Chi-Square	DF	P-value
																		1686.67	6.29068	1	0.0121
																		1717.2	66.3417	1	<0.0001
																		1671.87	39.4695	1	<0.0001
AGI	Alias	Resistance Signalling	Found in Cam	Found in Lesion		CamApple517.HEM	CamB05.10.HEM	CamCtrl.HEM	CamSupersteak.HEM	CamUKRazz.HEM		LesApple517.HEM	LesB05.10.HEM	LesSupersteak.HEM	LesUKRazz.HEM
AT1G01540		RLK	Yes	Yes		-	-	-	<0.05	-		-	-	-	<0.05
AT1G11280		RLK	Yes	Yes		-	<0.05	-	-	-		-	<0.05	-	-
AT1G35710		RLK	Yes	Yes		-	<0.05	-	-	-		-	<0.05	-	-
AT1G50180		NBS-LRR	Yes	Yes		<0.05	-	-	-	-		<0.05	-	-	-
AT1G51805		RLK	Yes	Yes		-	<0.05	-	<0.05	-		-	-	<0.05	-
AT1G56145		RLK	Yes	Yes		<0.05	-	-	-	-		<0.05	-	-	-
AT1G56540		NBS-LRR	Yes	Yes		-	<0.05	-	<0.05	-		<0.05	-	-	-
AT1G58400		NBS-LRR	Yes	Yes		<0.05	-	<0.05	-	-		<0.05	-	-	-
AT1G58602		NBS-LRR	Yes	Yes		-	<0.05	-	-	<0.05		-	<0.05	-	<0.05
AT1G60630		RLK	Yes	Yes		-	-	-	-	<0.05		<0.05	-	<0.05	-
AT1G60800	NIK3	RLK	Yes	Yes		-	<0.05	-	-	-		-	<0.05	-	-
AT1G63350		NBS-LRR	Yes	Yes		-	-	<0.05	<0.05	<0.05		-	-	-	<0.05
AT1G63870		NBS-LRR	Yes	Yes		-	-	-	-	<0.05		<0.05	<0.05	<0.05	-
AT1G63880		NBS-LRR	Yes	Yes		<0.05	-	-	<0.05	<0.05		-	<0.05	-	<0.05
AT1G72840		NBS-LRR	Yes	Yes		-	-	-	<0.05	-		<0.05	-	-	-
AT1G72860		NBS-LRR	Yes	Yes		-	-	-	<0.05	-		-	<0.05	-	<0.05
AT2G15300		RLK	Yes	Yes		<0.05	-	<0.05	<0.05	<0.05		<0.05	<0.05	-	-
AT2G37050		RLK	Yes	Yes		<0.05	<0.05	-	<0.05	-		-	-	-	<0.05
AT3G08680		RLK	Yes	Yes		-	<0.05	-	-	-		-	<0.05	-	-
AT3G46420		RLK	Yes	Yes		-	<0.05	-	-	-		-	<0.05	-	<0.05
AT3G46730		NBS-LRR	Yes	Yes		<0.05	-	-	<0.05	<0.05		<0.05	-	<0.05	-
AT4G08450		NBS-LRR	Yes	Yes		-	-	-	<0.05	-		-	<0.05	-	-
AT4G08850		RLK	Yes	Yes		<0.05	-	-	-	-		<0.05	-	-	-
AT4G12010		NBS-LRR	Yes	Yes		-	<0.05	-	-	-		<0.05	-	<0.05	-
AT4G12020	WRKY19	NBS-LRR	Yes	Yes		<0.05	-	-	<0.05	-		<0.05	-	<0.05	-
AT4G16920		NBS-LRR	Yes	Yes		-	-	-	<0.05	-		<0.05	-	-	-
AT4G16960		NBS-LRR	Yes	Yes		-	-	-	<0.05	-		-	-	<0.05	-
AT4G16990	RLM3	NBS-LRR	Yes	Yes		-	<0.05	-	-	-		<0.05	-	<0.05	-
AT4G20450		RLK	Yes	Yes		-	-	<0.05	<0.05	-		-	-	-	<0.05
AT4G29450		RLK	Yes	Yes		-	<0.05	-	<0.05	-		-	<0.05	-	-
AT5G03320		RLK	Yes	Yes		-	-	-	<0.05	-		<0.05	-	-	-
AT5G17890	DAR4	NBS-LRR	Yes	Yes		-	-	<0.05	-	<0.05		<0.05	<0.05	<0.05	-
AT5G18350		NBS-LRR	Yes	Yes		-	-	<0.05	-	<0.05		-	-	<0.05	-
AT5G37450		RLK	Yes	Yes		<0.05	<0.05	-	-	-		-	<0.05	-	-
AT5G38260		RLK	Yes	Yes		-	-	-	<0.05	-		<0.05	-	-	-
AT5G38850		NBS-LRR	Yes	Yes		-	<0.05	-	-	-		-	-	<0.05	-
AT5G38990		RLK	Yes	Yes		<0.05	-	-	-	-		-	-	-	<0.05
AT5G43740		NBS-LRR	Yes	Yes		<0.05	<0.05	<0.05	<0.05	-		<0.05	<0.05	-	<0.05
AT5G45230		NBS-LRR	Yes	Yes		<0.05	<0.05	-	-	-		<0.05	-	-	-
AT5G47260		NBS-LRR	Yes	Yes		<0.05	-	-	-	-		<0.05	-	-	-
AT5G59680		RLK	Yes	Yes		-	<0.05	-	<0.05	-		<0.05	-	-	-
AT1G11330		RLK	Yes	No		<0.05	-	-	-	-		-	-	-	-
AT1G21270	WAK2	RLK	Yes	No		-	-	-	<0.05	-		-	-	-	-
AT1G25390		RLK	Yes	No		-	-	-	-	<0.05		-	-	-	-
AT1G34110		RLK	Yes	No		-	<0.05	-	<0.05	-		-	-	-	-
AT1G34210	SERK2	RLK	Yes	No		-	-	-	<0.05	-		-	-	-	-
AT1G48220		RLK	Yes	No		-	<0.05	-	-	-		-	-	-	-
AT1G53350		NBS-LRR	Yes	No		<0.05	-	-	<0.05	-		-	-	-	-
AT1G61860		RLK	Yes	No		-	-	-	<0.05	<0.05		-	-	-	-
AT1G66980	SNC4	RLK	Yes	No		-	-	<0.05	-	<0.05		-	-	-	-
AT1G67520		RLK	Yes	No		-	-	-	<0.05	-		-	-	-	-
AT1G76370		RLK	Yes	No		-	<0.05	<0.05	<0.05	<0.05		-	-	-	-
AT1G80640		RLK	Yes	No		-	<0.05	-	-	-		-	-	-	-
AT2G14510		RLK	Yes	No		-	-	-	<0.05	-		-	-	-	-
AT2G17060		NBS-LRR	Yes	No		<0.05	-	-	-	-		-	-	-	-
AT2G17090	SSP	RLK	Yes	No		-	<0.05	-	-	-		-	-	-	-
AT2G19410		RLK	Yes	No		-	<0.05	-	<0.05	-		-	-	-	-
AT2G23770		RLK	Yes	No		-	-	-	-	<0.05		-	-	-	-
AT2G26330	QRP1	RLK	Yes	No		<0.05	-	<0.05	-	<0.05		-	-	-	-
AT2G32140		NBS-LRR	Yes	No		-	<0.05	<0.05	<0.05	-		-	-	-	-
AT2G37710	RLK	RLK	Yes	No		<0.05	<0.05	-	-	-		-	-	-	-
AT2G42290		RLK	Yes	No		-	-	-	<0.05	-		-	-	-	-
AT2G43230		RLK	Yes	No		<0.05	-	-	<0.05	<0.05		-	-	-	-
AT3G24660	TMKL1	RLK	Yes	No		-	-	-	<0.05	-		-	-	-	-
AT3G25510		NBS-LRR	Yes	No		<0.05	<0.05	<0.05	-	-		-	-	-	-
AT3G45330		RLK	Yes	No		-	-	-	-	<0.05		-	-	-	-
AT3G46340		RLK	Yes	No		-	-	-	<0.05	-		-	-	-	-
AT3G53380		RLK	Yes	No		-	<0.05	-	<0.05	-		-	-	-	-
AT3G56050		RLK	Yes	No		-	-	-	<0.05	-		-	-	-	-
AT4G14370		NBS-LRR	Yes	No		<0.05	-	-	<0.05	-		-	-	-	-
AT4G21380	RK3	RLK	Yes	No		<0.05	<0.05	-	<0.05	-		-	-	-	-
AT4G23130	RLK6	RLK	Yes	No		-	-	-	<0.05	-		-	-	-	-
AT5G04720	PHX21	NBS-LRR	Yes	No		-	<0.05	-	<0.05	-		-	-	-	-
AT5G13160	PBS1	RLK	Yes	No		-	-	-	-	<0.05		-	-	-	-
AT5G14210		RLK	Yes	No		-	-	-	<0.05	-		-	-	-	-
AT5G17680		NBS-LRR	Yes	No		<0.05	-	<0.05	-	-		-	-	-	-
AT5G39030		RLK	Yes	No		<0.05	-	-	-	-		-	-	-	-
AT5G40090		NBS-LRR	Yes	No		-	<0.05	-	-	-		-	-	-	-
AT5G44510	TAO1	NBS-LRR	Yes	No		-	<0.05	-	<0.05	-		-	-	-	-
AT5G46570	BSK2	RLK	Yes	No		-	-	-	<0.05	-		-	-	-	-
AT5G47250		NBS-LRR	Yes	No		-	-	<0.05	-	<0.05		-	-	-	-
AT5G48620		NBS-LRR	Yes	No		-	-	-	<0.05	-		-	-	-	-
AT5G49140		NBS-LRR	Yes	No		-	-	<0.05	<0.05	-		-	-	-	-
AT5G49660	XIP1	RLK	Yes	No		-	-	-	<0.05	-		-	-	-	-
AT5G49760		RLK	Yes	No		-	<0.05	-	<0.05	-		-	-	-	-
AT5G51630		NBS-LRR	Yes	No		-	<0.05	-	<0.05	-		-	-	-	-
AT5G58120		NBS-LRR	Yes	No		-	-	-	<0.05	-		-	-	-	-
AT5G59670		RLK	Yes	No		-	<0.05	-	<0.05	-		-	-	-	-
AT5G59700		RLK	Yes	No		-	-	-	<0.05	-		-	-	-	-
AT1G07550		RLK	No	Yes		-	-	-	-	-		<0.05	-	-	-
AT1G29730		RLK	No	Yes		-	-	-	-	-		-	-	-	<0.05
AT1G49730		RLK	No	Yes		-	-	-	-	-		-	<0.05	-	-
AT1G51860		RLK	No	Yes		-	-	-	-	-		-	-	<0.05	-
AT1G51870		RLK	No	Yes		-	-	-	-	-		-	-	-	<0.05
AT1G51890		RLK	No	Yes		-	-	-	-	-		<0.05	-	-	-
AT1G51940		RLK	No	Yes		-	-	-	-	-		<0.05	-	-	-
AT1G53430		RLK	No	Yes		-	-	-	-	-		-	<0.05	-	-
AT1G53730	SRF6	RLK	No	Yes		-	-	-	-	-		-	-	<0.05	-
AT1G56520		NBS-LRR	No	Yes		-	-	-	-	-		<0.05	-	-	-
AT1G61550		RLK	No	Yes		-	-	-	-	-		-	-	-	<0.05
AT1G61610		RLK	No	Yes		-	-	-	-	-		-	-	-	<0.05
AT1G63500		RLK	No	Yes		-	-	-	-	-		<0.05	-	-	-
AT1G69550		NBS-LRR	No	Yes		-	-	<0.05	-	-		-	-	-	<0.05
AT2G01950	VH1	RLK	No	Yes		-	-	-	-	-		-	-	<0.05	-
AT2G19230		RLK	No	Yes		-	-	-	-	-		<0.05	-	-	-
AT2G28970		RLK	No	Yes		-	-	-	-	-		-	-	-	<0.05
AT3G14470		NBS-LRR	No	Yes		-	-	-	-	-		-	-	<0.05	-
AT3G45390		RLK	No	Yes		-	-	-	-	-		-	<0.05	-	-
AT3G46330	MEE39	RLK	No	Yes		-	-	-	-	-		-	-	<0.05	-
AT3G46350		RLK	No	Yes		-	-	-	-	-		-	-	<0.05	-
AT3G46530	RPP13	NBS-LRR	No	Yes		-	-	-	-	-		-	-	<0.05	-
AT3G46710		NBS-LRR	No	Yes		-	-	<0.05	-	-		<0.05	-	<0.05	-
AT3G47090		RLK	No	Yes		-	-	-	-	-		-	<0.05	-	<0.05
AT3G51570		NBS-LRR	No	Yes		-	-	-	-	-		<0.05	-	-	-
AT3G51740	IMK2	RLK	No	Yes		-	-	-	-	-		-	<0.05	-	-
AT3G52530		RLK	No	Yes		-	-	-	-	-		-	-	-	<0.05
AT3G56370		RLK	No	Yes		-	-	-	-	-		-	-	-	<0.05
AT4G00330	CRCK2	RLK	No	Yes		-	-	-	-	-		<0.05	-	-	-
AT4G00970	CRK41	RLK	No	Yes		-	-	-	-	-		-	-	<0.05	-
AT4G04490	CRK36	RLK	No	Yes		-	-	-	-	-		<0.05	-	-	<0.05
AT4G04500	CRK37	RLK	No	Yes		-	-	-	-	-		<0.05	-	-	<0.05
AT4G04540	CRK39	RLK	No	Yes		-	-	-	-	-		-	-	-	<0.05
AT4G09420		NBS-LRR	No	Yes		-	-	<0.05	-	-		<0.05	-	-	-
AT4G11170		NBS-LRR	No	Yes		-	-	-	-	-		-	<0.05	-	-
AT4G11490	CRK33	RLK	No	Yes		-	-	-	-	-		-	<0.05	<0.05	-
AT4G13190		RLK	No	Yes		-	-	-	-	-		-	<0.05	-	-
AT4G18640	MRH1	RLK	No	Yes		-	-	-	-	-		<0.05	-	-	-
AT4G19510		NBS-LRR	No	Yes		-	-	-	-	-		-	<0.05	<0.05	<0.05
AT4G19530		NBS-LRR	No	Yes		-	-	-	-	-		<0.05	-	<0.05	-
AT4G21400	CRK28	RLK	No	Yes		-	-	-	-	-		<0.05	-	-	-
AT4G21410	CRK29	RLK	No	Yes		-	-	-	-	-		<0.05	-	-	-
AT4G23510		NBS-LRR	No	Yes		-	-	-	-	-		-	<0.05	-	-
AT4G36140		NBS-LRR	No	Yes		-	-	-	-	-		<0.05	<0.05	-	-
AT4G39270		RLK	No	Yes		-	-	-	-	-		-	-	-	<0.05
AT5G02290	NAK	RLK	No	Yes		-	-	-	-	-		-	-	<0.05	-
AT5G02800	CDL1	RLK	No	Yes		-	-	-	-	-		-	-	<0.05	-
AT5G17880	CSA1	NBS-LRR	No	Yes		-	-	-	-	-		-	<0.05	-	-
AT5G24080		RLK	No	Yes		-	-	-	-	-		<0.05	-	-	-
AT5G26150		RLK	No	Yes		-	-	-	-	-		<0.05	-	-	-
AT5G36930		NBS-LRR	No	Yes		-	-	-	-	-		-	<0.05	-	-
AT5G38280	PR5K	RLK	No	Yes		-	-	-	-	-		<0.05	-	-	-
AT5G38350		NBS-LRR	No	Yes		-	-	-	-	-		<0.05	-	<0.05	-
AT5G41740		NBS-LRR	No	Yes		-	-	-	-	-		<0.05	-	-	-
AT5G43020		RLK	No	Yes		-	-	-	-	-		-	<0.05	-	-
AT5G43470	RPP8	NBS-LRR	No	Yes		-	-	-	-	-		<0.05	-	-	-
AT5G45060		NBS-LRR	No	Yes		-	-	-	-	-		<0.05	-	-	-
AT5G45070	PP2-A8	NBS-LRR	No	Yes		-	-	-	-	-		<0.05	-	-	-
AT5G45200		NBS-LRR	No	Yes		-	-	-	-	-		-	-	<0.05	-
AT5G46260		NBS-LRR	No	Yes		-	-	-	-	-		<0.05	-	-	-
AT5G46270		NBS-LRR	No	Yes		-	-	-	-	-		<0.05	-	-	-
AT5G46470	RPS6	NBS-LRR	No	Yes		-	-	-	-	-		<0.05	-	-	-
AT5G47280	ADR1-L3	NBS-LRR	No	Yes		-	-	-	-	-		<0.05	-	-	-
AT5G54380	THE1	RLK	No	Yes		-	-	-	-	-		-	-	<0.05	-
AT5G56040		RLK	No	Yes		-	-	-	-	-		-	<0.05	-	-
AT5G59270		RLK	No	Yes		-	-	-	-	-		-	<0.05	-	-
AT5G65530		RLK	No	Yes		-	-	-	-	-		-	-	-	<0.05
AT1G05700		RLK	No	No		#N/A	#N/A	#N/A	#N/A	#N/A		#N/A	#N/A	#N/A	#N/A
AT1G06700		RLK	No	No		#N/A	#N/A	#N/A	#N/A	#N/A		#N/A	#N/A	#N/A	#N/A
AT1G06840		RLK	No	No		#N/A	#N/A	#N/A	#N/A	#N/A		#N/A	#N/A	#N/A	#N/A
AT1G07560		RLK	No	No		#N/A	#N/A	#N/A	#N/A	#N/A		#N/A	#N/A	#N/A	#N/A
AT1G07650		RLK	No	No		#N/A	#N/A	#N/A	#N/A	#N/A		#N/A	#N/A	#N/A	#N/A
AT1G07870		RLK	No	No		#N/A	#N/A	#N/A	#N/A	#N/A		#N/A	#N/A	#N/A	#N/A
AT1G08590		RLK	No	No		#N/A	#N/A	#N/A	#N/A	#N/A		#N/A	#N/A	#N/A	#N/A
AT1G09970	RLK7	RLK	No	No		-	-	<0.05	-	-		-	-	-	-
AT1G10620	PERK11	RLK	No	No		#N/A	#N/A	#N/A	#N/A	#N/A		#N/A	#N/A	#N/A	#N/A
AT1G10920	LOV1	NBS-LRR	No	No		#N/A	#N/A	#N/A	#N/A	#N/A		#N/A	#N/A	#N/A	#N/A
AT1G11050		RLK	No	No		#N/A	#N/A	#N/A	#N/A	#N/A		#N/A	#N/A	#N/A	#N/A
AT1G11130	SUB	RLK	No	No		#N/A	#N/A	#N/A	#N/A	#N/A		#N/A	#N/A	#N/A	#N/A
AT1G11300		RLK	No	No		#N/A	#N/A	#N/A	#N/A	#N/A		#N/A	#N/A	#N/A	#N/A
AT1G11340		RLK	No	No		#N/A	#N/A	#N/A	#N/A	#N/A		#N/A	#N/A	#N/A	#N/A
AT1G11350	SD1-13	RLK	No	No		#N/A	#N/A	#N/A	#N/A	#N/A		#N/A	#N/A	#N/A	#N/A
AT1G11410		RLK	No	No		#N/A	#N/A	#N/A	#N/A	#N/A		#N/A	#N/A	#N/A	#N/A
AT1G12210	RFL1	NBS-LRR	No	No		#N/A	#N/A	#N/A	#N/A	#N/A		#N/A	#N/A	#N/A	#N/A
AT1G12220	RPS5	NBS-LRR	No	No		#N/A	#N/A	#N/A	#N/A	#N/A		#N/A	#N/A	#N/A	#N/A
AT1G12280		NBS-LRR	No	No		#N/A	#N/A	#N/A	#N/A	#N/A		#N/A	#N/A	#N/A	#N/A
AT1G12290		NBS-LRR	No	No		#N/A	#N/A	#N/A	#N/A	#N/A		#N/A	#N/A	#N/A	#N/A
AT1G14370	PBL2	RLK	No	No		#N/A	#N/A	#N/A	#N/A	#N/A		#N/A	#N/A	#N/A	#N/A
AT1G14390		RLK	No	No		#N/A	#N/A	#N/A	#N/A	#N/A		#N/A	#N/A	#N/A	#N/A
AT1G15890		NBS-LRR	No	No		#N/A	#N/A	#N/A	#N/A	#N/A		#N/A	#N/A	#N/A	#N/A
AT1G16110	WAKL6	RLK	No	No		#N/A	#N/A	#N/A	#N/A	#N/A		#N/A	#N/A	#N/A	#N/A
AT1G16160	WAKL5	RLK	No	No		#N/A	#N/A	#N/A	#N/A	#N/A		#N/A	#N/A	#N/A	#N/A
AT1G16260		RLK	No	No		#N/A	#N/A	#N/A	#N/A	#N/A		#N/A	#N/A	#N/A	#N/A
AT1G16670		RLK	No	No		#N/A	#N/A	#N/A	#N/A	#N/A		#N/A	#N/A	#N/A	#N/A
AT1G16760		RLK	No	No		#N/A	#N/A	#N/A	#N/A	#N/A		#N/A	#N/A	#N/A	#N/A
AT1G17540		RLK	No	No		#N/A	#N/A	#N/A	#N/A	#N/A		#N/A	#N/A	#N/A	#N/A
AT1G17600		NBS-LRR	No	No		#N/A	#N/A	#N/A	#N/A	#N/A		#N/A	#N/A	#N/A	#N/A
AT1G17610		NBS-LRR	No	No		#N/A	#N/A	#N/A	#N/A	#N/A		#N/A	#N/A	#N/A	#N/A
AT1G17615		NBS-LRR	No	No		#N/A	#N/A	#N/A	#N/A	#N/A		#N/A	#N/A	#N/A	#N/A
AT1G17750	PEPR2	RLK	No	No		#N/A	#N/A	#N/A	#N/A	#N/A		#N/A	#N/A	#N/A	#N/A
AT1G17910		RLK	No	No		#N/A	#N/A	#N/A	#N/A	#N/A		#N/A	#N/A	#N/A	#N/A
AT1G18390		RLK	No	No		#N/A	#N/A	#N/A	#N/A	#N/A		#N/A	#N/A	#N/A	#N/A
AT1G19090	RKF2	RLK	No	No		#N/A	#N/A	#N/A	#N/A	#N/A		#N/A	#N/A	#N/A	#N/A
AT1G19390		RLK	No	No		#N/A	#N/A	#N/A	#N/A	#N/A		#N/A	#N/A	#N/A	#N/A
AT1G21210	WAK4	RLK	No	No		#N/A	#N/A	#N/A	#N/A	#N/A		#N/A	#N/A	#N/A	#N/A
AT1G21230	WAK5	RLK	No	No		#N/A	#N/A	#N/A	#N/A	#N/A		#N/A	#N/A	#N/A	#N/A
AT1G21240	WAK3	RLK	No	No		#N/A	#N/A	#N/A	#N/A	#N/A		#N/A	#N/A	#N/A	#N/A
AT1G21250	WAK1	RLK	No	No		#N/A	#N/A	#N/A	#N/A	#N/A		#N/A	#N/A	#N/A	#N/A
AT1G21590		RLK	No	No		#N/A	#N/A	#N/A	#N/A	#N/A		#N/A	#N/A	#N/A	#N/A
AT1G23540	PERK12	RLK	No	No		#N/A	#N/A	#N/A	#N/A	#N/A		#N/A	#N/A	#N/A	#N/A
AT1G24030		RLK	No	No		#N/A	#N/A	#N/A	#N/A	#N/A		#N/A	#N/A	#N/A	#N/A
AT1G24650		RLK	No	No		#N/A	#N/A	#N/A	#N/A	#N/A		#N/A	#N/A	#N/A	#N/A
AT1G26150	PERK10	RLK	No	No		#N/A	#N/A	#N/A	#N/A	#N/A		#N/A	#N/A	#N/A	#N/A
AT1G27170		NBS-LRR	No	No		#N/A	#N/A	#N/A	#N/A	#N/A		#N/A	#N/A	#N/A	#N/A
AT1G27180		NBS-LRR	No	No		-	-	-	-	-		-	-	-	-
AT1G28390		RLK	No	No		#N/A	#N/A	#N/A	#N/A	#N/A		#N/A	#N/A	#N/A	#N/A
AT1G28440	HSL1	RLK	No	No		#N/A	#N/A	#N/A	#N/A	#N/A		#N/A	#N/A	#N/A	#N/A
AT1G29720		RLK	No	No		#N/A	#N/A	#N/A	#N/A	#N/A		#N/A	#N/A	#N/A	#N/A
AT1G29740		RLK	No	No		#N/A	#N/A	#N/A	#N/A	#N/A		#N/A	#N/A	#N/A	#N/A
AT1G29750	RKF1	RLK	No	No		#N/A	#N/A	#N/A	#N/A	#N/A		#N/A	#N/A	#N/A	#N/A
AT1G30570	HERK2	RLK	No	No		#N/A	#N/A	#N/A	#N/A	#N/A		#N/A	#N/A	#N/A	#N/A
AT1G31420	FEI1	RLK	No	No		#N/A	#N/A	#N/A	#N/A	#N/A		#N/A	#N/A	#N/A	#N/A
AT1G31540		NBS-LRR	No	No		-	-	<0.05	-	-		-	-	-	-
AT1G33260		RLK	No	No		#N/A	#N/A	#N/A	#N/A	#N/A		#N/A	#N/A	#N/A	#N/A
AT1G33560	ADR1	NBS-LRR	No	No		#N/A	#N/A	#N/A	#N/A	#N/A		#N/A	#N/A	#N/A	#N/A
AT1G34300		RLK	No	No		#N/A	#N/A	#N/A	#N/A	#N/A		#N/A	#N/A	#N/A	#N/A
AT1G34420		RLK	No	No		#N/A	#N/A	#N/A	#N/A	#N/A		#N/A	#N/A	#N/A	#N/A
AT1G47370		NBS-LRR	No	No		-	-	<0.05	-	-		-	-	-	-
AT1G48210		RLK	No	No		#N/A	#N/A	#N/A	#N/A	#N/A		#N/A	#N/A	#N/A	#N/A
AT1G48480	RKL1	RLK	No	No		#N/A	#N/A	#N/A	#N/A	#N/A		#N/A	#N/A	#N/A	#N/A
AT1G49100		RLK	No	No		-	-	<0.05	-	-		-	-	-	-
AT1G49270	PERK7	RLK	No	No		#N/A	#N/A	#N/A	#N/A	#N/A		#N/A	#N/A	#N/A	#N/A
AT1G50610		RLK	No	No		#N/A	#N/A	#N/A	#N/A	#N/A		#N/A	#N/A	#N/A	#N/A
AT1G50990		RLK	No	No		#N/A	#N/A	#N/A	#N/A	#N/A		#N/A	#N/A	#N/A	#N/A
AT1G51620		RLK	No	No		#N/A	#N/A	#N/A	#N/A	#N/A		#N/A	#N/A	#N/A	#N/A
AT1G51790		RLK	No	No		#N/A	#N/A	#N/A	#N/A	#N/A		#N/A	#N/A	#N/A	#N/A
AT1G51800	IOS1	RLK	No	No		#N/A	#N/A	#N/A	#N/A	#N/A		#N/A	#N/A	#N/A	#N/A
AT1G51810		RLK	No	No		-	-	<0.05	-	-		-	-	-	-
AT1G51820		RLK	No	No		#N/A	#N/A	#N/A	#N/A	#N/A		#N/A	#N/A	#N/A	#N/A
AT1G51850		RLK	No	No		#N/A	#N/A	#N/A	#N/A	#N/A		#N/A	#N/A	#N/A	#N/A
AT1G51880	RHS6	RLK	No	No		#N/A	#N/A	#N/A	#N/A	#N/A		#N/A	#N/A	#N/A	#N/A
AT1G51910		RLK	No	No		#N/A	#N/A	#N/A	#N/A	#N/A		#N/A	#N/A	#N/A	#N/A
AT1G52290	PERK15	RLK	No	No		#N/A	#N/A	#N/A	#N/A	#N/A		#N/A	#N/A	#N/A	#N/A
AT1G52310		RLK	No	No		#N/A	#N/A	#N/A	#N/A	#N/A		#N/A	#N/A	#N/A	#N/A
AT1G53420		RLK	No	No		#N/A	#N/A	#N/A	#N/A	#N/A		#N/A	#N/A	#N/A	#N/A
AT1G53440		RLK	No	No		#N/A	#N/A	#N/A	#N/A	#N/A		#N/A	#N/A	#N/A	#N/A
AT1G54820		RLK	No	No		#N/A	#N/A	#N/A	#N/A	#N/A		#N/A	#N/A	#N/A	#N/A
AT1G55200		RLK	No	No		#N/A	#N/A	#N/A	#N/A	#N/A		#N/A	#N/A	#N/A	#N/A
AT1G55610	BRL1	RLK	No	No		#N/A	#N/A	#N/A	#N/A	#N/A		#N/A	#N/A	#N/A	#N/A
AT1G56120		RLK	No	No		#N/A	#N/A	#N/A	#N/A	#N/A		#N/A	#N/A	#N/A	#N/A
AT1G56130		RLK	No	No		#N/A	#N/A	#N/A	#N/A	#N/A		#N/A	#N/A	#N/A	#N/A
AT1G56140		RLK	No	No		#N/A	#N/A	#N/A	#N/A	#N/A		#N/A	#N/A	#N/A	#N/A
AT1G56510	WRR4	NBS-LRR	No	No		#N/A	#N/A	#N/A	#N/A	#N/A		#N/A	#N/A	#N/A	#N/A
AT1G56720		RLK	No	No		#N/A	#N/A	#N/A	#N/A	#N/A		#N/A	#N/A	#N/A	#N/A
AT1G57630		NBS-LRR	No	No		#N/A	#N/A	#N/A	#N/A	#N/A		#N/A	#N/A	#N/A	#N/A
AT1G57670		NBS-LRR	No	No		#N/A	#N/A	#N/A	#N/A	#N/A		#N/A	#N/A	#N/A	#N/A
AT1G57830		NBS-LRR	No	No		#N/A	#N/A	#N/A	#N/A	#N/A		#N/A	#N/A	#N/A	#N/A
AT1G57850		NBS-LRR	No	No		#N/A	#N/A	#N/A	#N/A	#N/A		#N/A	#N/A	#N/A	#N/A
AT1G58390		NBS-LRR	No	No		-	-	<0.05	-	-		-	-	-	-
AT1G58410		NBS-LRR	No	No		-	-	<0.05	-	-		-	-	-	-
AT1G59620	CW9	NBS-LRR	No	No		#N/A	#N/A	#N/A	#N/A	#N/A		#N/A	#N/A	#N/A	#N/A
AT1G59780		NBS-LRR	No	No		#N/A	#N/A	#N/A	#N/A	#N/A		#N/A	#N/A	#N/A	#N/A
AT1G61105		NBS-LRR	No	No		#N/A	#N/A	#N/A	#N/A	#N/A		#N/A	#N/A	#N/A	#N/A
AT1G61180		NBS-LRR	No	No		#N/A	#N/A	#N/A	#N/A	#N/A		#N/A	#N/A	#N/A	#N/A
AT1G61190		NBS-LRR	No	No		#N/A	#N/A	#N/A	#N/A	#N/A		#N/A	#N/A	#N/A	#N/A
AT1G61300		NBS-LRR	No	No		#N/A	#N/A	#N/A	#N/A	#N/A		#N/A	#N/A	#N/A	#N/A
AT1G61310		NBS-LRR	No	No		#N/A	#N/A	#N/A	#N/A	#N/A		#N/A	#N/A	#N/A	#N/A
AT1G61420		RLK	No	No		#N/A	#N/A	#N/A	#N/A	#N/A		#N/A	#N/A	#N/A	#N/A
AT1G61430		RLK	No	No		#N/A	#N/A	#N/A	#N/A	#N/A		#N/A	#N/A	#N/A	#N/A
AT1G61440		RLK	No	No		#N/A	#N/A	#N/A	#N/A	#N/A		#N/A	#N/A	#N/A	#N/A
AT1G61460		RLK	No	No		#N/A	#N/A	#N/A	#N/A	#N/A		#N/A	#N/A	#N/A	#N/A
AT1G61480		RLK	No	No		#N/A	#N/A	#N/A	#N/A	#N/A		#N/A	#N/A	#N/A	#N/A
AT1G61490		RLK	No	No		#N/A	#N/A	#N/A	#N/A	#N/A		#N/A	#N/A	#N/A	#N/A
AT1G61500		RLK	No	No		#N/A	#N/A	#N/A	#N/A	#N/A		#N/A	#N/A	#N/A	#N/A
AT1G61590		RLK	No	No		#N/A	#N/A	#N/A	#N/A	#N/A		#N/A	#N/A	#N/A	#N/A
AT1G62630		NBS-LRR	No	No		#N/A	#N/A	#N/A	#N/A	#N/A		#N/A	#N/A	#N/A	#N/A
AT1G62950		RLK	No	No		#N/A	#N/A	#N/A	#N/A	#N/A		#N/A	#N/A	#N/A	#N/A
AT1G63360		NBS-LRR	No	No		#N/A	#N/A	#N/A	#N/A	#N/A		#N/A	#N/A	#N/A	#N/A
AT1G63430		RLK	No	No		#N/A	#N/A	#N/A	#N/A	#N/A		#N/A	#N/A	#N/A	#N/A
AT1G63730		NBS-LRR	No	No		#N/A	#N/A	#N/A	#N/A	#N/A		#N/A	#N/A	#N/A	#N/A
AT1G63740		NBS-LRR	No	No		#N/A	#N/A	#N/A	#N/A	#N/A		#N/A	#N/A	#N/A	#N/A
AT1G63750		NBS-LRR	No	No		#N/A	#N/A	#N/A	#N/A	#N/A		#N/A	#N/A	#N/A	#N/A
AT1G63860		NBS-LRR	No	No		-	-	-	-	-		-	-	-	-
AT1G64070	RLM1	NBS-LRR	No	No		#N/A	#N/A	#N/A	#N/A	#N/A		#N/A	#N/A	#N/A	#N/A
AT1G64210		RLK	No	No		#N/A	#N/A	#N/A	#N/A	#N/A		#N/A	#N/A	#N/A	#N/A
AT1G65390	PP2-A5	NBS-LRR	No	No		#N/A	#N/A	#N/A	#N/A	#N/A		#N/A	#N/A	#N/A	#N/A
AT1G65790	RK1	RLK	No	No		-	-	-	-	-		-	-	-	-
AT1G65800	RK2	RLK	No	No		#N/A	#N/A	#N/A	#N/A	#N/A		#N/A	#N/A	#N/A	#N/A
AT1G65850		NBS-LRR	No	No		#N/A	#N/A	#N/A	#N/A	#N/A		#N/A	#N/A	#N/A	#N/A
AT1G66090		NBS-LRR	No	No		#N/A	#N/A	#N/A	#N/A	#N/A		#N/A	#N/A	#N/A	#N/A
AT1G66150	TMK1	RLK	No	No		#N/A	#N/A	#N/A	#N/A	#N/A		#N/A	#N/A	#N/A	#N/A
AT1G66830		RLK	No	No		#N/A	#N/A	#N/A	#N/A	#N/A		#N/A	#N/A	#N/A	#N/A
AT1G66880		RLK	No	No		-	-	-	-	-		-	-	-	-
AT1G66910		RLK	No	No		-	-	-	-	-		-	-	-	-
AT1G66920		RLK	No	No		#N/A	#N/A	#N/A	#N/A	#N/A		#N/A	#N/A	#N/A	#N/A
AT1G67000		RLK	No	No		-	-	<0.05	-	-		-	-	-	-
AT1G67470		RLK	No	No		#N/A	#N/A	#N/A	#N/A	#N/A		#N/A	#N/A	#N/A	#N/A
AT1G67510		RLK	No	No		#N/A	#N/A	#N/A	#N/A	#N/A		#N/A	#N/A	#N/A	#N/A
AT1G67720		RLK	No	No		#N/A	#N/A	#N/A	#N/A	#N/A		#N/A	#N/A	#N/A	#N/A
AT1G68400		RLK	No	No		#N/A	#N/A	#N/A	#N/A	#N/A		#N/A	#N/A	#N/A	#N/A
AT1G69270	RPK1	RLK	No	No		-	-	<0.05	-	-		-	-	-	-
AT1G69730		RLK	No	No		-	-	-	-	-		-	-	-	-
AT1G69790		RLK	No	No		#N/A	#N/A	#N/A	#N/A	#N/A		#N/A	#N/A	#N/A	#N/A
AT1G69910		RLK	No	No		-	-	<0.05	-	-		-	-	-	-
AT1G69990		RLK	No	No		#N/A	#N/A	#N/A	#N/A	#N/A		#N/A	#N/A	#N/A	#N/A
AT1G70110		RLK	No	No		#N/A	#N/A	#N/A	#N/A	#N/A		#N/A	#N/A	#N/A	#N/A
AT1G70130		RLK	No	No		#N/A	#N/A	#N/A	#N/A	#N/A		#N/A	#N/A	#N/A	#N/A
AT1G70250		RLK	No	No		#N/A	#N/A	#N/A	#N/A	#N/A		#N/A	#N/A	#N/A	#N/A
AT1G70450		RLK	No	No		#N/A	#N/A	#N/A	#N/A	#N/A		#N/A	#N/A	#N/A	#N/A
AT1G70460	RHS10	RLK	No	No		#N/A	#N/A	#N/A	#N/A	#N/A		#N/A	#N/A	#N/A	#N/A
AT1G70530	CRK3	RLK	No	No		#N/A	#N/A	#N/A	#N/A	#N/A		#N/A	#N/A	#N/A	#N/A
AT1G71830	SERK1	RLK	No	No		#N/A	#N/A	#N/A	#N/A	#N/A		#N/A	#N/A	#N/A	#N/A
AT1G72180		RLK	No	No		#N/A	#N/A	#N/A	#N/A	#N/A		#N/A	#N/A	#N/A	#N/A
AT1G72300		RLK	No	No		#N/A	#N/A	#N/A	#N/A	#N/A		#N/A	#N/A	#N/A	#N/A
AT1G72460		RLK	No	No		#N/A	#N/A	#N/A	#N/A	#N/A		#N/A	#N/A	#N/A	#N/A
AT1G72540		RLK	No	No		#N/A	#N/A	#N/A	#N/A	#N/A		#N/A	#N/A	#N/A	#N/A
AT1G72760		RLK	No	No		#N/A	#N/A	#N/A	#N/A	#N/A		#N/A	#N/A	#N/A	#N/A
AT1G72850		NBS-LRR	No	No		#N/A	#N/A	#N/A	#N/A	#N/A		#N/A	#N/A	#N/A	#N/A
AT1G72870		NBS-LRR	No	No		#N/A	#N/A	#N/A	#N/A	#N/A		#N/A	#N/A	#N/A	#N/A
AT1G72890		NBS-LRR	No	No		#N/A	#N/A	#N/A	#N/A	#N/A		#N/A	#N/A	#N/A	#N/A
AT1G72930	TIR	NBS-LRR	No	No		#N/A	#N/A	#N/A	#N/A	#N/A		#N/A	#N/A	#N/A	#N/A
AT1G72940		NBS-LRR	No	No		#N/A	#N/A	#N/A	#N/A	#N/A		#N/A	#N/A	#N/A	#N/A
AT1G72950		NBS-LRR	No	No		#N/A	#N/A	#N/A	#N/A	#N/A		#N/A	#N/A	#N/A	#N/A
AT1G74360		RLK	No	No		#N/A	#N/A	#N/A	#N/A	#N/A		#N/A	#N/A	#N/A	#N/A
AT1G74490		RLK	No	No		#N/A	#N/A	#N/A	#N/A	#N/A		#N/A	#N/A	#N/A	#N/A
AT1G75640		RLK	No	No		#N/A	#N/A	#N/A	#N/A	#N/A		#N/A	#N/A	#N/A	#N/A
AT1G75820	FLO5	RLK	No	No		#N/A	#N/A	#N/A	#N/A	#N/A		#N/A	#N/A	#N/A	#N/A
AT1G76360		RLK	No	No		#N/A	#N/A	#N/A	#N/A	#N/A		#N/A	#N/A	#N/A	#N/A
AT1G77280		RLK	No	No		#N/A	#N/A	#N/A	#N/A	#N/A		#N/A	#N/A	#N/A	#N/A
AT1G78530		RLK	No	No		#N/A	#N/A	#N/A	#N/A	#N/A		#N/A	#N/A	#N/A	#N/A
AT1G78940		RLK	No	No		#N/A	#N/A	#N/A	#N/A	#N/A		#N/A	#N/A	#N/A	#N/A
AT1G78980	SRF5	RLK	No	No		#N/A	#N/A	#N/A	#N/A	#N/A		#N/A	#N/A	#N/A	#N/A
AT1G79620		RLK	No	No		#N/A	#N/A	#N/A	#N/A	#N/A		#N/A	#N/A	#N/A	#N/A
AT1G79670	WAKL22	RLK	No	No		#N/A	#N/A	#N/A	#N/A	#N/A		#N/A	#N/A	#N/A	#N/A
AT1G79680	WAKL10	RLK	No	No		#N/A	#N/A	#N/A	#N/A	#N/A		#N/A	#N/A	#N/A	#N/A
AT1G80870		RLK	No	No		#N/A	#N/A	#N/A	#N/A	#N/A		#N/A	#N/A	#N/A	#N/A
AT2G01210		RLK	No	No		#N/A	#N/A	#N/A	#N/A	#N/A		#N/A	#N/A	#N/A	#N/A
AT2G01820		RLK	No	No		#N/A	#N/A	#N/A	#N/A	#N/A		#N/A	#N/A	#N/A	#N/A
AT2G02220	PSKR1	RLK	No	No		#N/A	#N/A	#N/A	#N/A	#N/A		#N/A	#N/A	#N/A	#N/A
AT2G02780		RLK	No	No		#N/A	#N/A	#N/A	#N/A	#N/A		#N/A	#N/A	#N/A	#N/A
AT2G02800	Kin2	RLK	No	No		#N/A	#N/A	#N/A	#N/A	#N/A		#N/A	#N/A	#N/A	#N/A
AT2G04300		RLK	No	No		#N/A	#N/A	#N/A	#N/A	#N/A		#N/A	#N/A	#N/A	#N/A
AT2G05940	RIPK	RLK	No	No		#N/A	#N/A	#N/A	#N/A	#N/A		#N/A	#N/A	#N/A	#N/A
AT2G07020		RLK	No	No		#N/A	#N/A	#N/A	#N/A	#N/A		#N/A	#N/A	#N/A	#N/A
AT2G07040	PRK2A	RLK	No	No		-	-	<0.05	-	-		-	-	-	-
AT2G11520	CRCK3	RLK	No	No		#N/A	#N/A	#N/A	#N/A	#N/A		#N/A	#N/A	#N/A	#N/A
AT2G13790	SERK4	RLK	No	No		#N/A	#N/A	#N/A	#N/A	#N/A		#N/A	#N/A	#N/A	#N/A
AT2G13800	SERK5	RLK	No	No		#N/A	#N/A	#N/A	#N/A	#N/A		#N/A	#N/A	#N/A	#N/A
AT2G14080		NBS-LRR	No	No		#N/A	#N/A	#N/A	#N/A	#N/A		#N/A	#N/A	#N/A	#N/A
AT2G14440		RLK	No	No		#N/A	#N/A	#N/A	#N/A	#N/A		#N/A	#N/A	#N/A	#N/A
AT2G16250		RLK	No	No		#N/A	#N/A	#N/A	#N/A	#N/A		#N/A	#N/A	#N/A	#N/A
AT2G16750		RLK	No	No		#N/A	#N/A	#N/A	#N/A	#N/A		#N/A	#N/A	#N/A	#N/A
AT2G16870		NBS-LRR	No	No		#N/A	#N/A	#N/A	#N/A	#N/A		#N/A	#N/A	#N/A	#N/A
AT2G17050		NBS-LRR	No	No		#N/A	#N/A	#N/A	#N/A	#N/A		#N/A	#N/A	#N/A	#N/A
AT2G17170		RLK	No	No		#N/A	#N/A	#N/A	#N/A	#N/A		#N/A	#N/A	#N/A	#N/A
AT2G17220	Kin3	RLK	No	No		#N/A	#N/A	#N/A	#N/A	#N/A		#N/A	#N/A	#N/A	#N/A
AT2G18470	PERK4	RLK	No	No		#N/A	#N/A	#N/A	#N/A	#N/A		#N/A	#N/A	#N/A	#N/A
AT2G19130		RLK	No	No		#N/A	#N/A	#N/A	#N/A	#N/A		#N/A	#N/A	#N/A	#N/A
AT2G19190	FRK1	RLK	No	No		#N/A	#N/A	#N/A	#N/A	#N/A		#N/A	#N/A	#N/A	#N/A
AT2G19210		RLK	No	No		#N/A	#N/A	#N/A	#N/A	#N/A		#N/A	#N/A	#N/A	#N/A
AT2G20300	ALE2	RLK	No	No		#N/A	#N/A	#N/A	#N/A	#N/A		#N/A	#N/A	#N/A	#N/A
AT2G20850	SRF1	RLK	No	No		#N/A	#N/A	#N/A	#N/A	#N/A		#N/A	#N/A	#N/A	#N/A
AT2G21480		RLK	No	No		#N/A	#N/A	#N/A	#N/A	#N/A		#N/A	#N/A	#N/A	#N/A
AT2G23200		RLK	No	No		#N/A	#N/A	#N/A	#N/A	#N/A		#N/A	#N/A	#N/A	#N/A
AT2G23450		RLK	No	No		#N/A	#N/A	#N/A	#N/A	#N/A		#N/A	#N/A	#N/A	#N/A
AT2G23950		RLK	No	No		#N/A	#N/A	#N/A	#N/A	#N/A		#N/A	#N/A	#N/A	#N/A
AT2G24130		RLK	No	No		#N/A	#N/A	#N/A	#N/A	#N/A		#N/A	#N/A	#N/A	#N/A
AT2G24230		RLK	No	No		#N/A	#N/A	#N/A	#N/A	#N/A		#N/A	#N/A	#N/A	#N/A
AT2G24370		RLK	No	No		#N/A	#N/A	#N/A	#N/A	#N/A		#N/A	#N/A	#N/A	#N/A
AT2G25220		RLK	No	No		#N/A	#N/A	#N/A	#N/A	#N/A		#N/A	#N/A	#N/A	#N/A
AT2G26290	ARSK1	RLK	No	No		#N/A	#N/A	#N/A	#N/A	#N/A		#N/A	#N/A	#N/A	#N/A
AT2G26730		RLK	No	No		#N/A	#N/A	#N/A	#N/A	#N/A		#N/A	#N/A	#N/A	#N/A
AT2G27060		RLK	No	No		#N/A	#N/A	#N/A	#N/A	#N/A		#N/A	#N/A	#N/A	#N/A
AT2G28250	NCRK	RLK	No	No		-	-	<0.05	-	-		-	-	-	-
AT2G28590		RLK	No	No		#N/A	#N/A	#N/A	#N/A	#N/A		#N/A	#N/A	#N/A	#N/A
AT2G28930	PK1B	RLK	No	No		#N/A	#N/A	#N/A	#N/A	#N/A		#N/A	#N/A	#N/A	#N/A
AT2G28940		RLK	No	No		#N/A	#N/A	#N/A	#N/A	#N/A		#N/A	#N/A	#N/A	#N/A
AT2G28960		RLK	No	No		#N/A	#N/A	#N/A	#N/A	#N/A		#N/A	#N/A	#N/A	#N/A
AT2G28990		RLK	No	No		#N/A	#N/A	#N/A	#N/A	#N/A		#N/A	#N/A	#N/A	#N/A
AT2G29000		RLK	No	No		#N/A	#N/A	#N/A	#N/A	#N/A		#N/A	#N/A	#N/A	#N/A
AT2G29220		RLK	No	No		#N/A	#N/A	#N/A	#N/A	#N/A		#N/A	#N/A	#N/A	#N/A
AT2G30730		RLK	No	No		#N/A	#N/A	#N/A	#N/A	#N/A		#N/A	#N/A	#N/A	#N/A
AT2G30740		RLK	No	No		#N/A	#N/A	#N/A	#N/A	#N/A		#N/A	#N/A	#N/A	#N/A
AT2G32800	AP4.3A	RLK	No	No		#N/A	#N/A	#N/A	#N/A	#N/A		#N/A	#N/A	#N/A	#N/A
AT2G33170		RLK	No	No		#N/A	#N/A	#N/A	#N/A	#N/A		#N/A	#N/A	#N/A	#N/A
AT2G35620	FEI2	RLK	No	No		#N/A	#N/A	#N/A	#N/A	#N/A		#N/A	#N/A	#N/A	#N/A
AT2G36570		RLK	No	No		#N/A	#N/A	#N/A	#N/A	#N/A		#N/A	#N/A	#N/A	#N/A
AT2G39110		RLK	No	No		#N/A	#N/A	#N/A	#N/A	#N/A		#N/A	#N/A	#N/A	#N/A
AT2G39660	BIK1	RLK	No	No		#N/A	#N/A	#N/A	#N/A	#N/A		#N/A	#N/A	#N/A	#N/A
AT2G40270		RLK	No	No		#N/A	#N/A	#N/A	#N/A	#N/A		#N/A	#N/A	#N/A	#N/A
AT2G41820		RLK	No	No		#N/A	#N/A	#N/A	#N/A	#N/A		#N/A	#N/A	#N/A	#N/A
AT2G42960		RLK	No	No		#N/A	#N/A	#N/A	#N/A	#N/A		#N/A	#N/A	#N/A	#N/A
AT2G43690		RLK	No	No		#N/A	#N/A	#N/A	#N/A	#N/A		#N/A	#N/A	#N/A	#N/A
AT2G43700		RLK	No	No		#N/A	#N/A	#N/A	#N/A	#N/A		#N/A	#N/A	#N/A	#N/A
AT2G45340		RLK	No	No		-	-	-	-	-		-	-	-	-
AT2G45590		RLK	No	No		#N/A	#N/A	#N/A	#N/A	#N/A		#N/A	#N/A	#N/A	#N/A
AT2G45910		RLK	No	No		#N/A	#N/A	#N/A	#N/A	#N/A		#N/A	#N/A	#N/A	#N/A
AT2G48010	RKF3	RLK	No	No		#N/A	#N/A	#N/A	#N/A	#N/A		#N/A	#N/A	#N/A	#N/A
AT3G02130	TOAD2	RLK	No	No		#N/A	#N/A	#N/A	#N/A	#N/A		#N/A	#N/A	#N/A	#N/A
AT3G02810		RLK	No	No		#N/A	#N/A	#N/A	#N/A	#N/A		#N/A	#N/A	#N/A	#N/A
AT3G02880		RLK	No	No		#N/A	#N/A	#N/A	#N/A	#N/A		#N/A	#N/A	#N/A	#N/A
AT3G03770		RLK	No	No		#N/A	#N/A	#N/A	#N/A	#N/A		#N/A	#N/A	#N/A	#N/A
AT3G04210		NBS-LRR	No	No		#N/A	#N/A	#N/A	#N/A	#N/A		#N/A	#N/A	#N/A	#N/A
AT3G04220		NBS-LRR	No	No		#N/A	#N/A	#N/A	#N/A	#N/A		#N/A	#N/A	#N/A	#N/A
AT3G04690	ANX1	RLK	No	No		#N/A	#N/A	#N/A	#N/A	#N/A		#N/A	#N/A	#N/A	#N/A
AT3G05140	RBK2	RLK	No	No		#N/A	#N/A	#N/A	#N/A	#N/A		#N/A	#N/A	#N/A	#N/A
AT3G07040	RPS3	NBS-LRR	No	No		#N/A	#N/A	#N/A	#N/A	#N/A		#N/A	#N/A	#N/A	#N/A
AT3G07070		RLK	No	No		#N/A	#N/A	#N/A	#N/A	#N/A		#N/A	#N/A	#N/A	#N/A
AT3G08760	ATSIK	RLK	No	No		#N/A	#N/A	#N/A	#N/A	#N/A		#N/A	#N/A	#N/A	#N/A
AT3G08870		RLK	No	No		#N/A	#N/A	#N/A	#N/A	#N/A		#N/A	#N/A	#N/A	#N/A
AT3G09010		RLK	No	No		#N/A	#N/A	#N/A	#N/A	#N/A		#N/A	#N/A	#N/A	#N/A
AT3G09240		RLK	No	No		#N/A	#N/A	#N/A	#N/A	#N/A		#N/A	#N/A	#N/A	#N/A
AT3G09780	CCR1	RLK	No	No		#N/A	#N/A	#N/A	#N/A	#N/A		#N/A	#N/A	#N/A	#N/A
AT3G09830		RLK	No	No		#N/A	#N/A	#N/A	#N/A	#N/A		#N/A	#N/A	#N/A	#N/A
AT3G13065	SRF4	RLK	No	No		#N/A	#N/A	#N/A	#N/A	#N/A		#N/A	#N/A	#N/A	#N/A
AT3G13380	BRL3	RLK	No	No		-	-	-	-	-		-	-	-	-
AT3G13690		RLK	No	No		#N/A	#N/A	#N/A	#N/A	#N/A		#N/A	#N/A	#N/A	#N/A
AT3G14350	SRF7	RLK	No	No		#N/A	#N/A	#N/A	#N/A	#N/A		#N/A	#N/A	#N/A	#N/A
AT3G14460		NBS-LRR	No	No		#N/A	#N/A	#N/A	#N/A	#N/A		#N/A	#N/A	#N/A	#N/A
AT3G14840		RLK	No	No		#N/A	#N/A	#N/A	#N/A	#N/A		#N/A	#N/A	#N/A	#N/A
AT3G15700		NBS-LRR	No	No		#N/A	#N/A	#N/A	#N/A	#N/A		#N/A	#N/A	#N/A	#N/A
AT3G15890		RLK	No	No		#N/A	#N/A	#N/A	#N/A	#N/A		#N/A	#N/A	#N/A	#N/A
AT3G16030	CES101	RLK	No	No		-	-	-	-	-		-	-	-	-
AT3G17410		RLK	No	No		#N/A	#N/A	#N/A	#N/A	#N/A		#N/A	#N/A	#N/A	#N/A
AT3G17420	GPK1	RLK	No	No		#N/A	#N/A	#N/A	#N/A	#N/A		#N/A	#N/A	#N/A	#N/A
AT3G17840	RLK902	RLK	No	No		#N/A	#N/A	#N/A	#N/A	#N/A		#N/A	#N/A	#N/A	#N/A
AT3G18810	PERK6	RLK	No	No		#N/A	#N/A	#N/A	#N/A	#N/A		#N/A	#N/A	#N/A	#N/A
AT3G19300		RLK	No	No		#N/A	#N/A	#N/A	#N/A	#N/A		#N/A	#N/A	#N/A	#N/A
AT3G20190		RLK	No	No		#N/A	#N/A	#N/A	#N/A	#N/A		#N/A	#N/A	#N/A	#N/A
AT3G20200		RLK	No	No		#N/A	#N/A	#N/A	#N/A	#N/A		#N/A	#N/A	#N/A	#N/A
AT3G20530		RLK	No	No		-	-	<0.05	-	-		-	-	-	-
AT3G21340		RLK	No	No		-	-	-	-	-		-	-	-	-
AT3G21450		RLK	No	No		#N/A	#N/A	#N/A	#N/A	#N/A		#N/A	#N/A	#N/A	#N/A
AT3G21630	LYSM RLK1	RLK	No	No		#N/A	#N/A	#N/A	#N/A	#N/A		#N/A	#N/A	#N/A	#N/A
AT3G24240		RLK	No	No		#N/A	#N/A	#N/A	#N/A	#N/A		#N/A	#N/A	#N/A	#N/A
AT3G24540	PERK3	RLK	No	No		#N/A	#N/A	#N/A	#N/A	#N/A		#N/A	#N/A	#N/A	#N/A
AT3G24550	PERK1	RLK	No	No		#N/A	#N/A	#N/A	#N/A	#N/A		#N/A	#N/A	#N/A	#N/A
AT3G24790		RLK	No	No		#N/A	#N/A	#N/A	#N/A	#N/A		#N/A	#N/A	#N/A	#N/A
AT3G25490		RLK	No	No		#N/A	#N/A	#N/A	#N/A	#N/A		#N/A	#N/A	#N/A	#N/A
AT3G25560	NIK2	RLK	No	No		#N/A	#N/A	#N/A	#N/A	#N/A		#N/A	#N/A	#N/A	#N/A
AT3G26470		NBS-LRR	No	No		#N/A	#N/A	#N/A	#N/A	#N/A		#N/A	#N/A	#N/A	#N/A
AT3G26700		RLK	No	No		#N/A	#N/A	#N/A	#N/A	#N/A		#N/A	#N/A	#N/A	#N/A
AT3G28040		RLK	No	No		#N/A	#N/A	#N/A	#N/A	#N/A		#N/A	#N/A	#N/A	#N/A
AT3G28450		RLK	No	No		#N/A	#N/A	#N/A	#N/A	#N/A		#N/A	#N/A	#N/A	#N/A
AT3G42880		RLK	No	No		#N/A	#N/A	#N/A	#N/A	#N/A		#N/A	#N/A	#N/A	#N/A
AT3G44400		NBS-LRR	No	No		#N/A	#N/A	#N/A	#N/A	#N/A		#N/A	#N/A	#N/A	#N/A
AT3G44480	RPP1	NBS-LRR	No	No		#N/A	#N/A	#N/A	#N/A	#N/A		#N/A	#N/A	#N/A	#N/A
AT3G44630		NBS-LRR	No	No		#N/A	#N/A	#N/A	#N/A	#N/A		#N/A	#N/A	#N/A	#N/A
AT3G44670		NBS-LRR	No	No		#N/A	#N/A	#N/A	#N/A	#N/A		#N/A	#N/A	#N/A	#N/A
AT3G45410		RLK	No	No		#N/A	#N/A	#N/A	#N/A	#N/A		#N/A	#N/A	#N/A	#N/A
AT3G45430		RLK	No	No		#N/A	#N/A	#N/A	#N/A	#N/A		#N/A	#N/A	#N/A	#N/A
AT3G45440		RLK	No	No		#N/A	#N/A	#N/A	#N/A	#N/A		#N/A	#N/A	#N/A	#N/A
AT3G45860	CRK4	RLK	No	No		-	-	<0.05	-	-		-	-	-	-
AT3G46290	HERK1	RLK	No	No		#N/A	#N/A	#N/A	#N/A	#N/A		#N/A	#N/A	#N/A	#N/A
AT3G46370		RLK	No	No		#N/A	#N/A	#N/A	#N/A	#N/A		#N/A	#N/A	#N/A	#N/A
AT3G46400		RLK	No	No		#N/A	#N/A	#N/A	#N/A	#N/A		#N/A	#N/A	#N/A	#N/A
AT3G46410		RLK	No	No		#N/A	#N/A	#N/A	#N/A	#N/A		#N/A	#N/A	#N/A	#N/A
AT3G46760		RLK	No	No		#N/A	#N/A	#N/A	#N/A	#N/A		#N/A	#N/A	#N/A	#N/A
AT3G47110		RLK	No	No		-	-	-	-	-		-	-	-	-
AT3G47570		RLK	No	No		#N/A	#N/A	#N/A	#N/A	#N/A		#N/A	#N/A	#N/A	#N/A
AT3G47580		RLK	No	No		#N/A	#N/A	#N/A	#N/A	#N/A		#N/A	#N/A	#N/A	#N/A
AT3G49060		RLK	No	No		#N/A	#N/A	#N/A	#N/A	#N/A		#N/A	#N/A	#N/A	#N/A
AT3G50230		RLK	No	No		#N/A	#N/A	#N/A	#N/A	#N/A		#N/A	#N/A	#N/A	#N/A
AT3G50950	ZAR1	NBS-LRR	No	No		#N/A	#N/A	#N/A	#N/A	#N/A		#N/A	#N/A	#N/A	#N/A
AT3G51550	FER	RLK	No	No		-	-	-	-	-		-	-	-	-
AT3G51560		NBS-LRR	No	No		#N/A	#N/A	#N/A	#N/A	#N/A		#N/A	#N/A	#N/A	#N/A
AT3G53590		RLK	No	No		#N/A	#N/A	#N/A	#N/A	#N/A		#N/A	#N/A	#N/A	#N/A
AT3G53810		RLK	No	No		#N/A	#N/A	#N/A	#N/A	#N/A		#N/A	#N/A	#N/A	#N/A
AT3G53840		RLK	No	No		#N/A	#N/A	#N/A	#N/A	#N/A		#N/A	#N/A	#N/A	#N/A
AT3G54030		RLK	No	No		#N/A	#N/A	#N/A	#N/A	#N/A		#N/A	#N/A	#N/A	#N/A
AT3G55550		RLK	No	No		#N/A	#N/A	#N/A	#N/A	#N/A		#N/A	#N/A	#N/A	#N/A
AT3G55950	CCR3	RLK	No	No		#N/A	#N/A	#N/A	#N/A	#N/A		#N/A	#N/A	#N/A	#N/A
AT3G57120		RLK	No	No		-	-	<0.05	-	-		-	-	-	-
AT3G57700		RLK	No	No		#N/A	#N/A	#N/A	#N/A	#N/A		#N/A	#N/A	#N/A	#N/A
AT3G57710		RLK	No	No		#N/A	#N/A	#N/A	#N/A	#N/A		#N/A	#N/A	#N/A	#N/A
AT3G57720		RLK	No	No		#N/A	#N/A	#N/A	#N/A	#N/A		#N/A	#N/A	#N/A	#N/A
AT3G57730		RLK	No	No		#N/A	#N/A	#N/A	#N/A	#N/A		#N/A	#N/A	#N/A	#N/A
AT3G57740		RLK	No	No		#N/A	#N/A	#N/A	#N/A	#N/A		#N/A	#N/A	#N/A	#N/A
AT3G57750		RLK	No	No		#N/A	#N/A	#N/A	#N/A	#N/A		#N/A	#N/A	#N/A	#N/A
AT3G57830		RLK	No	No		#N/A	#N/A	#N/A	#N/A	#N/A		#N/A	#N/A	#N/A	#N/A
AT3G59350		RLK	No	No		#N/A	#N/A	#N/A	#N/A	#N/A		#N/A	#N/A	#N/A	#N/A
AT3G59420	CR4	RLK	No	No		#N/A	#N/A	#N/A	#N/A	#N/A		#N/A	#N/A	#N/A	#N/A
AT3G59730		RLK	No	No		#N/A	#N/A	#N/A	#N/A	#N/A		#N/A	#N/A	#N/A	#N/A
AT3G59740		RLK	No	No		#N/A	#N/A	#N/A	#N/A	#N/A		#N/A	#N/A	#N/A	#N/A
AT3G59750		RLK	No	No		#N/A	#N/A	#N/A	#N/A	#N/A		#N/A	#N/A	#N/A	#N/A
AT3G62220		RLK	No	No		#N/A	#N/A	#N/A	#N/A	#N/A		#N/A	#N/A	#N/A	#N/A
AT4G00710	BSK3	RLK	No	No		#N/A	#N/A	#N/A	#N/A	#N/A		#N/A	#N/A	#N/A	#N/A
AT4G00960		RLK	No	No		#N/A	#N/A	#N/A	#N/A	#N/A		#N/A	#N/A	#N/A	#N/A
AT4G01330		RLK	No	No		#N/A	#N/A	#N/A	#N/A	#N/A		#N/A	#N/A	#N/A	#N/A
AT4G02010		RLK	No	No		#N/A	#N/A	#N/A	#N/A	#N/A		#N/A	#N/A	#N/A	#N/A
AT4G02410		RLK	No	No		#N/A	#N/A	#N/A	#N/A	#N/A		#N/A	#N/A	#N/A	#N/A
AT4G02420		RLK	No	No		#N/A	#N/A	#N/A	#N/A	#N/A		#N/A	#N/A	#N/A	#N/A
AT4G02630		RLK	No	No		#N/A	#N/A	#N/A	#N/A	#N/A		#N/A	#N/A	#N/A	#N/A
AT4G03230		RLK	No	No		#N/A	#N/A	#N/A	#N/A	#N/A		#N/A	#N/A	#N/A	#N/A
AT4G03390	SRF3	RLK	No	No		#N/A	#N/A	#N/A	#N/A	#N/A		#N/A	#N/A	#N/A	#N/A
AT4G04110		NBS-LRR	No	No		#N/A	#N/A	#N/A	#N/A	#N/A		#N/A	#N/A	#N/A	#N/A
AT4G04510	CRK38	RLK	No	No		-	-	-	-	-		-	-	-	-
AT4G04570	CRK40	RLK	No	No		#N/A	#N/A	#N/A	#N/A	#N/A		#N/A	#N/A	#N/A	#N/A
AT4G04960		RLK	No	No		#N/A	#N/A	#N/A	#N/A	#N/A		#N/A	#N/A	#N/A	#N/A
AT4G09360		NBS-LRR	No	No		#N/A	#N/A	#N/A	#N/A	#N/A		#N/A	#N/A	#N/A	#N/A
AT4G09430		NBS-LRR	No	No		#N/A	#N/A	#N/A	#N/A	#N/A		#N/A	#N/A	#N/A	#N/A
AT4G10390		RLK	No	No		#N/A	#N/A	#N/A	#N/A	#N/A		#N/A	#N/A	#N/A	#N/A
AT4G10780		NBS-LRR	No	No		#N/A	#N/A	#N/A	#N/A	#N/A		#N/A	#N/A	#N/A	#N/A
AT4G11340		NBS-LRR	No	No		#N/A	#N/A	#N/A	#N/A	#N/A		#N/A	#N/A	#N/A	#N/A
AT4G11460	CRK30	RLK	No	No		-	-	-	-	-		-	-	-	-
AT4G11470	CRK31	RLK	No	No		-	-	<0.05	-	-		-	-	-	-
AT4G11480	CRK32	RLK	No	No		-	-	-	-	-		-	-	-	-
AT4G11530	CRK34	RLK	No	No		#N/A	#N/A	#N/A	#N/A	#N/A		#N/A	#N/A	#N/A	#N/A
AT4G11890		RLK	No	No		-	-	<0.05	-	-		-	-	-	-
AT4G16860	RPP4	NBS-LRR	No	No		#N/A	#N/A	#N/A	#N/A	#N/A		#N/A	#N/A	#N/A	#N/A
AT4G16890	SNC1	NBS-LRR	No	No		#N/A	#N/A	#N/A	#N/A	#N/A		#N/A	#N/A	#N/A	#N/A
AT4G16940		NBS-LRR	No	No		#N/A	#N/A	#N/A	#N/A	#N/A		#N/A	#N/A	#N/A	#N/A
AT4G16950	RPP5	NBS-LRR	No	No		#N/A	#N/A	#N/A	#N/A	#N/A		#N/A	#N/A	#N/A	#N/A
AT4G18250		RLK	No	No		#N/A	#N/A	#N/A	#N/A	#N/A		#N/A	#N/A	#N/A	#N/A
AT4G19050		NBS-LRR	No	No		-	-	<0.05	-	-		-	-	-	-
AT4G19060		NBS-LRR	No	No		#N/A	#N/A	#N/A	#N/A	#N/A		#N/A	#N/A	#N/A	#N/A
AT4G19500		NBS-LRR	No	No		#N/A	#N/A	#N/A	#N/A	#N/A		#N/A	#N/A	#N/A	#N/A
AT4G19520		NBS-LRR	No	No		#N/A	#N/A	#N/A	#N/A	#N/A		#N/A	#N/A	#N/A	#N/A
AT4G19920		NBS-LRR	No	No		#N/A	#N/A	#N/A	#N/A	#N/A		#N/A	#N/A	#N/A	#N/A
AT4G20140	GSO1	RLK	No	No		#N/A	#N/A	#N/A	#N/A	#N/A		#N/A	#N/A	#N/A	#N/A
AT4G20270	BAM3	RLK	No	No		#N/A	#N/A	#N/A	#N/A	#N/A		#N/A	#N/A	#N/A	#N/A
AT4G21230	CRK27	RLK	No	No		#N/A	#N/A	#N/A	#N/A	#N/A		#N/A	#N/A	#N/A	#N/A
AT4G22130	SRF8	RLK	No	No		#N/A	#N/A	#N/A	#N/A	#N/A		#N/A	#N/A	#N/A	#N/A
AT4G22730		RLK	No	No		#N/A	#N/A	#N/A	#N/A	#N/A		#N/A	#N/A	#N/A	#N/A
AT4G23140	CRK6	RLK	No	No		#N/A	#N/A	#N/A	#N/A	#N/A		#N/A	#N/A	#N/A	#N/A
AT4G23150	CRK7	RLK	No	No		#N/A	#N/A	#N/A	#N/A	#N/A		#N/A	#N/A	#N/A	#N/A
AT4G23160	CRK8	RLK	No	No		#N/A	#N/A	#N/A	#N/A	#N/A		#N/A	#N/A	#N/A	#N/A
AT4G23180	RLK4	RLK	No	No		#N/A	#N/A	#N/A	#N/A	#N/A		#N/A	#N/A	#N/A	#N/A
AT4G23190	CRK11	RLK	No	No		#N/A	#N/A	#N/A	#N/A	#N/A		#N/A	#N/A	#N/A	#N/A
AT4G23200	CRK12	RLK	No	No		-	-	-	-	-		-	-	-	-
AT4G23210	CRK13	RLK	No	No		#N/A	#N/A	#N/A	#N/A	#N/A		#N/A	#N/A	#N/A	#N/A
AT4G23220	CRK14	RLK	No	No		#N/A	#N/A	#N/A	#N/A	#N/A		#N/A	#N/A	#N/A	#N/A
AT4G23230	CRK15	RLK	No	No		#N/A	#N/A	#N/A	#N/A	#N/A		#N/A	#N/A	#N/A	#N/A
AT4G23240	CRK16	RLK	No	No		#N/A	#N/A	#N/A	#N/A	#N/A		#N/A	#N/A	#N/A	#N/A
AT4G23250	RKC1	RLK	No	No		#N/A	#N/A	#N/A	#N/A	#N/A		#N/A	#N/A	#N/A	#N/A
AT4G23260	CRK18	RLK	No	No		#N/A	#N/A	#N/A	#N/A	#N/A		#N/A	#N/A	#N/A	#N/A
AT4G23270	CRK19	RLK	No	No		#N/A	#N/A	#N/A	#N/A	#N/A		#N/A	#N/A	#N/A	#N/A
AT4G23280	CRK20	RLK	No	No		#N/A	#N/A	#N/A	#N/A	#N/A		#N/A	#N/A	#N/A	#N/A
AT4G23290	CRK21	RLK	No	No		#N/A	#N/A	#N/A	#N/A	#N/A		#N/A	#N/A	#N/A	#N/A
AT4G23300	CRK22	RLK	No	No		#N/A	#N/A	#N/A	#N/A	#N/A		#N/A	#N/A	#N/A	#N/A
AT4G23310	CRK23	RLK	No	No		#N/A	#N/A	#N/A	#N/A	#N/A		#N/A	#N/A	#N/A	#N/A
AT4G23320	CRK24	RLK	No	No		#N/A	#N/A	#N/A	#N/A	#N/A		#N/A	#N/A	#N/A	#N/A
AT4G23440		NBS-LRR	No	No		#N/A	#N/A	#N/A	#N/A	#N/A		#N/A	#N/A	#N/A	#N/A
AT4G23740		RLK	No	No		#N/A	#N/A	#N/A	#N/A	#N/A		#N/A	#N/A	#N/A	#N/A
AT4G25160		RLK	No	No		#N/A	#N/A	#N/A	#N/A	#N/A		#N/A	#N/A	#N/A	#N/A
AT4G25390		RLK	No	No		#N/A	#N/A	#N/A	#N/A	#N/A		#N/A	#N/A	#N/A	#N/A
AT4G26540		RLK	No	No		#N/A	#N/A	#N/A	#N/A	#N/A		#N/A	#N/A	#N/A	#N/A
AT4G27190		NBS-LRR	No	No		#N/A	#N/A	#N/A	#N/A	#N/A		#N/A	#N/A	#N/A	#N/A
AT4G27300		RLK	No	No		#N/A	#N/A	#N/A	#N/A	#N/A		#N/A	#N/A	#N/A	#N/A
AT4G28350		RLK	No	No		#N/A	#N/A	#N/A	#N/A	#N/A		#N/A	#N/A	#N/A	#N/A
AT4G28490	RLK5	RLK	No	No		#N/A	#N/A	#N/A	#N/A	#N/A		#N/A	#N/A	#N/A	#N/A
AT4G28650		RLK	No	No		#N/A	#N/A	#N/A	#N/A	#N/A		#N/A	#N/A	#N/A	#N/A
AT4G28670		RLK	No	No		#N/A	#N/A	#N/A	#N/A	#N/A		#N/A	#N/A	#N/A	#N/A
AT4G29050		RLK	No	No		#N/A	#N/A	#N/A	#N/A	#N/A		#N/A	#N/A	#N/A	#N/A
AT4G29180	RHS16	RLK	No	No		-	-	<0.05	-	-		-	-	-	-
AT4G29990		RLK	No	No		#N/A	#N/A	#N/A	#N/A	#N/A		#N/A	#N/A	#N/A	#N/A
AT4G30520	SARK	RLK	No	No		#N/A	#N/A	#N/A	#N/A	#N/A		#N/A	#N/A	#N/A	#N/A
AT4G31100		RLK	No	No		#N/A	#N/A	#N/A	#N/A	#N/A		#N/A	#N/A	#N/A	#N/A
AT4G31110		RLK	No	No		#N/A	#N/A	#N/A	#N/A	#N/A		#N/A	#N/A	#N/A	#N/A
AT4G31230		RLK	No	No		#N/A	#N/A	#N/A	#N/A	#N/A		#N/A	#N/A	#N/A	#N/A
AT4G32000		RLK	No	No		#N/A	#N/A	#N/A	#N/A	#N/A		#N/A	#N/A	#N/A	#N/A
AT4G33300	ADR1-L1	NBS-LRR	No	No		#N/A	#N/A	#N/A	#N/A	#N/A		#N/A	#N/A	#N/A	#N/A
AT4G33430	SERK3	RLK	No	No		#N/A	#N/A	#N/A	#N/A	#N/A		#N/A	#N/A	#N/A	#N/A
AT4G34220		RLK	No	No		#N/A	#N/A	#N/A	#N/A	#N/A		#N/A	#N/A	#N/A	#N/A
AT4G34440	PERK5	RLK	No	No		#N/A	#N/A	#N/A	#N/A	#N/A		#N/A	#N/A	#N/A	#N/A
AT4G34500		RLK	No	No		#N/A	#N/A	#N/A	#N/A	#N/A		#N/A	#N/A	#N/A	#N/A
AT4G35230	BSK1	RLK	No	No		#N/A	#N/A	#N/A	#N/A	#N/A		#N/A	#N/A	#N/A	#N/A
AT4G35600	Kin4	RLK	No	No		#N/A	#N/A	#N/A	#N/A	#N/A		#N/A	#N/A	#N/A	#N/A
AT4G36150		NBS-LRR	No	No		#N/A	#N/A	#N/A	#N/A	#N/A		#N/A	#N/A	#N/A	#N/A
AT4G37250		RLK	No	No		#N/A	#N/A	#N/A	#N/A	#N/A		#N/A	#N/A	#N/A	#N/A
AT4G38830	CRK26	RLK	No	No		#N/A	#N/A	#N/A	#N/A	#N/A		#N/A	#N/A	#N/A	#N/A
AT4G39400	DWF2	RLK	No	No		#N/A	#N/A	#N/A	#N/A	#N/A		#N/A	#N/A	#N/A	#N/A
AT5G01020		RLK	No	No		#N/A	#N/A	#N/A	#N/A	#N/A		#N/A	#N/A	#N/A	#N/A
AT5G01540	LECRKA4.1	RLK	No	No		#N/A	#N/A	#N/A	#N/A	#N/A		#N/A	#N/A	#N/A	#N/A
AT5G01550	LECRKA4.2	RLK	No	No		#N/A	#N/A	#N/A	#N/A	#N/A		#N/A	#N/A	#N/A	#N/A
AT5G01560	LECRKA4.3	RLK	No	No		#N/A	#N/A	#N/A	#N/A	#N/A		#N/A	#N/A	#N/A	#N/A
AT5G01890		RLK	No	No		#N/A	#N/A	#N/A	#N/A	#N/A		#N/A	#N/A	#N/A	#N/A
AT5G01950		RLK	No	No		#N/A	#N/A	#N/A	#N/A	#N/A		#N/A	#N/A	#N/A	#N/A
AT5G02070		RLK	No	No		#N/A	#N/A	#N/A	#N/A	#N/A		#N/A	#N/A	#N/A	#N/A
AT5G03140		RLK	No	No		#N/A	#N/A	#N/A	#N/A	#N/A		#N/A	#N/A	#N/A	#N/A
AT5G05400		NBS-LRR	No	No		#N/A	#N/A	#N/A	#N/A	#N/A		#N/A	#N/A	#N/A	#N/A
AT5G06820	SRF2	RLK	No	No		#N/A	#N/A	#N/A	#N/A	#N/A		#N/A	#N/A	#N/A	#N/A
AT5G06940		RLK	No	No		#N/A	#N/A	#N/A	#N/A	#N/A		#N/A	#N/A	#N/A	#N/A
AT5G07180	ERL2	RLK	No	No		#N/A	#N/A	#N/A	#N/A	#N/A		#N/A	#N/A	#N/A	#N/A
AT5G07280	EXS	RLK	No	No		#N/A	#N/A	#N/A	#N/A	#N/A		#N/A	#N/A	#N/A	#N/A
AT5G07620		RLK	No	No		#N/A	#N/A	#N/A	#N/A	#N/A		#N/A	#N/A	#N/A	#N/A
AT5G10020		RLK	No	No		#N/A	#N/A	#N/A	#N/A	#N/A		#N/A	#N/A	#N/A	#N/A
AT5G10290		RLK	No	No		#N/A	#N/A	#N/A	#N/A	#N/A		#N/A	#N/A	#N/A	#N/A
AT5G10520	RBK1	RLK	No	No		#N/A	#N/A	#N/A	#N/A	#N/A		#N/A	#N/A	#N/A	#N/A
AT5G10530		RLK	No	No		#N/A	#N/A	#N/A	#N/A	#N/A		#N/A	#N/A	#N/A	#N/A
AT5G11020		RLK	No	No		#N/A	#N/A	#N/A	#N/A	#N/A		#N/A	#N/A	#N/A	#N/A
AT5G11250		NBS-LRR	No	No		-	-	-	-	-		-	-	-	-
AT5G11410		RLK	No	No		#N/A	#N/A	#N/A	#N/A	#N/A		#N/A	#N/A	#N/A	#N/A
AT5G12000		RLK	No	No		#N/A	#N/A	#N/A	#N/A	#N/A		#N/A	#N/A	#N/A	#N/A
AT5G13290	SOL2	RLK	No	No		#N/A	#N/A	#N/A	#N/A	#N/A		#N/A	#N/A	#N/A	#N/A
AT5G15080		RLK	No	No		#N/A	#N/A	#N/A	#N/A	#N/A		#N/A	#N/A	#N/A	#N/A
AT5G15730	CRLK2	RLK	No	No		#N/A	#N/A	#N/A	#N/A	#N/A		#N/A	#N/A	#N/A	#N/A
AT5G16000	NIK1	RLK	No	No		#N/A	#N/A	#N/A	#N/A	#N/A		#N/A	#N/A	#N/A	#N/A
AT5G16500		RLK	No	No		#N/A	#N/A	#N/A	#N/A	#N/A		#N/A	#N/A	#N/A	#N/A
AT5G16590	LRR1	RLK	No	No		#N/A	#N/A	#N/A	#N/A	#N/A		#N/A	#N/A	#N/A	#N/A
AT5G16900		RLK	No	No		#N/A	#N/A	#N/A	#N/A	#N/A		#N/A	#N/A	#N/A	#N/A
AT5G17970		NBS-LRR	No	No		#N/A	#N/A	#N/A	#N/A	#N/A		#N/A	#N/A	#N/A	#N/A
AT5G18360		NBS-LRR	No	No		#N/A	#N/A	#N/A	#N/A	#N/A		#N/A	#N/A	#N/A	#N/A
AT5G18370		NBS-LRR	No	No		#N/A	#N/A	#N/A	#N/A	#N/A		#N/A	#N/A	#N/A	#N/A
AT5G18500		RLK	No	No		#N/A	#N/A	#N/A	#N/A	#N/A		#N/A	#N/A	#N/A	#N/A
AT5G18610		RLK	No	No		#N/A	#N/A	#N/A	#N/A	#N/A		#N/A	#N/A	#N/A	#N/A
AT5G18910		RLK	No	No		#N/A	#N/A	#N/A	#N/A	#N/A		#N/A	#N/A	#N/A	#N/A
AT5G20050		RLK	No	No		#N/A	#N/A	#N/A	#N/A	#N/A		#N/A	#N/A	#N/A	#N/A
AT5G20480	EFR	RLK	No	No		#N/A	#N/A	#N/A	#N/A	#N/A		#N/A	#N/A	#N/A	#N/A
AT5G20690		RLK	No	No		#N/A	#N/A	#N/A	#N/A	#N/A		#N/A	#N/A	#N/A	#N/A
AT5G22690		NBS-LRR	No	No		#N/A	#N/A	#N/A	#N/A	#N/A		#N/A	#N/A	#N/A	#N/A
AT5G23170		RLK	No	No		#N/A	#N/A	#N/A	#N/A	#N/A		#N/A	#N/A	#N/A	#N/A
AT5G24010		RLK	No	No		#N/A	#N/A	#N/A	#N/A	#N/A		#N/A	#N/A	#N/A	#N/A
AT5G25440		RLK	No	No		#N/A	#N/A	#N/A	#N/A	#N/A		#N/A	#N/A	#N/A	#N/A
AT5G25930		RLK	No	No		#N/A	#N/A	#N/A	#N/A	#N/A		#N/A	#N/A	#N/A	#N/A
AT5G28680	ANX2	RLK	No	No		#N/A	#N/A	#N/A	#N/A	#N/A		#N/A	#N/A	#N/A	#N/A
AT5G35370		RLK	No	No		#N/A	#N/A	#N/A	#N/A	#N/A		#N/A	#N/A	#N/A	#N/A
AT5G35380		RLK	No	No		#N/A	#N/A	#N/A	#N/A	#N/A		#N/A	#N/A	#N/A	#N/A
AT5G35390		RLK	No	No		#N/A	#N/A	#N/A	#N/A	#N/A		#N/A	#N/A	#N/A	#N/A
AT5G35450		NBS-LRR	No	No		#N/A	#N/A	#N/A	#N/A	#N/A		#N/A	#N/A	#N/A	#N/A
AT5G35580		RLK	No	No		#N/A	#N/A	#N/A	#N/A	#N/A		#N/A	#N/A	#N/A	#N/A
AT5G35960		RLK	No	No		#N/A	#N/A	#N/A	#N/A	#N/A		#N/A	#N/A	#N/A	#N/A
AT5G37790		RLK	No	No		#N/A	#N/A	#N/A	#N/A	#N/A		#N/A	#N/A	#N/A	#N/A
AT5G38210		RLK	No	No		#N/A	#N/A	#N/A	#N/A	#N/A		#N/A	#N/A	#N/A	#N/A
AT5G38240		RLK	No	No		#N/A	#N/A	#N/A	#N/A	#N/A		#N/A	#N/A	#N/A	#N/A
AT5G38250		RLK	No	No		#N/A	#N/A	#N/A	#N/A	#N/A		#N/A	#N/A	#N/A	#N/A
AT5G38340		NBS-LRR	No	No		#N/A	#N/A	#N/A	#N/A	#N/A		#N/A	#N/A	#N/A	#N/A
AT5G38560	PERK8	RLK	No	No		#N/A	#N/A	#N/A	#N/A	#N/A		#N/A	#N/A	#N/A	#N/A
AT5G39000		RLK	No	No		#N/A	#N/A	#N/A	#N/A	#N/A		#N/A	#N/A	#N/A	#N/A
AT5G39020		RLK	No	No		#N/A	#N/A	#N/A	#N/A	#N/A		#N/A	#N/A	#N/A	#N/A
AT5G39390		RLK	No	No		#N/A	#N/A	#N/A	#N/A	#N/A		#N/A	#N/A	#N/A	#N/A
AT5G40060		NBS-LRR	No	No		#N/A	#N/A	#N/A	#N/A	#N/A		#N/A	#N/A	#N/A	#N/A
AT5G40100		NBS-LRR	No	No		#N/A	#N/A	#N/A	#N/A	#N/A		#N/A	#N/A	#N/A	#N/A
AT5G40380	CRK42	RLK	No	No		#N/A	#N/A	#N/A	#N/A	#N/A		#N/A	#N/A	#N/A	#N/A
AT5G40910		NBS-LRR	No	No		#N/A	#N/A	#N/A	#N/A	#N/A		#N/A	#N/A	#N/A	#N/A
AT5G41180		RLK	No	No		#N/A	#N/A	#N/A	#N/A	#N/A		#N/A	#N/A	#N/A	#N/A
AT5G41260		RLK	No	No		#N/A	#N/A	#N/A	#N/A	#N/A		#N/A	#N/A	#N/A	#N/A
AT5G41540		NBS-LRR	No	No		#N/A	#N/A	#N/A	#N/A	#N/A		#N/A	#N/A	#N/A	#N/A
AT5G41550		NBS-LRR	No	No		#N/A	#N/A	#N/A	#N/A	#N/A		#N/A	#N/A	#N/A	#N/A
AT5G41680		RLK	No	No		#N/A	#N/A	#N/A	#N/A	#N/A		#N/A	#N/A	#N/A	#N/A
AT5G41750		NBS-LRR	No	No		#N/A	#N/A	#N/A	#N/A	#N/A		#N/A	#N/A	#N/A	#N/A
AT5G42120		RLK	No	No		#N/A	#N/A	#N/A	#N/A	#N/A		#N/A	#N/A	#N/A	#N/A
AT5G44700	GSO2	RLK	No	No		#N/A	#N/A	#N/A	#N/A	#N/A		#N/A	#N/A	#N/A	#N/A
AT5G44870	TTR1	NBS-LRR	No	No		#N/A	#N/A	#N/A	#N/A	#N/A		#N/A	#N/A	#N/A	#N/A
AT5G44900		NBS-LRR	No	No		#N/A	#N/A	#N/A	#N/A	#N/A		#N/A	#N/A	#N/A	#N/A
AT5G44910		NBS-LRR	No	No		#N/A	#N/A	#N/A	#N/A	#N/A		#N/A	#N/A	#N/A	#N/A
AT5G45000		NBS-LRR	No	No		#N/A	#N/A	#N/A	#N/A	#N/A		#N/A	#N/A	#N/A	#N/A
AT5G45050	WRKY16	NBS-LRR	No	No		#N/A	#N/A	#N/A	#N/A	#N/A		#N/A	#N/A	#N/A	#N/A
AT5G45080	PP2-A6	NBS-LRR	No	No		#N/A	#N/A	#N/A	#N/A	#N/A		#N/A	#N/A	#N/A	#N/A
AT5G45090	PP2-A7	NBS-LRR	No	No		#N/A	#N/A	#N/A	#N/A	#N/A		#N/A	#N/A	#N/A	#N/A
AT5G45210		NBS-LRR	No	No		#N/A	#N/A	#N/A	#N/A	#N/A		#N/A	#N/A	#N/A	#N/A
AT5G45220		NBS-LRR	No	No		#N/A	#N/A	#N/A	#N/A	#N/A		#N/A	#N/A	#N/A	#N/A
AT5G45240		NBS-LRR	No	No		#N/A	#N/A	#N/A	#N/A	#N/A		#N/A	#N/A	#N/A	#N/A
AT5G45250	RPS4	NBS-LRR	No	No		#N/A	#N/A	#N/A	#N/A	#N/A		#N/A	#N/A	#N/A	#N/A
AT5G45260	SLH1	NBS-LRR	No	No		#N/A	#N/A	#N/A	#N/A	#N/A		#N/A	#N/A	#N/A	#N/A
AT5G45440		NBS-LRR	No	No		#N/A	#N/A	#N/A	#N/A	#N/A		#N/A	#N/A	#N/A	#N/A
AT5G45490		NBS-LRR	No	No		#N/A	#N/A	#N/A	#N/A	#N/A		#N/A	#N/A	#N/A	#N/A
AT5G45510		NBS-LRR	No	No		#N/A	#N/A	#N/A	#N/A	#N/A		#N/A	#N/A	#N/A	#N/A
AT5G45780		RLK	No	No		#N/A	#N/A	#N/A	#N/A	#N/A		#N/A	#N/A	#N/A	#N/A
AT5G45800	MEE62	RLK	No	No		#N/A	#N/A	#N/A	#N/A	#N/A		#N/A	#N/A	#N/A	#N/A
AT5G45840		RLK	No	No		#N/A	#N/A	#N/A	#N/A	#N/A		#N/A	#N/A	#N/A	#N/A
AT5G46080		RLK	No	No		#N/A	#N/A	#N/A	#N/A	#N/A		#N/A	#N/A	#N/A	#N/A
AT5G46330	FLS2	RLK	No	No		#N/A	#N/A	#N/A	#N/A	#N/A		#N/A	#N/A	#N/A	#N/A
AT5G46450		NBS-LRR	No	No		#N/A	#N/A	#N/A	#N/A	#N/A		#N/A	#N/A	#N/A	#N/A
AT5G46490		NBS-LRR	No	No		#N/A	#N/A	#N/A	#N/A	#N/A		#N/A	#N/A	#N/A	#N/A
AT5G46510		NBS-LRR	No	No		#N/A	#N/A	#N/A	#N/A	#N/A		#N/A	#N/A	#N/A	#N/A
AT5G47070		RLK	No	No		#N/A	#N/A	#N/A	#N/A	#N/A		#N/A	#N/A	#N/A	#N/A
AT5G47850	CCR4	RLK	No	No		#N/A	#N/A	#N/A	#N/A	#N/A		#N/A	#N/A	#N/A	#N/A
AT5G48380	BIR1	RLK	No	No		#N/A	#N/A	#N/A	#N/A	#N/A		#N/A	#N/A	#N/A	#N/A
AT5G48740		RLK	No	No		-	-	<0.05	-	-		-	-	-	-
AT5G48780		NBS-LRR	No	No		#N/A	#N/A	#N/A	#N/A	#N/A		#N/A	#N/A	#N/A	#N/A
AT5G48940		RLK	No	No		#N/A	#N/A	#N/A	#N/A	#N/A		#N/A	#N/A	#N/A	#N/A
AT5G49770		RLK	No	No		#N/A	#N/A	#N/A	#N/A	#N/A		#N/A	#N/A	#N/A	#N/A
AT5G49780		RLK	No	No		#N/A	#N/A	#N/A	#N/A	#N/A		#N/A	#N/A	#N/A	#N/A
AT5G51270		RLK	No	No		#N/A	#N/A	#N/A	#N/A	#N/A		#N/A	#N/A	#N/A	#N/A
AT5G51350	MOL1	RLK	No	No		#N/A	#N/A	#N/A	#N/A	#N/A		#N/A	#N/A	#N/A	#N/A
AT5G51560		RLK	No	No		#N/A	#N/A	#N/A	#N/A	#N/A		#N/A	#N/A	#N/A	#N/A
AT5G51770		RLK	No	No		#N/A	#N/A	#N/A	#N/A	#N/A		#N/A	#N/A	#N/A	#N/A
AT5G53320		RLK	No	No		#N/A	#N/A	#N/A	#N/A	#N/A		#N/A	#N/A	#N/A	#N/A
AT5G53890	PSKR2	RLK	No	No		#N/A	#N/A	#N/A	#N/A	#N/A		#N/A	#N/A	#N/A	#N/A
AT5G54590	CRLK1	RLK	No	No		#N/A	#N/A	#N/A	#N/A	#N/A		#N/A	#N/A	#N/A	#N/A
AT5G55830		RLK	No	No		#N/A	#N/A	#N/A	#N/A	#N/A		#N/A	#N/A	#N/A	#N/A
AT5G56220		NBS-LRR	No	No		#N/A	#N/A	#N/A	#N/A	#N/A		#N/A	#N/A	#N/A	#N/A
AT5G56460		RLK	No	No		#N/A	#N/A	#N/A	#N/A	#N/A		#N/A	#N/A	#N/A	#N/A
AT5G56890		RLK	No	No		#N/A	#N/A	#N/A	#N/A	#N/A		#N/A	#N/A	#N/A	#N/A
AT5G57035		RLK	No	No		#N/A	#N/A	#N/A	#N/A	#N/A		#N/A	#N/A	#N/A	#N/A
AT5G57670		RLK	No	No		#N/A	#N/A	#N/A	#N/A	#N/A		#N/A	#N/A	#N/A	#N/A
AT5G58540		RLK	No	No		#N/A	#N/A	#N/A	#N/A	#N/A		#N/A	#N/A	#N/A	#N/A
AT5G58940	CRCK1	RLK	No	No		#N/A	#N/A	#N/A	#N/A	#N/A		#N/A	#N/A	#N/A	#N/A
AT5G59010		RLK	No	No		#N/A	#N/A	#N/A	#N/A	#N/A		#N/A	#N/A	#N/A	#N/A
AT5G59260		RLK	No	No		#N/A	#N/A	#N/A	#N/A	#N/A		#N/A	#N/A	#N/A	#N/A
AT5G59650		RLK	No	No		#N/A	#N/A	#N/A	#N/A	#N/A		#N/A	#N/A	#N/A	#N/A
AT5G59660		RLK	No	No		#N/A	#N/A	#N/A	#N/A	#N/A		#N/A	#N/A	#N/A	#N/A
AT5G60080		RLK	No	No		#N/A	#N/A	#N/A	#N/A	#N/A		#N/A	#N/A	#N/A	#N/A
AT5G60090		RLK	No	No		#N/A	#N/A	#N/A	#N/A	#N/A		#N/A	#N/A	#N/A	#N/A
AT5G60310		RLK	No	No		#N/A	#N/A	#N/A	#N/A	#N/A		#N/A	#N/A	#N/A	#N/A
AT5G60320		RLK	No	No		#N/A	#N/A	#N/A	#N/A	#N/A		#N/A	#N/A	#N/A	#N/A
AT5G60900	RLK1	RLK	No	No		#N/A	#N/A	#N/A	#N/A	#N/A		#N/A	#N/A	#N/A	#N/A
AT5G61350		RLK	No	No		#N/A	#N/A	#N/A	#N/A	#N/A		#N/A	#N/A	#N/A	#N/A
AT5G61480	TDR	RLK	No	No		#N/A	#N/A	#N/A	#N/A	#N/A		#N/A	#N/A	#N/A	#N/A
AT5G61550		RLK	No	No		#N/A	#N/A	#N/A	#N/A	#N/A		#N/A	#N/A	#N/A	#N/A
AT5G61560		RLK	No	No		#N/A	#N/A	#N/A	#N/A	#N/A		#N/A	#N/A	#N/A	#N/A
AT5G61570		RLK	No	No		#N/A	#N/A	#N/A	#N/A	#N/A		#N/A	#N/A	#N/A	#N/A
AT5G62230	ERL1	RLK	No	No		#N/A	#N/A	#N/A	#N/A	#N/A		#N/A	#N/A	#N/A	#N/A
AT5G63410		RLK	No	No		#N/A	#N/A	#N/A	#N/A	#N/A		#N/A	#N/A	#N/A	#N/A
AT5G63710		RLK	No	No		#N/A	#N/A	#N/A	#N/A	#N/A		#N/A	#N/A	#N/A	#N/A
AT5G63930		RLK	No	No		#N/A	#N/A	#N/A	#N/A	#N/A		#N/A	#N/A	#N/A	#N/A
AT5G63940		RLK	No	No		#N/A	#N/A	#N/A	#N/A	#N/A		#N/A	#N/A	#N/A	#N/A
AT5G65240		RLK	No	No		#N/A	#N/A	#N/A	#N/A	#N/A		#N/A	#N/A	#N/A	#N/A
AT5G65500		RLK	No	No		#N/A	#N/A	#N/A	#N/A	#N/A		#N/A	#N/A	#N/A	#N/A
AT5G65600		RLK	No	No		#N/A	#N/A	#N/A	#N/A	#N/A		#N/A	#N/A	#N/A	#N/A
AT5G65710	HSL2	RLK	No	No		#N/A	#N/A	#N/A	#N/A	#N/A		#N/A	#N/A	#N/A	#N/A
AT5G66630	DAR5	NBS-LRR	No	No		#N/A	#N/A	#N/A	#N/A	#N/A		#N/A	#N/A	#N/A	#N/A
AT5G66790		RLK	No	No		#N/A	#N/A	#N/A	#N/A	#N/A		#N/A	#N/A	#N/A	#N/A
AT5G66900		NBS-LRR	No	No		-	-	<0.05	-	-		-	-	-	-
AT5G66910		NBS-LRR	No	No		#N/A	#N/A	#N/A	#N/A	#N/A		#N/A	#N/A	#N/A	#N/A
AT5G67200		RLK	No	No		#N/A	#N/A	#N/A	#N/A	#N/A		#N/A	#N/A	#N/A	#N/A
AT5G67280	RLK	RLK	No	No		#N/A	#N/A	#N/A	#N/A	#N/A		#N/A	#N/A	#N/A	#N/A
