# Supplementary material for: The Quantitative Basis of the Arabidopsis Innate Immune System to Endemic Pathogens Depends on Pathogen Genetics
Source: PLoS Genet. 2016 Feb 11;12(2):e1005789. doi: 10.1371/journal.pgen.1005789 (PMC4750985; doi:10.1371/journal.pgen.1005789)
Supplement: S6 Table — A table of all biological process GO-enrichment categories for all genes associated with induced camalexin production and lesion area relative to the total number genes tested by the ridge-regression. (XLSX) [file pgen.1005789.s020.xlsx]

## Sheet: Sheet1
Table S6: Unbiased GO-Enrichment
Camalexin GO Enriched Terms for Biological Process									Lesion GO Enriched Terms for Biological Process
GO.ID	Term	Annotated	Significant	Expected	P-value FDR Corrected				GO.ID	Term	Annotated	Significant	Expected	P-value FDR Corrected
GO:0055085	transmembrane transport	688	86	55.42	2.8e-05				GO:0006952	defense response	1327	149	114.91	0.0005
GO:0022402	cell cycle process	541	70	43.58	5.2e-05				GO:0009556	microsporogenesis	44	11	3.81	0.001
GO:0007049	cell cycle	723	87	58.24	9.8e-05				GO:0055114	oxidation-reduction process	1384	152	119.85	0.0011
GO:0051321	meiotic cell cycle	250	37	20.14	0.00023				GO:0006298	mismatch repair	16	6	1.39	0.0016
GO:0006346	methylation-dependent chromatin silencin...	113	21	9.1	0.00024				GO:0048236	plant-type spore development	47	11	4.07	0.0019
GO:0045814	negative regulation of gene expression, ...	229	33	18.45	0.00078				GO:0006074	(1->3)-beta-D-glucan metabolic process	13	5	1.13	0.0034
GO:0007017	microtubule-based process	277	38	22.31	0.00086				GO:0006075	(1->3)-beta-D-glucan biosynthetic proces...	13	5	1.13	0.0034
GO:0000910	cytokinesis	212	31	17.08	0.00087				GO:0055085	transmembrane transport	688	80	59.58	0.004
GO:0006298	mismatch repair	16	6	1.29	0.00107				GO:0006817	phosphate ion transport	25	7	2.16	0.0043
GO:0006342	chromatin silencing	226	32	18.2	0.00126				GO:0009629	response to gravity	141	22	12.21	0.0049
GO:0051276	chromosome organization	652	74	52.52	0.00165				GO:0009617	response to bacterium	468	57	40.53	0.0054
GO:0030104	water homeostasis	4	3	0.32	0.00196				GO:0006072	glycerol-3-phosphate metabolic process	5	3	0.43	0.0057
GO:0048610	cellular process involved in reproductio...	621	70	50.02	0.00259				GO:0009606	tropism	143	22	12.38	0.0058
GO:0007126	meiosis	203	28	16.35	0.00357				GO:0009630	gravitropism	135	21	11.69	0.0061
GO:0006464	cellular protein modification process	2397	227	193.09	0.00413				GO:0044764	multi-organism cellular process	48	10	4.16	0.0071
GO:0036211	protein modification process	2397	227	193.09	0.00413				GO:0052646	alditol phosphate metabolic process	6	3	0.52	0.0106
GO:0015700	arsenite transport	5	3	0.4	0.00461				GO:0007154	cell communication	1969	198	170.5	0.0121
GO:0050994	regulation of lipid catabolic process	5	3	0.4	0.00461				GO:0006897	endocytosis	38	8	3.29	0.0145
GO:0045934	negative regulation of nucleobase-contai...	355	43	28.6	0.0047				GO:0044763	single-organism cellular process	6236	580	540	0.0147
GO:0007127	meiosis I	142	21	11.44	0.00483				GO:0006749	glutathione metabolic process	12	4	1.04	0.0157
GO:0007131	reciprocal meiotic recombination	134	20	10.79	0.00529				GO:0052386	cell wall thickening	39	8	3.38	0.0169
GO:0051172	negative regulation of nitrogen compound...	358	43	28.84	0.00546				GO:0052543	callose deposition in cell wall	39	8	3.38	0.0169
GO:0016569	covalent chromatin modification	379	45	30.53	0.00562				GO:0051205	protein insertion into membrane	7	3	0.61	0.0174
GO:0035825	reciprocal DNA recombination	135	20	10.87	0.00575				GO:0051668	localization within membrane	7	3	0.61	0.0174
GO:0009616	virus induced gene silencing	100	16	8.06	0.0061				GO:0051274	beta-glucan biosynthetic process	106	16	9.18	0.02
GO:0052018	modulation by symbiont of RNA levels in ...	100	16	8.06	0.0061				GO:0043603	cellular amide metabolic process	48	9	4.16	0.0205
GO:0052249	modulation of RNA levels in other organi...	100	16	8.06	0.0061				GO:1901264	carbohydrate derivative transport	33	7	2.86	0.0208
GO:0006310	DNA recombination	231	30	18.61	0.00635				GO:0006360	transcription from RNA polymerase I prom...	3	2	0.26	0.0212
GO:0010520	regulation of reciprocal meiotic recombi...	2	2	0.16	0.00648				GO:0032527	protein exit from endoplasmic reticulum	3	2	0.26	0.0212
GO:0016598	protein arginylation	2	2	0.16	0.00648				GO:0035864	response to potassium ion	3	2	0.26	0.0212
GO:0045128	negative regulation of reciprocal meioti...	2	2	0.16	0.00648				GO:0017004	cytochrome complex assembly	13	4	1.13	0.0212
GO:0045835	negative regulation of meiosis	2	2	0.16	0.00648				GO:0051716	cellular response to stimulus	2601	253	225.23	0.0212
GO:0051761	sesquiterpene metabolic process	2	2	0.16	0.00648				GO:0006928	cellular component movement	126	18	10.91	0.0238
GO:0051762	sesquiterpene biosynthetic process	2	2	0.16	0.00648				GO:0016032	viral process	20	5	1.73	0.025
GO:0060631	regulation of meiosis I	2	2	0.16	0.00648				GO:0030048	actin filament-based movement	66	11	5.72	0.0254
GO:0071280	cellular response to copper ion	2	2	0.16	0.00648				GO:0030003	cellular cation homeostasis	136	19	11.78	0.0254
GO:0006325	chromatin organization	476	54	38.34	0.00662				GO:0010190	cytochrome b6f complex assembly	8	3	0.69	0.026
GO:0044419	interspecies interaction between organis...	137	20	11.04	0.00677				GO:0015858	nucleoside transport	8	3	0.69	0.026
GO:0000911	cytokinesis by cell plate formation	184	25	14.82	0.00688				GO:0055080	cation homeostasis	175	23	15.15	0.0289
GO:0044763	single-organism cellular process	6236	546	502.33	0.00696				GO:0071804	cellular potassium ion transport	28	6	2.42	0.03
GO:0045892	negative regulation of transcription, DN...	344	41	27.71	0.00745				GO:0071805	potassium ion transmembrane transport	28	6	2.42	0.03
GO:0051253	negative regulation of RNA metabolic pro...	344	41	27.71	0.00745				GO:0006914	autophagy	60	10	5.2	0.0322
GO:0008643	carbohydrate transport	37	8	2.98	0.00814				GO:0051704	multi-organism process	1491	149	129.11	0.0331
GO:0000018	regulation of DNA recombination	6	3	0.48	0.00867				GO:0009607	response to biotic stimulus	1169	119	101.23	0.0338
GO:0045910	negative regulation of DNA recombination	6	3	0.48	0.00867				GO:0051707	response to other organism	1169	119	101.23	0.0338
GO:0051181	cofactor transport	6	3	0.48	0.00867				GO:0010286	heat acclimation	69	11	5.98	0.0341
GO:0051701	interaction with host	122	18	9.83	0.00886				GO:0006346	methylation-dependent chromatin silencin...	113	16	9.79	0.0341
GO:0016568	chromatin modification	400	46	32.22	0.00913				GO:0080022	primary root development	15	4	1.3	0.0352
GO:0031324	negative regulation of cellular metaboli...	413	47	33.27	0.01018				GO:0051645	Golgi localization	37	7	3.2	0.0371
GO:0000226	microtubule cytoskeleton organization	220	28	17.72	0.01064				GO:0051646	mitochondrion localization	37	7	3.2	0.0371
GO:0051301	cell division	323	38	26.02	0.01185				GO:0060151	peroxisome localization	37	7	3.2	0.0371
GO:0044403	symbiosis, encompassing mutualism throug...	135	19	10.87	0.01193				GO:0044699	single-organism process	7736	704	669.89	0.0373
GO:0043412	macromolecule modification	2714	249	218.62	0.01213				GO:0044700	single organism signaling	1686	166	146	0.0399
GO:0000724	double-strand break repair via homologou...	64	11	5.16	0.01258				GO:0006537	glutamate biosynthetic process	4	2	0.35	0.0399
GO:0000725	recombinational repair	64	11	5.16	0.01258				GO:0010165	response to X-ray	4	2	0.35	0.0399
GO:0006259	DNA metabolic process	731	76	58.88	0.01266				GO:0010683	tricyclic triterpenoid metabolic process	4	2	0.35	0.0399
GO:0009890	negative regulation of biosynthetic proc...	367	42	29.56	0.01329				GO:0080119	ER body organization	4	2	0.35	0.0399
GO:0006261	DNA-dependent DNA replication	224	28	18.04	0.01337				GO:0006873	cellular ion homeostasis	143	19	12.38	0.04
GO:0031047	gene silencing by RNA	295	35	23.76	0.01353				GO:0023052	signaling	1687	166	146.08	0.0406
GO:0010558	negative regulation of macromolecule bio...	358	41	28.84	0.01413				GO:0052545	callose localization	80	12	6.93	0.042
GO:2000113	negative regulation of cellular macromol...	358	41	28.84	0.01413				GO:0006722	triterpenoid metabolic process	38	7	3.29	0.0422
GO:0007059	chromosome segregation	157	21	12.65	0.01477				GO:0005991	trehalose metabolic process	23	5	1.99	0.0437
GO:0040029	regulation of gene expression, epigeneti...	412	46	33.19	0.01503				GO:0009308	amine metabolic process	202	25	17.49	0.0442
GO:0055082	cellular chemical homeostasis	148	20	11.92	0.01537				GO:0051273	beta-glucan metabolic process	145	19	12.56	0.0451
GO:0016441	posttranscriptional gene silencing	187	24	15.06	0.01555				GO:0033037	polysaccharide localization	81	12	7.01	0.0456
GO:0031048	chromatin silencing by small RNA	111	16	8.94	0.01615				GO:0055075	potassium ion homeostasis	10	3	0.87	0.049
GO:0030001	metal ion transport	490	53	39.47	0.01704
GO:0007389	pattern specification process	290	34	23.36	0.01738
GO:0035821	modification of morphology or physiology...	112	16	9.02	0.01748
GO:0044003	modification by symbiont of host morphol...	112	16	9.02	0.01748
GO:0051817	modification of morphology or physiology...	112	16	9.02	0.01748
GO:0034968	histone lysine methylation	219	27	17.64	0.01762
GO:0016458	gene silencing	364	41	29.32	0.01821
GO:0010148	transpiration	3	2	0.24	0.01841
GO:0034755	iron ion transmembrane transport	3	2	0.24	0.01841
GO:0048281	inflorescence morphogenesis	3	2	0.24	0.01841
GO:0035194	posttranscriptional gene silencing by RN...	180	23	14.5	0.01845
GO:0031327	negative regulation of cellular biosynth...	365	41	29.4	0.01897
GO:0007010	cytoskeleton organization	440	48	35.44	0.01944
GO:0009987	cellular process	10804	908	870.29	0.01999
GO:0006873	cellular ion homeostasis	143	19	11.52	0.02099
GO:0000710	meiotic mismatch repair	8	3	0.64	0.02147
GO:0010267	production of ta-siRNAs involved in RNA ...	106	15	8.54	0.02264
GO:0006714	sesquiterpenoid metabolic process	44	8	3.54	0.02271
GO:0035725	sodium ion transmembrane transport	44	8	3.54	0.02271
GO:0007267	cell-cell signaling	79	12	6.36	0.02375
GO:0048467	gynoecium development	215	26	17.32	0.02434
GO:0006928	cellular component movement	126	17	10.15	0.02445
GO:0006811	ion transport	1013	99	81.6	0.02461
GO:0030003	cellular cation homeostasis	136	18	10.96	0.02505
GO:0016571	histone methylation	267	31	21.51	0.02519
GO:0052545	callose localization	80	12	6.44	0.02596
GO:0006281	DNA repair	268	31	21.59	0.02637
GO:0048438	floral whorl development	395	43	31.82	0.02665
GO:0051053	negative regulation of DNA metabolic pro...	15	4	1.21	0.02788
GO:0030865	cortical cytoskeleton organization	22	5	1.77	0.02792
GO:0033037	polysaccharide localization	81	12	6.52	0.02833
GO:0009892	negative regulation of metabolic process	560	58	45.11	0.02854
GO:0040020	regulation of meiosis	9	3	0.72	0.0303
GO:0016246	RNA interference	169	21	13.61	0.0309
GO:0010629	negative regulation of gene expression	487	51	39.23	0.03208
GO:0048236	plant-type spore development	47	8	3.79	0.0326
GO:0006479	protein methylation	273	31	21.99	0.03291
GO:0008213	protein alkylation	273	31	21.99	0.03291
GO:0006812	cation transport	710	71	57.19	0.03354
GO:0006302	double-strand break repair	102	14	8.22	0.03405
GO:0052386	cell wall thickening	39	7	3.14	0.03421
GO:0052543	callose deposition in cell wall	39	7	3.14	0.03421
GO:0005987	sucrose catabolic process	4	2	0.32	0.03486
GO:0009554	megasporogenesis	4	2	0.32	0.03486
GO:0009584	detection of visible light	4	2	0.32	0.03486
GO:0015717	triose phosphate transport	4	2	0.32	0.03486
GO:0018298	protein-chromophore linkage	4	2	0.32	0.03486
GO:0035436	triose phosphate transmembrane transport	4	2	0.32	0.03486
GO:0045005	maintenance of fidelity involved in DNA-...	4	2	0.32	0.03486
GO:0071219	cellular response to molecule of bacteri...	4	2	0.32	0.03486
GO:0015893	drug transport	66	10	5.32	0.03759
GO:0010605	negative regulation of macromolecule met...	537	55	43.26	0.03861
GO:0051607	defense response to virus	143	18	11.52	0.03881
GO:0042343	indole glucosinolate metabolic process	10	3	0.81	0.04074
GO:0007623	circadian rhythm	134	17	10.79	0.04104
GO:0048511	rhythmic process	134	17	10.79	0.04104
GO:0042493	response to drug	67	10	5.4	0.04113
GO:0016570	histone modification	332	36	26.74	0.04171
GO:0006814	sodium ion transport	50	8	4.03	0.04508
GO:0051567	histone H3-K9 methylation	166	20	13.37	0.04551
GO:0046685	response to arsenic-containing substance	33	6	2.66	0.04571
GO:0042138	meiotic DNA double-strand break formatio...	87	12	7.01	0.04585
GO:0048440	carpel development	209	24	16.84	0.04956
GO:0007018	microtubule-based movement	60	9	4.83	0.04974
