# Supplementary material for: The Quantitative Basis of the Arabidopsis Innate Immune System to Endemic Pathogens Depends on Pathogen Genetics
Source: PLoS Genet. 2016 Feb 11;12(2):e1005789. doi: 10.1371/journal.pgen.1005789 (PMC4750985; doi:10.1371/journal.pgen.1005789)
Supplement: S7 Table — Tables of biological process GO-enrichment categories for genes in the five largest co-expression networks for camalexin and lesion area relative to the total number genes tested by the ridge-regression. (XLSX) [file pgen.1005789.s021.xlsx]

## Sheet: Sheet1
Table S7: Network GO-Enrichment
Camalexin GO Enriched Terms for Biological Process										Lesion GO Enriched Terms for Biological Process
Phenotype	Network	GO.ID	Term	Annotated	Significant	Expected	classicFisher			Phenotype	Network	GO.ID	Term	Annotated	Significant	Expected	classicFisher
Camalexin	I	GO:0044699	single-organism process	7736	206	142.32	1.6e-12			Lesion	I	GO:0009630	gravitropism	135	11	0.85	9.1e-10
Camalexin	I	GO:0007010	cytoskeleton organization	440	32	8.09	3.8e-11			Lesion	I	GO:0009629	response to gravity	141	11	0.89	1.5e-09
Camalexin	I	GO:0048193	Golgi vesicle transport	281	25	5.17	8.6e-11			Lesion	I	GO:0009606	tropism	143	11	0.9	1.7e-09
Camalexin	I	GO:0044763	single-organism cellular process	6236	171	114.72	1.5e-10			Lesion	I	GO:0044699	single-organism process	7736	75	48.84	7.6e-07
Camalexin	I	GO:0044723	single-organism carbohydrate metabolic p...	1253	57	23.05	1.7e-10			Lesion	I	GO:0022402	cell cycle process	541	15	3.42	1.6e-06
Camalexin	I	GO:0006996	organelle organization	1711	69	31.48	3e-10			Lesion	I	GO:0006996	organelle organization	1711	28	10.8	2e-06
Camalexin	I	GO:0016192	vesicle-mediated transport	514	33	9.46	4.8e-10			Lesion	I	GO:0007389	pattern specification process	290	11	1.83	2.3e-06
Camalexin	I	GO:0009987	cellular process	10804	252	198.76	7.2e-10			Lesion	I	GO:0009944	polarity specification of adaxial/abaxia...	63	6	0.4	2.8e-06
Camalexin	I	GO:0046907	intracellular transport	1119	51	20.59	1.7e-09			Lesion	I	GO:0007049	cell cycle	723	17	4.56	2.9e-06
Camalexin	I	GO:0006486	protein glycosylation	209	20	3.84	2e-09			Lesion	I	GO:0009943	adaxial/abaxial axis specification	64	6	0.4	3.1e-06
Camalexin	I	GO:0009101	glycoprotein biosynthetic process	209	20	3.84	2e-09			Lesion	I	GO:0065001	specification of axis polarity	65	6	0.41	3.4e-06
Camalexin	I	GO:0043413	macromolecule glycosylation	209	20	3.84	2e-09			Lesion	I	GO:0016043	cellular component organization	2885	38	18.21	3.8e-06
Camalexin	I	GO:0009100	glycoprotein metabolic process	212	20	3.9	2.5e-09			Lesion	I	GO:0009855	determination of bilateral symmetry	103	7	0.65	4e-06
Camalexin	I	GO:0070085	glycosylation	216	20	3.97	3.5e-09			Lesion	I	GO:0009799	specification of symmetry	104	7	0.66	4.3e-06
Camalexin	I	GO:0051641	cellular localization	1315	55	24.19	7.8e-09			Lesion	I	GO:0071840	cellular component organization or bioge...	3260	41	20.58	4.3e-06
Camalexin	I	GO:0005975	carbohydrate metabolic process	1645	63	30.26	1.6e-08			Lesion	I	GO:0010014	meristem initiation	148	8	0.93	4.5e-06
Camalexin	I	GO:0051649	establishment of localization in cell	1232	52	22.66	1.6e-08			Lesion	I	GO:0009955	adaxial/abaxial pattern specification	69	6	0.44	4.8e-06
Camalexin	I	GO:0007389	pattern specification process	290	22	5.34	2.3e-08			Lesion	I	GO:0003002	regionalization	203	9	1.28	5.7e-06
Camalexin	I	GO:0071704	organic substance metabolic process	9163	218	168.57	3.2e-08			Lesion	I	GO:0009798	axis specification	73	6	0.46	6.7e-06
Camalexin	I	GO:0016043	cellular component organization	2885	92	53.07	3.6e-08			Lesion	I	GO:0044707	single-multicellular organism process	3021	38	19.07	1.1e-05
Camalexin	I	GO:0044238	primary metabolic process	8582	207	157.88	4.3e-08			Lesion	I	GO:0044763	single-organism cellular process	6236	62	39.37	1.2e-05
Camalexin	I	GO:0050896	response to stimulus	5439	146	100.06	6.1e-08			Lesion	I	GO:0050793	regulation of developmental process	732	16	4.62	1.4e-05
Camalexin	I	GO:0010014	meristem initiation	148	15	2.72	9.9e-08			Lesion	I	GO:0010073	meristem maintenance	229	9	1.45	1.5e-05
Camalexin	I	GO:0051301	cell division	323	22	5.94	1.5e-07			Lesion	I	GO:0032501	multicellular organismal process	3206	39	20.24	1.9e-05
Camalexin	I	GO:0048507	meristem development	410	25	7.54	1.8e-07			Lesion	I	GO:2000026	regulation of multicellular organismal d...	592	14	3.74	2.2e-05
Camalexin	I	GO:0009056	catabolic process	1763	63	32.43	2e-07			Lesion	I	GO:0016192	vesicle-mediated transport	514	13	3.25	2.2e-05
Camalexin	I	GO:0009057	macromolecule catabolic process	606	31	11.15	3e-07			Lesion	I	GO:0010075	regulation of meristem growth	135	7	0.85	2.4e-05
Camalexin	I	GO:0044707	single-multicellular organism process	3021	92	55.58	3.1e-07			Lesion	I	GO:0016569	covalent chromatin modification	379	11	2.39	2.8e-05
Camalexin	I	GO:0051179	localization	3071	93	56.5	3.4e-07			Lesion	I	GO:0035266	meristem growth	140	7	0.88	3e-05
Camalexin	I	GO:0009855	determination of bilateral symmetry	103	12	1.89	4.2e-07			Lesion	I	GO:0051239	regulation of multicellular organismal p...	613	14	3.87	3.2e-05
Camalexin	I	GO:0044248	cellular catabolic process	1367	52	25.15	4.3e-07			Lesion	I	GO:0051301	cell division	323	10	2.04	3.9e-05
Camalexin	I	GO:0009799	specification of symmetry	104	12	1.91	4.7e-07			Lesion	I	GO:0000059	protein import into nucleus, docking	11	3	0.07	3.9e-05
Camalexin	I	GO:0071840	cellular component organization or bioge...	3260	96	59.97	7.5e-07			Lesion	I	GO:0016568	chromatin modification	400	11	2.53	4.6e-05
Camalexin	I	GO:0017038	protein import	249	18	4.58	8.9e-07			Lesion	I	GO:0006325	chromatin organization	476	12	3.01	4.8e-05
Camalexin	I	GO:1901575	organic substance catabolic process	1528	55	28.11	1.1e-06			Lesion	I	GO:0006486	protein glycosylation	209	8	1.32	5.4e-05
Camalexin	I	GO:0010498	proteasomal protein catabolic process	179	15	3.29	1.2e-06			Lesion	I	GO:0009101	glycoprotein biosynthetic process	209	8	1.32	5.4e-05
Camalexin	I	GO:0009630	gravitropism	135	13	2.48	1.3e-06			Lesion	I	GO:0043413	macromolecule glycosylation	209	8	1.32	5.4e-05
Camalexin	I	GO:0044265	cellular macromolecule catabolic process	550	28	10.12	1.3e-06			Lesion	I	GO:0000910	cytokinesis	212	8	1.34	6e-05
Camalexin	I	GO:0033036	macromolecule localization	1228	47	22.59	1.4e-06			Lesion	I	GO:0009100	glycoprotein metabolic process	212	8	1.34	6e-05
Camalexin	I	GO:0044237	cellular metabolic process	8483	199	156.06	1.5e-06			Lesion	I	GO:0051276	chromosome organization	652	14	4.12	6.3e-05
Camalexin	I	GO:0010228	vegetative to reproductive phase transit...	377	22	6.94	2.1e-06			Lesion	I	GO:0070085	glycosylation	216	8	1.36	6.9e-05
Camalexin	I	GO:0009629	response to gravity	141	13	2.59	2.1e-06			Lesion	I	GO:0000226	microtubule cytoskeleton organization	220	8	1.39	7.8e-05
Camalexin	I	GO:0006810	transport	2840	85	52.25	2.2e-06			Lesion	I	GO:0009933	meristem structural organization	220	8	1.39	7.8e-05
Camalexin	I	GO:0015031	protein transport	947	39	17.42	2.2e-06			Lesion	I	GO:0048638	regulation of developmental growth	220	8	1.39	7.8e-05
Camalexin	I	GO:0045184	establishment of protein localization	947	39	17.42	2.2e-06			Lesion	I	GO:0006346	methylation-dependent chromatin silencin...	113	6	0.71	8.1e-05
Camalexin	I	GO:0045595	regulation of cell differentiation	120	12	2.21	2.2e-06			Lesion	I	GO:0048532	anatomical structure arrangement	223	8	1.41	8.6e-05
Camalexin	I	GO:0008152	metabolic process	10253	230	188.62	2.3e-06			Lesion	I	GO:0009956	radial pattern formation	15	3	0.09	0.00011
Camalexin	I	GO:0032501	multicellular organismal process	3206	93	58.98	2.3e-06			Lesion	I	GO:0007010	cytoskeleton organization	440	11	2.78	0.00011
Camalexin	I	GO:0009606	tropism	143	13	2.63	2.5e-06			Lesion	I	GO:0044264	cellular polysaccharide metabolic proces...	523	12	3.3	0.00012
Camalexin	I	GO:0010051	xylem and phloem pattern formation	82	10	1.51	2.6e-06			Lesion	I	GO:0048509	regulation of meristem development	176	7	1.11	0.00013
Camalexin	I	GO:0008104	protein localization	998	40	18.36	3.1e-06			Lesion	I	GO:0010051	xylem and phloem pattern formation	82	5	0.52	0.00017
Camalexin	I	GO:0006635	fatty acid beta-oxidation	147	13	2.7	3.3e-06			Lesion	I	GO:0016126	sterol biosynthetic process	130	6	0.82	0.00018
Camalexin	I	GO:0009933	meristem structural organization	220	16	4.05	3.3e-06			Lesion	I	GO:0040008	regulation of growth	249	8	1.57	0.00018
Camalexin	I	GO:0009791	post-embryonic development	1792	60	32.97	3.5e-06			Lesion	I	GO:0030243	cellulose metabolic process	132	6	0.83	0.00019
Camalexin	I	GO:0006886	intracellular protein transport	858	36	15.78	3.6e-06			Lesion	I	GO:0016125	sterol metabolic process	136	6	0.86	0.00022
Camalexin	I	GO:0048532	anatomical structure arrangement	223	16	4.1	4e-06			Lesion	I	GO:0010383	cell wall polysaccharide metabolic proce...	195	7	1.23	0.00024
Camalexin	I	GO:0007049	cell cycle	723	32	13.3	4.4e-06			Lesion	I	GO:0048507	meristem development	410	10	2.59	0.00027
Camalexin	I	GO:0019395	fatty acid oxidation	152	13	2.8	4.8e-06			Lesion	I	GO:0044036	cell wall macromolecule metabolic proces...	266	8	1.68	0.00029
Camalexin	I	GO:0051234	establishment of localization	2903	85	53.41	5.3e-06			Lesion	I	GO:0015031	protein transport	947	16	5.98	0.0003
Camalexin	I	GO:0003002	regionalization	203	15	3.73	5.6e-06			Lesion	I	GO:0045184	establishment of protein localization	947	16	5.98	0.0003
Camalexin	I	GO:0019538	protein metabolic process	3737	103	68.75	5.6e-06			Lesion	I	GO:0051273	beta-glucan metabolic process	145	6	0.92	0.00032
Camalexin	I	GO:0050793	regulation of developmental process	732	32	13.47	5.7e-06			Lesion	I	GO:0005976	polysaccharide metabolic process	588	12	3.71	0.00034
Camalexin	I	GO:0043170	macromolecule metabolic process	6566	160	120.79	6.5e-06			Lesion	I	GO:0007017	microtubule-based process	277	8	1.75	0.00038
Camalexin	I	GO:0034613	cellular protein localization	881	36	16.21	6.6e-06			Lesion	I	GO:0006487	protein N-linked glycosylation	99	5	0.63	0.00041
Camalexin	I	GO:0048518	positive regulation of biological proces...	809	34	14.88	6.7e-06			Lesion	I	GO:0009888	tissue development	986	16	6.23	0.00047
Camalexin	I	GO:0016482	cytoplasmic transport	600	28	11.04	6.8e-06			Lesion	I	GO:0009605	response to external stimulus	613	12	3.87	0.0005
Camalexin	I	GO:0048731	system development	2259	70	41.56	7e-06			Lesion	I	GO:0008104	protein localization	998	16	6.3	0.00053
Camalexin	I	GO:0034440	lipid oxidation	158	13	2.91	7.4e-06			Lesion	I	GO:0006342	chromatin silencing	226	7	1.43	0.00058
Camalexin	I	GO:0010638	positive regulation of organelle organiz...	135	12	2.48	7.6e-06			Lesion	I	GO:0006378	mRNA polyadenylation	6	2	0.04	0.00058
Camalexin	I	GO:0044765	single-organism transport	2494	75	45.88	8.9e-06			Lesion	I	GO:0045814	negative regulation of gene expression, ...	229	7	1.45	0.00063
Camalexin	I	GO:0000910	cytokinesis	212	15	3.9	9.4e-06			Lesion	I	GO:0044085	cellular component biogenesis	1117	17	7.05	0.00064
Camalexin	I	GO:0048528	post-embryonic root development	116	11	2.13	9.8e-06			Lesion	I	GO:0016246	RNA interference	169	6	1.07	0.00071
Camalexin	I	GO:0051130	positive regulation of cellular componen...	139	12	2.56	1e-05			Lesion	I	GO:0048513	organ development	1561	21	9.86	0.00071
Camalexin	I	GO:0010072	primary shoot apical meristem specificat...	42	7	0.77	1e-05			Lesion	I	GO:0006694	steroid biosynthetic process	171	6	1.08	0.00076
Camalexin	I	GO:0016926	protein desumoylation	78	9	1.43	1.3e-05			Lesion	I	GO:0035194	posttranscriptional gene silencing by RN...	180	6	1.14	0.00099
Camalexin	I	GO:0070727	cellular macromolecule localization	909	36	16.72	1.3e-05			Lesion	I	GO:0044262	cellular carbohydrate metabolic process	666	12	4.2	0.00103
Camalexin	I	GO:0030029	actin filament-based process	219	15	4.03	1.4e-05			Lesion	I	GO:0000911	cytokinesis by cell plate formation	184	6	1.16	0.00111
Camalexin	I	GO:0000226	microtubule cytoskeleton organization	220	15	4.05	1.5e-05			Lesion	I	GO:0006084	acetyl-CoA metabolic process	72	4	0.45	0.00112
Camalexin	I	GO:0048364	root development	492	24	9.05	1.5e-05			Lesion	I	GO:0016441	posttranscriptional gene silencing	187	6	1.18	0.00121
Camalexin	I	GO:0051273	beta-glucan metabolic process	145	12	2.67	1.6e-05			Lesion	I	GO:0040029	regulation of gene expression, epigeneti...	412	9	2.6	0.00121
Camalexin	I	GO:0022622	root system development	493	24	9.07	1.6e-05			Lesion	I	GO:0006637	acyl-CoA metabolic process	76	4	0.48	0.00136
Camalexin	I	GO:0007017	microtubule-based process	277	17	5.1	1.6e-05			Lesion	I	GO:0035383	thioester metabolic process	76	4	0.48	0.00136
Camalexin	I	GO:1901137	carbohydrate derivative biosynthetic pro...	664	29	12.22	1.6e-05			Lesion	I	GO:0043631	RNA polyadenylation	9	2	0.06	0.00138
Camalexin	I	GO:0065008	regulation of biological quality	957	37	17.61	1.7e-05			Lesion	I	GO:0008202	steroid metabolic process	193	6	1.22	0.00142
Camalexin	I	GO:0048513	organ development	1561	52	28.72	2e-05			Lesion	I	GO:0045892	negative regulation of transcription, DN...	344	8	2.17	0.00153
Camalexin	I	GO:0044743	intracellular protein transmembrane impo...	103	10	1.89	2e-05			Lesion	I	GO:0051253	negative regulation of RNA metabolic pro...	344	8	2.17	0.00153
Camalexin	I	GO:0065002	intracellular protein transmembrane tran...	104	10	1.91	2.2e-05			Lesion	I	GO:0048731	system development	2259	26	14.26	0.0016
Camalexin	I	GO:0071806	protein transmembrane transport	104	10	1.91	2.2e-05			Lesion	I	GO:0007062	sister chromatid cohesion	134	5	0.85	0.00161
Camalexin	I	GO:0090421	embryonic meristem initiation	47	7	0.86	2.2e-05			Lesion	I	GO:0033692	cellular polysaccharide biosynthetic pro...	430	9	2.71	0.00163
Camalexin	I	GO:0010073	meristem maintenance	229	15	4.21	2.4e-05			Lesion	I	GO:0033036	macromolecule localization	1228	17	7.75	0.00179
Camalexin	I	GO:0022402	cell cycle process	541	25	9.95	2.5e-05			Lesion	I	GO:0045934	negative regulation of nucleobase-contai...	355	8	2.24	0.00187
Camalexin	I	GO:0007275	multicellular organismal development	2888	82	53.13	2.6e-05			Lesion	I	GO:0010558	negative regulation of macromolecule bio...	358	8	2.26	0.00197
Camalexin	I	GO:0006464	cellular protein modification process	2397	71	44.1	2.7e-05			Lesion	I	GO:0051172	negative regulation of nitrogen compound...	358	8	2.26	0.00197
Camalexin	I	GO:0036211	protein modification process	2397	71	44.1	2.7e-05			Lesion	I	GO:2000113	negative regulation of cellular macromol...	358	8	2.26	0.00197
Camalexin	I	GO:0051239	regulation of multicellular organismal p...	613	27	11.28	2.8e-05			Lesion	I	GO:0031124	mRNA 3'-end processing	11	2	0.07	0.00209
Camalexin	I	GO:0030243	cellulose metabolic process	132	11	2.43	3.3e-05			Lesion	I	GO:0044723	single-organism carbohydrate metabolic p...	1253	17	7.91	0.00221
Camalexin	I	GO:0044267	cellular protein metabolic process	3375	92	62.09	3.5e-05			Lesion	I	GO:0031327	negative regulation of cellular biosynth...	365	8	2.3	0.00222
Camalexin	I	GO:2000026	regulation of multicellular organismal d...	592	26	10.89	4.1e-05			Lesion	I	GO:0009890	negative regulation of biosynthetic proc...	367	8	2.32	0.0023
Camalexin	I	GO:0006508	proteolysis	773	31	14.22	4.2e-05			Lesion	I	GO:0010072	primary shoot apical meristem specificat...	42	3	0.27	0.00235
Camalexin	I	GO:0006094	gluconeogenesis	136	11	2.5	4.4e-05			Lesion	I	GO:0010413	glucuronoxylan metabolic process	148	5	0.93	0.00248
Camalexin	I	GO:0010090	trichome morphogenesis	136	11	2.5	4.4e-05			Lesion	I	GO:0045492	xylan biosynthetic process	148	5	0.93	0.00248
Camalexin	I	GO:0044260	cellular macromolecule metabolic process	6152	148	113.18	4.5e-05			Lesion	I	GO:0016132	brassinosteroid biosynthetic process	90	4	0.57	0.00254
Camalexin	I	GO:0009062	fatty acid catabolic process	187	13	3.44	4.5e-05			Lesion	I	GO:0016129	phytosteroid biosynthetic process	91	4	0.57	0.00264
Camalexin	I	GO:0019319	hexose biosynthetic process	139	11	2.56	5.3e-05			Lesion	I	GO:0031047	gene silencing by RNA	295	7	1.86	0.00269
Camalexin	I	GO:0048522	positive regulation of cellular process	642	27	11.81	6.1e-05			Lesion	I	GO:0045491	xylan metabolic process	151	5	0.95	0.00271
Camalexin	I	GO:0009750	response to fructose stimulus	117	10	2.15	6.1e-05			Lesion	I	GO:0030244	cellulose biosynthetic process	93	4	0.59	0.00286
Camalexin	I	GO:0072329	monocarboxylic acid catabolic process	193	13	3.55	6.2e-05			Lesion	I	GO:0009987	cellular process	10804	83	68.21	0.00295
Camalexin	I	GO:0050665	hydrogen peroxide biosynthetic process	74	8	1.36	6.3e-05			Lesion	I	GO:0016131	brassinosteroid metabolic process	94	4	0.59	0.00297
Camalexin	I	GO:0048508	embryonic meristem development	55	7	1.01	6.4e-05			Lesion	I	GO:0016128	phytosteroid metabolic process	95	4	0.6	0.00309
Camalexin	I	GO:0071702	organic substance transport	1506	49	27.71	6.5e-05			Lesion	I	GO:0007059	chromosome segregation	157	5	0.99	0.0032
Camalexin	I	GO:0048519	negative regulation of biological proces...	1023	37	18.82	6.8e-05			Lesion	I	GO:0005975	carbohydrate metabolic process	1645	20	10.39	0.00324
Camalexin	I	GO:0030838	positive regulation of actin filament po...	96	9	1.77	6.9e-05			Lesion	I	GO:0090421	embryonic meristem initiation	47	3	0.3	0.00325
Camalexin	I	GO:0045010	actin nucleation	96	9	1.77	6.9e-05			Lesion	I	GO:0044038	cell wall macromolecule biosynthetic pro...	159	5	1	0.00338
Camalexin	I	GO:0009888	tissue development	986	36	18.14	7.1e-05			Lesion	I	GO:0070589	cellular component macromolecule biosynt...	159	5	1	0.00338
Camalexin	I	GO:0031334	positive regulation of protein complex a...	97	9	1.78	7.5e-05			Lesion	I	GO:0070592	cell wall polysaccharide biosynthetic pr...	159	5	1	0.00338
Camalexin	I	GO:0032273	positive regulation of protein polymeriz...	97	9	1.78	7.5e-05			Lesion	I	GO:0034637	cellular carbohydrate biosynthetic proce...	480	9	3.03	0.0034
Camalexin	I	GO:0030258	lipid modification	197	13	3.62	7.6e-05			Lesion	I	GO:0010410	hemicellulose metabolic process	162	5	1.02	0.00366
Camalexin	I	GO:0033043	regulation of organelle organization	225	14	4.14	7.7e-05			Lesion	I	GO:0034613	cellular protein localization	881	13	5.56	0.00372
Camalexin	I	GO:0010118	stomatal movement	76	8	1.4	7.7e-05			Lesion	I	GO:0000271	polysaccharide biosynthetic process	487	9	3.07	0.00374
Camalexin	I	GO:0016042	lipid catabolic process	226	14	4.16	8e-05			Lesion	I	GO:0044260	cellular macromolecule metabolic process	6152	53	38.84	0.0041
Camalexin	I	GO:0051495	positive regulation of cytoskeleton orga...	99	9	1.82	8.8e-05			Lesion	I	GO:0046907	intracellular transport	1119	15	7.06	0.00455
Camalexin	I	GO:0032535	regulation of cellular component size	147	11	2.7	8.9e-05			Lesion	I	GO:0051274	beta-glucan biosynthetic process	106	4	0.67	0.00457
Camalexin	I	GO:0090066	regulation of anatomical structure size	147	11	2.7	8.9e-05			Lesion	I	GO:0031324	negative regulation of cellular metaboli...	413	8	2.61	0.00469
Camalexin	I	GO:0010608	posttranscriptional regulation of gene e...	258	15	4.75	9.2e-05			Lesion	I	GO:0070727	cellular macromolecule localization	909	13	5.74	0.00484
Camalexin	I	GO:0010026	trichome differentiation	148	11	2.72	9.4e-05			Lesion	I	GO:0007020	microtubule nucleation	55	3	0.35	0.00507
Camalexin	I	GO:0007031	peroxisome organization	103	9	1.89	0.00012			Lesion	I	GO:0048508	embryonic meristem development	55	3	0.35	0.00507
Camalexin	I	GO:0046364	monosaccharide biosynthetic process	152	11	2.8	0.00012			Lesion	I	GO:0010608	posttranscriptional regulation of gene e...	258	6	1.63	0.00594
Camalexin	I	GO:0030833	regulation of actin filament polymerizat...	104	9	1.91	0.00013			Lesion	I	GO:0048439	flower morphogenesis	59	3	0.37	0.00617
Camalexin	I	GO:0035194	posttranscriptional gene silencing by RN...	180	12	3.31	0.00013			Lesion	I	GO:0043170	macromolecule metabolic process	6566	55	41.46	0.00626
Camalexin	I	GO:0009956	radial pattern formation	15	4	0.28	0.00013			Lesion	I	GO:0071702	organic substance transport	1506	18	9.51	0.00627
Camalexin	I	GO:0070647	protein modification by small protein co...	360	18	6.62	0.00013			Lesion	I	GO:0009226	nucleotide-sugar biosynthetic process	19	2	0.12	0.0063
Camalexin	I	GO:0008064	regulation of actin polymerization or de...	105	9	1.93	0.00014			Lesion	I	GO:0006907	pinocytosis	1	1	0.01	0.00631
Camalexin	I	GO:0030041	actin filament polymerization	105	9	1.93	0.00014			Lesion	I	GO:0015916	fatty-acyl-CoA transport	1	1	0.01	0.00631
Camalexin	I	GO:0030832	regulation of actin filament length	105	9	1.93	0.00014			Lesion	I	GO:0035019	somatic stem cell maintenance	1	1	0.01	0.00631
Camalexin	I	GO:0032956	regulation of actin cytoskeleton organiz...	105	9	1.93	0.00014			Lesion	I	GO:0080136	priming of cellular response to stress	1	1	0.01	0.00631
Camalexin	I	GO:0032970	regulation of actin filament-based proce...	105	9	1.93	0.00014			Lesion	I	GO:1901337	thioester transport	1	1	0.01	0.00631
Camalexin	I	GO:0006401	RNA catabolic process	106	9	1.95	0.00015			Lesion	I	GO:0044767	single-organism developmental process	2370	25	14.96	0.00635
Camalexin	I	GO:0032271	regulation of protein polymerization	106	9	1.95	0.00015			Lesion	I	GO:0016051	carbohydrate biosynthetic process	735	11	4.64	0.0068
Camalexin	I	GO:0043254	regulation of protein complex assembly	106	9	1.95	0.00015			Lesion	I	GO:0043623	cellular protein complex assembly	446	8	2.82	0.00736
Camalexin	I	GO:0051274	beta-glucan biosynthetic process	106	9	1.95	0.00015			Lesion	I	GO:0052541	plant-type cell wall cellulose metabolic...	21	2	0.13	0.00767
Camalexin	I	GO:0043412	macromolecule modification	2714	75	49.93	0.00015			Lesion	I	GO:0046165	alcohol biosynthetic process	273	6	1.72	0.00775
Camalexin	I	GO:0000911	cytokinesis by cell plate formation	184	12	3.38	0.00016			Lesion	I	GO:0006886	intracellular protein transport	858	12	5.42	0.00799
Camalexin	I	GO:0065007	biological regulation	4830	119	88.86	0.00016			Lesion	I	GO:0006073	cellular glucan metabolic process	364	7	2.3	0.00835
Camalexin	I	GO:0048608	reproductive structure development	1399	45	25.74	0.00017			Lesion	I	GO:0016458	gene silencing	364	7	2.3	0.00835
Camalexin	I	GO:0061458	reproductive system development	1399	45	25.74	0.00017			Lesion	I	GO:0044042	glucan metabolic process	364	7	2.3	0.00835
Camalexin	I	GO:0008154	actin polymerization or depolymerization	109	9	2.01	0.00018			Lesion	I	GO:0006396	RNA processing	757	11	4.78	0.00839
Camalexin	I	GO:0016441	posttranscriptional gene silencing	187	12	3.44	0.00019			Lesion	I	GO:0051641	cellular localization	1315	16	8.3	0.00846
Camalexin	I	GO:0044242	cellular lipid catabolic process	216	13	3.97	0.00019			Lesion	I	GO:0009653	anatomical structure morphogenesis	1438	17	9.08	0.00877
Camalexin	I	GO:0051276	chromosome organization	652	26	11.99	0.00019			Lesion	I	GO:0048856	anatomical structure development	2958	29	18.68	0.00883
Camalexin	I	GO:0051493	regulation of cytoskeleton organization	110	9	2.02	0.0002			Lesion	I	GO:0042546	cell wall biogenesis	282	6	1.78	0.00902
Camalexin	I	GO:0007015	actin filament organization	135	10	2.48	0.0002			Lesion	I	GO:0022607	cellular component assembly	664	10	4.19	0.00935
Camalexin	I	GO:0043101	purine-containing compound salvage	7	3	0.13	0.0002			Lesion	I	GO:1901137	carbohydrate derivative biosynthetic pro...	664	10	4.19	0.00935
Camalexin	I	GO:0009746	response to hexose stimulus	136	10	2.5	0.00021			Lesion	I	GO:0010305	leaf vascular tissue pattern formation	24	2	0.15	0.00996
Camalexin	I	GO:0009058	biosynthetic process	5622	134	103.43	0.00022			Lesion	I	GO:0031123	RNA 3'-end processing	24	2	0.15	0.00996
Camalexin	I	GO:0010050	vegetative phase change	67	7	1.23	0.00023			Lesion	I	GO:0009749	response to glucose stimulus	71	3	0.45	0.01026
Camalexin	I	GO:0035821	modification of morphology or physiology...	112	9	2.06	0.00023			Lesion	I	GO:0048523	negative regulation of cellular process	675	10	4.26	0.01041
Camalexin	I	GO:0044003	modification by symbiont of host morphol...	112	9	2.06	0.00023			Lesion	I	GO:0051649	establishment of localization in cell	1232	15	7.78	0.01068
Camalexin	I	GO:0051817	modification of morphology or physiology...	112	9	2.06	0.00023			Lesion	I	GO:0010090	trichome morphogenesis	136	4	0.86	0.01086
Camalexin	I	GO:0030163	protein catabolic process	444	20	8.17	0.00023			Lesion	I	GO:0007275	multicellular organismal development	2888	28	18.23	0.01178
Camalexin	I	GO:0007155	cell adhesion	89	8	1.64	0.00023			Lesion	I	GO:0010629	negative regulation of gene expression	487	8	3.07	0.0121
Camalexin	I	GO:0022610	biological adhesion	89	8	1.64	0.00023			Lesion	I	GO:0006397	mRNA processing	142	4	0.9	0.01257
Camalexin	I	GO:0016051	carbohydrate biosynthetic process	735	28	13.52	0.00023			Lesion	I	GO:0006723	cuticle hydrocarbon biosynthetic process	2	1	0.01	0.01259
Camalexin	I	GO:0016132	brassinosteroid biosynthetic process	90	8	1.66	0.00025			Lesion	I	GO:0018196	peptidyl-asparagine modification	2	1	0.01	0.01259
Camalexin	I	GO:0034284	response to monosaccharide stimulus	139	10	2.56	0.00025			Lesion	I	GO:0018279	protein N-linked glycosylation via aspar...	2	1	0.01	0.01259
Camalexin	I	GO:0009628	response to abiotic stimulus	2256	64	41.5	0.00026			Lesion	I	GO:0090213	regulation of radial pattern formation	2	1	0.01	0.01259
Camalexin	I	GO:0016129	phytosteroid biosynthetic process	91	8	1.67	0.00027			Lesion	I	GO:0034622	cellular macromolecular complex assembly	494	8	3.12	0.01309
Camalexin	I	GO:0006955	immune response	704	27	12.95	0.00027			Lesion	I	GO:0009628	response to abiotic stimulus	2256	23	14.24	0.01324
Camalexin	I	GO:0009615	response to virus	168	11	3.09	0.00029			Lesion	I	GO:0048518	positive regulation of biological proces...	809	11	5.11	0.01333
Camalexin	I	GO:0070646	protein modification by small protein re...	168	11	3.09	0.00029			Lesion	I	GO:0006461	protein complex assembly	496	8	3.13	0.01339
Camalexin	I	GO:0005996	monosaccharide metabolic process	524	22	9.64	0.0003			Lesion	I	GO:0070271	protein complex biogenesis	498	8	3.14	0.01368
Camalexin	I	GO:0016246	RNA interference	169	11	3.11	0.0003			Lesion	I	GO:0010026	trichome differentiation	148	4	0.93	0.01444
Camalexin	I	GO:0010033	response to organic substance	2135	61	39.28	0.0003			Lesion	I	GO:0009057	macromolecule catabolic process	606	9	3.83	0.01462
Camalexin	I	GO:0030244	cellulose biosynthetic process	93	8	1.71	0.00032			Lesion	I	GO:0048608	reproductive structure development	1399	16	8.83	0.01469
Camalexin	I	GO:0048523	negative regulation of cellular process	675	26	12.42	0.00033			Lesion	I	GO:0061458	reproductive system development	1399	16	8.83	0.01469
Camalexin	I	GO:0006169	adenosine salvage	2	2	0.04	0.00034			Lesion	I	GO:0002218	activation of innate immune response	31	2	0.2	0.01631
Camalexin	I	GO:0046086	adenosine biosynthetic process	2	2	0.04	0.00034			Lesion	I	GO:0002253	activation of immune response	31	2	0.2	0.01631
Camalexin	I	GO:0016131	brassinosteroid metabolic process	94	8	1.73	0.00034			Lesion	I	GO:0044238	primary metabolic process	8582	66	54.18	0.01739
Camalexin	I	GO:0006084	acetyl-CoA metabolic process	72	7	1.32	0.00035			Lesion	I	GO:0042350	GDP-L-fucose biosynthetic process	3	1	0.02	0.01882
Camalexin	I	GO:0044087	regulation of cellular component biogene...	119	9	2.19	0.00036			Lesion	I	GO:0046368	GDP-L-fucose metabolic process	3	1	0.02	0.01882
Camalexin	I	GO:0016128	phytosteroid metabolic process	95	8	1.75	0.00037			Lesion	I	GO:0016071	mRNA metabolic process	332	6	2.1	0.01883
Camalexin	I	GO:0072594	establishment of protein localization to...	461	20	8.48	0.00037			Lesion	I	GO:0032502	developmental process	3273	30	20.66	0.01903
Camalexin	I	GO:0009908	flower development	758	28	13.94	0.00039			Lesion	I	GO:0009225	nucleotide-sugar metabolic process	34	2	0.21	0.01944
Camalexin	I	GO:0000956	nuclear-transcribed mRNA catabolic proce...	97	8	1.78	0.00042			Lesion	I	GO:0048589	developmental growth	637	9	4.02	0.01957
Camalexin	I	GO:0006402	mRNA catabolic process	97	8	1.78	0.00042			Lesion	I	GO:0042127	regulation of cell proliferation	92	3	0.58	0.02051
Camalexin	I	GO:0051701	interaction with host	122	9	2.24	0.00043			Lesion	I	GO:0010605	negative regulation of macromolecule met...	537	8	3.39	0.02056
Camalexin	I	GO:0019318	hexose metabolic process	467	20	8.59	0.00044			Lesion	I	GO:0050896	response to stimulus	5439	45	34.34	0.0209
Camalexin	I	GO:0048583	regulation of response to stimulus	615	24	11.31	0.00047			Lesion	I	GO:0017038	protein import	249	5	1.57	0.02091
Camalexin	I	GO:0050789	regulation of biological process	4454	109	81.94	0.00047			Lesion	I	GO:0052546	cell wall pectin metabolic process	36	2	0.23	0.02165
Camalexin	I	GO:0009743	response to carbohydrate stimulus	333	16	6.13	0.00048			Lesion	I	GO:0009908	flower development	758	10	4.79	0.0217
Camalexin	I	GO:0006102	isocitrate metabolic process	9	3	0.17	0.00048			Lesion	I	GO:0065003	macromolecular complex assembly	544	8	3.43	0.02201
Camalexin	I	GO:0006487	protein N-linked glycosylation	99	8	1.82	0.00048			Lesion	I	GO:0030163	protein catabolic process	444	7	2.8	0.02257
Camalexin	I	GO:0006605	protein targeting	731	27	13.45	0.00049			Lesion	I	GO:0040007	growth	763	10	4.82	0.02259
Camalexin	I	GO:0006637	acyl-CoA metabolic process	76	7	1.4	0.00049			Lesion	I	GO:0044265	cellular macromolecule catabolic process	550	8	3.47	0.02331
Camalexin	I	GO:0035383	thioester metabolic process	76	7	1.4	0.00049			Lesion	I	GO:0071704	organic substance metabolic process	9163	69	57.85	0.02343
Camalexin	I	GO:0033365	protein localization to organelle	472	20	8.68	0.0005			Lesion	I	GO:0006897	endocytosis	38	2	0.24	0.02396
Camalexin	I	GO:0007020	microtubule nucleation	55	6	1.01	0.0005			Lesion	I	GO:0034645	cellular macromolecule biosynthetic proc...	3480	31	21.97	0.02472
Camalexin	I	GO:0051258	protein polymerization	125	9	2.3	0.00051			Lesion	I	GO:0071554	cell wall organization or biogenesis	775	10	4.89	0.02483
Camalexin	I	GO:0009616	virus induced gene silencing	100	8	1.84	0.00052			Lesion	I	GO:0006065	UDP-glucuronate biosynthetic process	4	1	0.03	0.02502
Camalexin	I	GO:0052018	modulation by symbiont of RNA levels in ...	100	8	1.84	0.00052			Lesion	I	GO:0006435	threonyl-tRNA aminoacylation	4	1	0.03	0.02502
Camalexin	I	GO:0052249	modulation of RNA levels in other organi...	100	8	1.84	0.00052			Lesion	I	GO:0007008	outer mitochondrial membrane organizatio...	4	1	0.03	0.02502
Camalexin	I	GO:0048580	regulation of post-embryonic development	404	18	7.43	0.00053			Lesion	I	GO:0008285	negative regulation of cell proliferatio...	4	1	0.03	0.02502
Camalexin	I	GO:0051603	proteolysis involved in cellular protein...	405	18	7.45	0.00054			Lesion	I	GO:0045040	protein import into mitochondrial outer ...	4	1	0.03	0.02502
Camalexin	I	GO:0045087	innate immune response	698	26	12.84	0.00055			Lesion	I	GO:0080119	ER body organization	4	1	0.03	0.02502
Camalexin	I	GO:0016558	protein import into peroxisome matrix	78	7	1.43	0.00058			Lesion	I	GO:0051179	localization	3071	28	19.39	0.02528
Camalexin	I	GO:0006629	lipid metabolic process	1351	42	24.85	0.00058			Lesion	I	GO:0009892	negative regulation of metabolic process	560	8	3.54	0.02561
Camalexin	I	GO:0032502	developmental process	3273	84	60.21	0.00065			Lesion	I	GO:0071822	protein complex subunit organization	562	8	3.55	0.02608
Camalexin	I	GO:0048527	lateral root development	104	8	1.91	0.00067			Lesion	I	GO:0045089	positive regulation of innate immune res...	40	2	0.25	0.02637
Camalexin	I	GO:0006625	protein targeting to peroxisome	80	7	1.47	0.00067			Lesion	I	GO:0010498	proteasomal protein catabolic process	179	4	1.13	0.02686
Camalexin	I	GO:0072662	protein localization to peroxisome	80	7	1.47	0.00067			Lesion	I	GO:0006066	alcohol metabolic process	362	6	2.29	0.02734
Camalexin	I	GO:0072663	establishment of protein localization to...	80	7	1.47	0.00067			Lesion	I	GO:0044267	cellular protein metabolic process	3375	30	21.31	0.02804
Camalexin	I	GO:0030036	actin cytoskeleton organization	158	10	2.91	0.0007			Lesion	I	GO:0048519	negative regulation of biological proces...	1023	12	6.46	0.02806
Camalexin	I	GO:0043574	peroxisomal transport	81	7	1.49	0.00073			Lesion	I	GO:0002684	positive regulation of immune system pro...	42	2	0.27	0.02887
Camalexin	I	GO:0044264	cellular polysaccharide metabolic proces...	523	21	9.62	0.00073			Lesion	I	GO:0050778	positive regulation of immune response	42	2	0.27	0.02887
Camalexin	I	GO:0048439	flower morphogenesis	59	6	1.09	0.00074			Lesion	I	GO:0006810	transport	2840	26	17.93	0.02985
Camalexin	I	GO:0035195	gene silencing by miRNA	132	9	2.43	0.00076			Lesion	I	GO:0065007	biological regulation	4830	40	30.49	0.03083
Camalexin	I	GO:0002376	immune system process	794	28	14.61	0.00079			Lesion	I	GO:0006379	mRNA cleavage	5	1	0.03	0.03118
Camalexin	I	GO:0008284	positive regulation of cell proliferatio...	60	6	1.1	0.0008			Lesion	I	GO:0010047	fruit dehiscence	5	1	0.03	0.03118
Camalexin	I	GO:0051128	regulation of cellular component organiz...	317	15	5.83	0.00083			Lesion	I	GO:0046398	UDP-glucuronate metabolic process	5	1	0.03	0.03118
Camalexin	I	GO:0042221	response to chemical stimulus	2970	77	54.64	0.00088			Lesion	I	GO:2000037	regulation of stomatal complex patternin...	5	1	0.03	0.03118
Camalexin	I	GO:0044403	symbiosis, encompassing mutualism throug...	135	9	2.48	0.00089			Lesion	I	GO:0009059	macromolecule biosynthetic process	3545	31	22.38	0.03123
Camalexin	I	GO:0010305	leaf vascular tissue pattern formation	24	4	0.44	0.00089			Lesion	I	GO:0007265	Ras protein signal transduction	44	2	0.28	0.03147
Camalexin	I	GO:0072350	tricarboxylic acid metabolic process	11	3	0.2	0.00091			Lesion	I	GO:0031349	positive regulation of defense response	44	2	0.28	0.03147
Camalexin	I	GO:1901576	organic substance biosynthetic process	5440	127	100.08	0.00092			Lesion	I	GO:0046578	regulation of Ras protein signal transdu...	44	2	0.28	0.03147
Camalexin	I	GO:0008202	steroid metabolic process	193	11	3.55	0.00092			Lesion	I	GO:0051056	regulation of small GTPase mediated sign...	44	2	0.28	0.03147
Camalexin	I	GO:0051716	cellular response to stimulus	2601	69	47.85	0.00094			Lesion	I	GO:0044237	cellular metabolic process	8483	64	53.56	0.03181
Camalexin	I	GO:0044419	interspecies interaction between organis...	137	9	2.52	0.00099			Lesion	I	GO:0009791	post-embryonic development	1792	18	11.31	0.03203
Camalexin	I	GO:0006166	purine ribonucleoside salvage	3	2	0.06	0.001			Lesion	I	GO:0045132	meiotic chromosome segregation	110	3	0.69	0.03251
Camalexin	I	GO:0043174	nucleoside salvage	3	2	0.06	0.001			Lesion	I	GO:0048193	Golgi vesicle transport	281	5	1.77	0.03288
Camalexin	I	GO:0090436	leaf pavement cell development	3	2	0.06	0.001			Lesion	I	GO:0010393	galacturonan metabolic process	47	2	0.3	0.03552
Camalexin	I	GO:0044257	cellular protein catabolic process	430	18	7.91	0.00108			Lesion	I	GO:0045488	pectin metabolic process	47	2	0.3	0.03552
Camalexin	I	GO:0009880	embryonic pattern specification	43	5	0.79	0.00111			Lesion	I	GO:0007167	enzyme linked receptor protein signaling...	115	3	0.73	0.03637
Camalexin	I	GO:0006006	glucose metabolic process	433	18	7.97	0.00117			Lesion	I	GO:0007169	transmembrane receptor protein tyrosine ...	115	3	0.73	0.03637
Camalexin	I	GO:0048856	anatomical structure development	2958	76	54.42	0.00124			Lesion	I	GO:0090305	nucleic acid phosphodiester bond hydroly...	115	3	0.73	0.03637
Camalexin	I	GO:0048569	post-embryonic organ development	585	22	10.76	0.00128			Lesion	I	GO:0050789	regulation of biological process	4454	37	28.12	0.03713
Camalexin	I	GO:0006694	steroid biosynthetic process	171	10	3.15	0.00129			Lesion	I	GO:0019538	protein metabolic process	3737	32	23.59	0.03714
Camalexin	I	GO:0051607	defense response to virus	143	9	2.63	0.00134			Lesion	I	GO:0007568	aging	116	3	0.73	0.03716
Camalexin	I	GO:0006888	ER to Golgi vesicle-mediated transport	90	7	1.66	0.00136			Lesion	I	GO:0006621	protein retention in ER lumen	6	1	0.04	0.03729
Camalexin	I	GO:0009723	response to ethylene stimulus	266	13	4.89	0.00136			Lesion	I	GO:0006890	retrograde vesicle-mediated transport, G...	6	1	0.04	0.03729
Camalexin	I	GO:0005976	polysaccharide metabolic process	588	22	10.82	0.00137			Lesion	I	GO:0010586	miRNA metabolic process	6	1	0.04	0.03729
Camalexin	I	GO:0009909	regulation of flower development	300	14	5.52	0.0014			Lesion	I	GO:0042147	retrograde transport, endosome to Golgi	6	1	0.04	0.03729
Camalexin	I	GO:0050794	regulation of cellular process	3846	94	70.75	0.00145			Lesion	I	GO:0051234	establishment of localization	2903	26	18.33	0.03791
Camalexin	I	GO:0080134	regulation of response to stress	444	18	8.17	0.00154			Lesion	I	GO:0009750	response to fructose stimulus	117	3	0.74	0.03797
Camalexin	I	GO:0048366	leaf development	338	15	6.22	0.00157			Lesion	I	GO:0048582	positive regulation of post-embryonic de...	49	2	0.31	0.03833
Camalexin	I	GO:0000394	RNA splicing, via endonucleolytic cleava...	119	8	2.19	0.00161			Lesion	I	GO:0000003	reproduction	1967	19	12.42	0.03929
Camalexin	I	GO:0044282	small molecule catabolic process	375	16	6.9	0.00166			Lesion	I	GO:0065008	regulation of biological quality	957	11	6.04	0.03945
Camalexin	I	GO:0044712	single-organism catabolic process	375	16	6.9	0.00166			Lesion	I	GO:0043933	macromolecular complex subunit organizat...	610	8	3.85	0.03946
Camalexin	I	GO:0009955	adaxial/abaxial pattern specification	69	6	1.27	0.00168			Lesion	I	GO:0043247	telomere maintenance in response to DNA ...	50	2	0.32	0.03977
Camalexin	I	GO:0006396	RNA processing	757	26	13.93	0.00176			Lesion	I	GO:0007264	small GTPase mediated signal transductio...	120	3	0.76	0.04045
Camalexin	I	GO:1901700	response to oxygen-containing compound	1881	52	34.6	0.00186			Lesion	I	GO:0045595	regulation of cell differentiation	120	3	0.76	0.04045
Camalexin	I	GO:0016054	organic acid catabolic process	345	15	6.35	0.00192			Lesion	I	GO:0032204	regulation of telomere maintenance	52	2	0.33	0.0427
Camalexin	I	GO:0046395	carboxylic acid catabolic process	345	15	6.35	0.00192			Lesion	I	GO:0048580	regulation of post-embryonic development	404	6	2.55	0.04305
Camalexin	I	GO:0009870	defense response signaling pathway, resi...	14	3	0.26	0.00193			Lesion	I	GO:0009864	induced systemic resistance, jasmonic ac...	7	1	0.04	0.04337
Camalexin	I	GO:0046085	adenosine metabolic process	4	2	0.07	0.00198			Lesion	I	GO:0035437	maintenance of protein localization in e...	7	1	0.04	0.04337
Camalexin	I	GO:2000069	regulation of post-embryonic root develo...	4	2	0.07	0.00198			Lesion	I	GO:0051603	proteolysis involved in cellular protein...	405	6	2.56	0.04348
Camalexin	I	GO:0035196	production of miRNAs involved in gene si...	124	8	2.28	0.0021			Lesion	I	GO:0032844	regulation of homeostatic process	53	2	0.33	0.04419
Camalexin	I	GO:2000241	regulation of reproductive process	349	15	6.42	0.00214			Lesion	I	GO:0051240	positive regulation of multicellular org...	53	2	0.33	0.04419
Camalexin	I	GO:0031347	regulation of defense response	422	17	7.76	0.00221			Lesion	I	GO:0006464	cellular protein modification process	2397	22	15.13	0.04427
Camalexin	I	GO:0071310	cellular response to organic substance	976	31	17.96	0.00224			Lesion	I	GO:0036211	protein modification process	2397	22	15.13	0.04427
Camalexin	I	GO:0009798	axis specification	73	6	1.34	0.00224			Lesion	I	GO:0009886	post-embryonic morphogenesis	413	6	2.61	0.04703
Camalexin	I	GO:0009719	response to endogenous stimulus	1363	40	25.07	0.00229			Lesion	I	GO:0008283	cell proliferation	215	4	1.36	0.04745
Camalexin	I	GO:0033044	regulation of chromosome organization	126	8	2.32	0.00232			Lesion	I	GO:0042446	hormone biosynthetic process	216	4	1.36	0.04812
Camalexin	I	GO:0002218	activation of innate immune response	31	4	0.57	0.00239			Lesion	I	GO:0010150	leaf senescence	56	2	0.35	0.0488
Camalexin	I	GO:0002253	activation of immune response	31	4	0.57	0.00239			Lesion	I	GO:0051094	positive regulation of developmental pro...	56	2	0.35	0.0488
Camalexin	I	GO:0048367	shoot system development	1112	34	20.46	0.00257			Lesion	I	GO:1901360	organic cyclic compound metabolic proces...	4546	37	28.7	0.04894
Camalexin	I	GO:0033692	cellular polysaccharide biosynthetic pro...	430	17	7.91	0.00268			Lesion	I	GO:0010120	camalexin biosynthetic process	8	1	0.05	0.04942
Camalexin	I	GO:0009738	abscisic acid mediated signaling pathway	189	10	3.48	0.00269			Lesion	I	GO:0042787	protein ubiquitination involved in ubiqu...	8	1	0.05	0.04942
Camalexin	I	GO:0010311	lateral root formation	32	4	0.59	0.00269			Lesion	I	GO:0051568	histone H3-K4 methylation	8	1	0.05	0.04942
Camalexin	I	GO:0022414	reproductive process	1824	50	33.56	0.00272			Lesion	I	GO:0052317	camalexin metabolic process	8	1	0.05	0.04942
Camalexin	I	GO:1901699	cellular response to nitrogen compound	159	9	2.93	0.00277			Lesion	I	GO:2000038	regulation of stomatal complex developme...	8	1	0.05	0.04942
Camalexin	I	GO:0046700	heterocycle catabolic process	359	15	6.6	0.0028			Lesion	I	GO:0051128	regulation of cellular component organiz...	317	5	2	0.05064
Camalexin	I	GO:0016126	sterol biosynthetic process	130	8	2.39	0.00281			Lesion	I	GO:0043412	macromolecule modification	2714	24	17.14	0.05199
Camalexin	I	GO:0048831	regulation of shoot system development	324	14	5.96	0.00283			Lesion	I	GO:0042542	response to hydrogen peroxide	223	4	1.41	0.05294
Camalexin	I	GO:0044270	cellular nitrogen compound catabolic pro...	360	15	6.62	0.00287			Lesion	I	GO:0000723	telomere maintenance	59	2	0.37	0.05356
Camalexin	I	GO:0009593	detection of chemical stimulus	16	3	0.29	0.00289			Lesion	I	GO:0032200	telomere organization	59	2	0.37	0.05356
Camalexin	I	GO:0000003	reproduction	1967	53	36.19	0.0029			Lesion	I	GO:0010638	positive regulation of organelle organiz...	135	3	0.85	0.05402
Camalexin	I	GO:0009066	aspartate family amino acid metabolic pr...	131	8	2.41	0.00295			Lesion	I	GO:0033043	regulation of organelle organization	225	4	1.42	0.05437
Camalexin	I	GO:0044262	cellular carbohydrate metabolic process	666	23	12.25	0.00298			Lesion	I	GO:0009746	response to hexose stimulus	136	3	0.86	0.05499
Camalexin	I	GO:0010817	regulation of hormone levels	362	15	6.66	0.00303			Lesion	I	GO:0044257	cellular protein catabolic process	430	6	2.71	0.05515
Camalexin	I	GO:0010035	response to inorganic substance	1124	34	20.68	0.00304			Lesion	I	GO:0008284	positive regulation of cell proliferatio...	60	2	0.38	0.05519
Camalexin	I	GO:0048573	photoperiodism, flowering	133	8	2.45	0.00324			Lesion	I	GO:0060249	anatomical structure homeostasis	60	2	0.38	0.05519
Camalexin	I	GO:0031047	gene silencing by RNA	295	13	5.43	0.00335			Lesion	I	GO:0000919	cell plate assembly	9	1	0.06	0.05542
Camalexin	I	GO:0030422	production of siRNA involved in RNA inte...	134	8	2.47	0.00339			Lesion	I	GO:0006465	signal peptide processing	9	1	0.06	0.05542
Camalexin	I	GO:0010267	production of ta-siRNAs involved in RNA ...	106	7	1.95	0.00345			Lesion	I	GO:0009700	indole phytoalexin biosynthetic process	9	1	0.06	0.05542
Camalexin	I	GO:0016071	mRNA metabolic process	332	14	6.11	0.00352			Lesion	I	GO:0010375	stomatal complex patterning	9	1	0.06	0.05542
Camalexin	I	GO:0016125	sterol metabolic process	136	8	2.5	0.00371			Lesion	I	GO:0018106	peptidyl-histidine phosphorylation	9	1	0.06	0.05542
Camalexin	I	GO:0043069	negative regulation of programmed cell d...	136	8	2.5	0.00371			Lesion	I	GO:0046217	indole phytoalexin metabolic process	9	1	0.06	0.05542
Camalexin	I	GO:0000303	response to superoxide	35	4	0.64	0.00376			Lesion	I	GO:0052314	phytoalexin metabolic process	9	1	0.06	0.05542
Camalexin	I	GO:0009926	auxin polar transport	81	6	1.49	0.00378			Lesion	I	GO:0052315	phytoalexin biosynthetic process	9	1	0.06	0.05542
Camalexin	I	GO:0043623	cellular protein complex assembly	446	17	8.2	0.00388			Lesion	I	GO:0072595	maintenance of protein localization in o...	9	1	0.06	0.05542
Camalexin	I	GO:0006891	intra-Golgi vesicle-mediated transport	57	5	1.05	0.00392			Lesion	I	GO:1901135	carbohydrate derivative metabolic proces...	1021	11	6.45	0.05783
Camalexin	I	GO:0019932	second-messenger-mediated signaling	57	5	1.05	0.00392			Lesion	I	GO:0007166	cell surface receptor signaling pathway	139	3	0.88	0.05796
Camalexin	I	GO:0071822	protein complex subunit organization	562	20	10.34	0.00393			Lesion	I	GO:0034284	response to monosaccharide stimulus	139	3	0.88	0.05796
Camalexin	I	GO:0071215	cellular response to abscisic acid stimu...	200	10	3.68	0.00403			Lesion	I	GO:0051130	positive regulation of cellular componen...	139	3	0.88	0.05796
Camalexin	I	GO:0009648	photoperiodism	138	8	2.54	0.00405			Lesion	I	GO:0008544	epidermis development	548	7	3.46	0.05877
Camalexin	I	GO:0031050	dsRNA fragmentation	138	8	2.54	0.00405			Lesion	I	GO:0043588	skin development	548	7	3.46	0.05877
Camalexin	I	GO:0043331	response to dsRNA	138	8	2.54	0.00405			Lesion	I	GO:0016570	histone modification	332	5	2.1	0.05943
Camalexin	I	GO:0070918	production of small RNA involved in gene...	138	8	2.54	0.00405			Lesion	I	GO:0009743	response to carbohydrate stimulus	333	5	2.1	0.06005
Camalexin	I	GO:0071359	cellular response to dsRNA	138	8	2.54	0.00405			Lesion	I	GO:0009887	organ morphogenesis	441	6	2.78	0.06083
Camalexin	I	GO:0048827	phyllome development	684	23	12.58	0.00413			Lesion	I	GO:0007006	mitochondrial membrane organization	10	1	0.06	0.06139
Camalexin	I	GO:0000271	polysaccharide biosynthetic process	487	18	8.96	0.00414			Lesion	I	GO:0031507	heterochromatin assembly	10	1	0.06	0.06139
Camalexin	I	GO:1901135	carbohydrate derivative metabolic proces...	1021	31	18.78	0.00436			Lesion	I	GO:0042176	regulation of protein catabolic process	10	1	0.06	0.06139
Camalexin	I	GO:0044700	single organism signaling	1686	46	31.02	0.00441			Lesion	I	GO:0070828	heterochromatin organization	10	1	0.06	0.06139
Camalexin	I	GO:0060548	negative regulation of cell death	140	8	2.58	0.00442			Lesion	I	GO:0090151	establishment of protein localization to...	10	1	0.06	0.06139
Camalexin	I	GO:0044281	small molecule metabolic process	2430	62	44.7	0.00443			Lesion	I	GO:0043248	proteasome assembly	144	3	0.91	0.06308
Camalexin	I	GO:0023052	signaling	1687	46	31.03	0.00446			Lesion	I	GO:0051788	response to misfolded protein	144	3	0.91	0.06308
Camalexin	I	GO:0060918	auxin transport	84	6	1.55	0.00453			Lesion	I	GO:0009894	regulation of catabolic process	65	2	0.41	0.06356
Camalexin	I	GO:0051645	Golgi localization	37	4	0.68	0.0046			Lesion	I	GO:0006606	protein import into nucleus	145	3	0.92	0.06413
Camalexin	I	GO:0051646	mitochondrion localization	37	4	0.68	0.0046			Lesion	I	GO:0044744	protein targeting to nucleus	145	3	0.92	0.06413
Camalexin	I	GO:0060151	peroxisome localization	37	4	0.68	0.0046			Lesion	I	GO:0051170	nuclear import	146	3	0.92	0.06518
Camalexin	I	GO:0043933	macromolecular complex subunit organizat...	610	21	11.22	0.00462			Lesion	I	GO:0032535	regulation of cellular component size	147	3	0.93	0.06625
Camalexin	I	GO:0034622	cellular macromolecular complex assembly	494	18	9.09	0.00479			Lesion	I	GO:0034504	protein localization to nucleus	147	3	0.93	0.06625
Camalexin	I	GO:0009914	hormone transport	85	6	1.56	0.0048			Lesion	I	GO:0090066	regulation of anatomical structure size	147	3	0.93	0.06625
Camalexin	I	GO:0005513	detection of calcium ion	6	2	0.11	0.00482			Lesion	I	GO:0010332	response to gamma radiation	67	2	0.42	0.06702
Camalexin	I	GO:0009605	response to external stimulus	613	21	11.28	0.00488			Lesion	I	GO:0010030	positive regulation of seed germination	11	1	0.07	0.06732
Camalexin	I	GO:0006346	methylation-dependent chromatin silencin...	113	7	2.08	0.00491			Lesion	I	GO:0010105	negative regulation of ethylene mediated...	11	1	0.07	0.06732
Camalexin	I	GO:0009910	negative regulation of flower developmen...	38	4	0.7	0.00507			Lesion	I	GO:0010232	vascular transport	11	1	0.07	0.06732
Camalexin	I	GO:2000242	negative regulation of reproductive proc...	38	4	0.7	0.00507			Lesion	I	GO:0010233	phloem transport	11	1	0.07	0.06732
Camalexin	I	GO:0009086	methionine biosynthetic process	86	6	1.58	0.00508			Lesion	I	GO:0032507	maintenance of protein location in cell	11	1	0.07	0.06732
Camalexin	I	GO:0044249	cellular biosynthetic process	5222	118	96.07	0.00515			Lesion	I	GO:0070298	negative regulation of phosphorelay sign...	11	1	0.07	0.06732
Camalexin	I	GO:1901361	organic cyclic compound catabolic proces...	384	15	7.06	0.00521			Lesion	I	GO:0080147	root hair cell development	11	1	0.07	0.06732
Camalexin	I	GO:0009744	response to sucrose stimulus	176	9	3.24	0.00539			Lesion	I	GO:0006366	transcription from RNA polymerase II pro...	68	2	0.43	0.06878
Camalexin	I	GO:0048509	regulation of meristem development	176	9	3.24	0.00539			Lesion	I	GO:1901617	organic hydroxy compound biosynthetic pr...	460	6	2.9	0.07144
Camalexin	I	GO:0006606	protein import into nucleus	145	8	2.67	0.00545			Lesion	I	GO:0006349	regulation of gene expression by genetic...	12	1	0.08	0.07321
Camalexin	I	GO:0044744	protein targeting to nucleus	145	8	2.67	0.00545			Lesion	I	GO:0010204	defense response signaling pathway, resi...	12	1	0.08	0.07321
Camalexin	I	GO:0051170	nuclear import	146	8	2.69	0.00568			Lesion	I	GO:0018202	peptidyl-histidine modification	12	1	0.08	0.07321
Camalexin	I	GO:0009314	response to radiation	1041	31	19.15	0.00575			Lesion	I	GO:0045185	maintenance of protein location	12	1	0.08	0.07321
Camalexin	I	GO:0070887	cellular response to chemical stimulus	1128	33	20.75	0.00575			Lesion	I	GO:0071514	genetic imprinting	12	1	0.08	0.07321
Camalexin	I	GO:0034285	response to disaccharide stimulus	178	9	3.27	0.0058			Lesion	I	GO:0043414	macromolecule methylation	463	6	2.92	0.07321
Camalexin	I	GO:0008380	RNA splicing	245	11	4.51	0.00586			Lesion	I	GO:0010260	organ senescence	72	2	0.45	0.07594
Camalexin	I	GO:0034504	protein localization to nucleus	147	8	2.7	0.00591			Lesion	I	GO:0042445	hormone metabolic process	254	4	1.6	0.07736
Camalexin	I	GO:0006950	response to stress	3286	79	60.45	0.00599			Lesion	I	GO:0032259	methylation	471	6	2.97	0.07804
Camalexin	I	GO:0009944	polarity specification of adaxial/abaxia...	63	5	1.16	0.00601			Lesion	I	GO:0033365	protein localization to organelle	472	6	2.98	0.07866
Camalexin	I	GO:0045089	positive regulation of innate immune res...	40	4	0.74	0.0061			Lesion	I	GO:0016575	histone deacetylation	13	1	0.08	0.07906
Camalexin	I	GO:0009943	adaxial/abaxial axis specification	64	5	1.18	0.00643			Lesion	I	GO:0045682	regulation of epidermis development	13	1	0.08	0.07906
Camalexin	I	GO:1901698	response to nitrogen compound	629	21	11.57	0.0065			Lesion	I	GO:0010817	regulation of hormone levels	362	5	2.29	0.07946
Camalexin	I	GO:0040008	regulation of growth	249	11	4.58	0.00659			Lesion	I	GO:0050665	hydrogen peroxide biosynthetic process	74	2	0.47	0.07961
Camalexin	I	GO:0006555	methionine metabolic process	91	6	1.67	0.00667			Lesion	I	GO:0009058	biosynthetic process	5622	43	35.5	0.08006
Camalexin	I	GO:0065001	specification of axis polarity	65	5	1.2	0.00686			Lesion	I	GO:0009966	regulation of signal transduction	161	3	1.02	0.08196
Camalexin	I	GO:0000302	response to reactive oxygen species	322	13	5.92	0.00691			Lesion	I	GO:0048437	floral organ development	478	6	3.02	0.08242
Camalexin	I	GO:0042127	regulation of cell proliferation	92	6	1.69	0.00703			Lesion	I	GO:0023051	regulation of signaling	162	3	1.02	0.08314
Camalexin	I	GO:0002684	positive regulation of immune system pro...	42	4	0.77	0.00726			Lesion	I	GO:0003006	developmental process involved in reprod...	1749	16	11.04	0.08354
Camalexin	I	GO:0050778	positive regulation of immune response	42	4	0.77	0.00726			Lesion	I	GO:0000278	mitotic cell cycle	262	4	1.65	0.08444
Camalexin	I	GO:0030048	actin filament-based movement	66	5	1.21	0.00731			Lesion	I	GO:0006108	malate metabolic process	14	1	0.09	0.08488
Camalexin	I	GO:0007154	cell communication	1969	51	36.22	0.00752			Lesion	I	GO:0010104	regulation of ethylene mediated signalin...	14	1	0.09	0.08488
Camalexin	I	GO:0042445	hormone metabolic process	254	11	4.67	0.00761			Lesion	I	GO:0070297	regulation of phosphorelay signal transd...	14	1	0.09	0.08488
Camalexin	I	GO:0006073	cellular glucan metabolic process	364	14	6.7	0.00778			Lesion	I	GO:0010016	shoot system morphogenesis	370	5	2.34	0.08535
Camalexin	I	GO:0010015	root morphogenesis	364	14	6.7	0.00778			Lesion	I	GO:0010646	regulation of cell communication	164	3	1.04	0.08552
Camalexin	I	GO:0016458	gene silencing	364	14	6.7	0.00778			Lesion	I	GO:0016926	protein desumoylation	78	2	0.49	0.08711
Camalexin	I	GO:0044042	glucan metabolic process	364	14	6.7	0.00778			Lesion	I	GO:0007267	cell-cell signaling	79	2	0.5	0.08902
Camalexin	I	GO:0034637	cellular carbohydrate biosynthetic proce...	480	17	8.83	0.00791			Lesion	I	GO:0016571	histone methylation	267	4	1.69	0.08902
Camalexin	I	GO:0009892	negative regulation of metabolic process	560	19	10.3	0.008			Lesion	I	GO:0070646	protein modification by small protein re...	168	3	1.06	0.09037
Camalexin	I	GO:0071407	cellular response to organic cyclic comp...	444	16	8.17	0.00841			Lesion	I	GO:0006476	protein deacetylation	15	1	0.09	0.09066
Camalexin	I	GO:0003006	developmental process involved in reprod...	1749	46	32.18	0.00851			Lesion	I	GO:0035601	protein deacylation	15	1	0.09	0.09066
Camalexin	I	GO:0031349	positive regulation of defense response	44	4	0.81	0.00856			Lesion	I	GO:0045787	positive regulation of cell cycle	15	1	0.09	0.09066
Camalexin	I	GO:0006928	cellular component movement	126	7	2.32	0.00877			Lesion	I	GO:0051651	maintenance of location in cell	15	1	0.09	0.09066
Camalexin	I	GO:0010016	shoot system morphogenesis	370	14	6.81	0.00891			Lesion	I	GO:0010228	vegetative to reproductive phase transit...	377	5	2.38	0.09068
Camalexin	I	GO:0009756	carbohydrate mediated signaling	97	6	1.78	0.00903			Lesion	I	GO:0090304	nucleic acid metabolic process	3312	27	20.91	0.09068
Camalexin	I	GO:0010182	sugar mediated signaling pathway	97	6	1.78	0.00903			Lesion	I	GO:0009250	glucan biosynthetic process	269	4	1.7	0.09088
Camalexin	I	GO:0010101	post-embryonic root morphogenesis	45	4	0.83	0.00926			Lesion	I	GO:0007129	synapsis	80	2	0.51	0.09094
Camalexin	I	GO:0010102	lateral root morphogenesis	45	4	0.83	0.00926			Lesion	I	GO:0006259	DNA metabolic process	731	8	4.62	0.09146
Camalexin	I	GO:0006944	cellular membrane fusion	226	10	4.16	0.00928			Lesion	I	GO:0048367	shoot system development	1112	11	7.02	0.09265
Camalexin	I	GO:0061025	membrane fusion	226	10	4.16	0.00928			Lesion	I	GO:0006479	protein methylation	273	4	1.72	0.09467
Camalexin	I	GO:0019439	aromatic compound catabolic process	373	14	6.86	0.00952			Lesion	I	GO:0008213	protein alkylation	273	4	1.72	0.09467
Camalexin	I	GO:0009607	response to biotic stimulus	1169	33	21.51	0.00959			Lesion	I	GO:0006305	DNA alkylation	172	3	1.09	0.09533
Camalexin	I	GO:0051707	response to other organism	1169	33	21.51	0.00959			Lesion	I	GO:0006306	DNA methylation	172	3	1.09	0.09533
Camalexin	I	GO:0006913	nucleocytoplasmic transport	193	9	3.55	0.00963			Lesion	I	GO:0009900	dehiscence	16	1	0.1	0.09641
Camalexin	I	GO:0051169	nuclear transport	193	9	3.55	0.00963			Lesion	I	GO:0070192	chromosome organization involved in meio...	83	2	0.52	0.09677
Camalexin	I	GO:0040029	regulation of gene expression, epigeneti...	412	15	7.58	0.00966			Lesion	I	GO:0009913	epidermal cell differentiation	386	5	2.44	0.09779
Camalexin	I	GO:0009163	nucleoside biosynthetic process	71	5	1.31	0.00989			Lesion	I	GO:0044728	DNA methylation or demethylation	174	3	1.1	0.09785
Camalexin	I	GO:0042455	ribonucleoside biosynthetic process	71	5	1.31	0.00989			Lesion	I	GO:0030855	epithelial cell differentiation	387	5	2.44	0.0986
Camalexin	I	GO:0006631	fatty acid metabolic process	376	14	6.92	0.01017			Lesion	I	GO:0060429	epithelium development	387	5	2.44	0.0986
Camalexin	I	GO:1901701	cellular response to oxygen-containing c...	740	23	13.61	0.01025			Lesion	I	GO:0006304	DNA modification	175	3	1.1	0.09912
Camalexin	I	GO:0010383	cell wall polysaccharide metabolic proce...	195	9	3.59	0.01026			Lesion	I	GO:0034976	response to endoplasmic reticulum stress	278	4	1.76	0.09951
Camalexin	I	GO:0044710	single-organism metabolic process	4058	93	74.65	0.01034			Lesion	I	GO:0006139	nucleobase-containing compound metabolic...	3783	30	23.88	0.10011
Camalexin	I	GO:0044702	single organism reproductive process	339	13	6.24	0.01037			Lesion	I	GO:0009744	response to sucrose stimulus	176	3	1.11	0.1004
Camalexin	I	GO:0097306	cellular response to alcohol	230	10	4.23	0.01041			Lesion	I	GO:0010212	response to ionizing radiation	85	2	0.54	0.10071
Camalexin	I	GO:0019752	carboxylic acid metabolic process	1585	42	29.16	0.01048			Lesion	I	GO:0048584	positive regulation of response to stimu...	85	2	0.54	0.10071
Camalexin	I	GO:2000280	regulation of root development	25	3	0.46	0.01052			Lesion	I	GO:1901362	organic cyclic compound biosynthetic pro...	2921	24	18.44	0.10151
Camalexin	I	GO:0009733	response to auxin stimulus	303	12	5.57	0.01068			Lesion	I	GO:0008152	metabolic process	10253	72	64.73	0.10171
Camalexin	I	GO:0006461	protein complex assembly	496	17	9.12	0.01073			Lesion	I	GO:0006949	syncytium formation	17	1	0.11	0.10212
Camalexin	I	GO:0070271	protein complex biogenesis	498	17	9.16	0.01113			Lesion	I	GO:0009682	induced systemic resistance	17	1	0.11	0.10212
Camalexin	I	GO:0043436	oxoacid metabolic process	1594	42	29.32	0.01148			Lesion	I	GO:0051235	maintenance of location	17	1	0.11	0.10212
Camalexin	I	GO:0015996	chlorophyll catabolic process	48	4	0.88	0.01159			Lesion	I	GO:0009825	multidimensional cell growth	86	2	0.54	0.1027
Camalexin	I	GO:0046149	pigment catabolic process	48	4	0.88	0.01159			Lesion	I	GO:0034285	response to disaccharide stimulus	178	3	1.12	0.10297
Camalexin	I	GO:0006082	organic acid metabolic process	1596	42	29.36	0.01171			Lesion	I	GO:0042138	meiotic DNA double-strand break formatio...	87	2	0.55	0.1047
Camalexin	I	GO:0009567	double fertilization forming a zygote an...	26	3	0.48	0.01173			Lesion	I	GO:1901576	organic substance biosynthetic process	5440	41	34.35	0.10587
Camalexin	I	GO:0007062	sister chromatid cohesion	134	7	2.47	0.01206			Lesion	I	GO:0009664	plant-type cell wall organization	285	4	1.8	0.10648
Camalexin	I	GO:0065003	macromolecular complex assembly	544	18	10.01	0.0123			Lesion	I	GO:0018193	peptidyl-amino acid modification	88	2	0.56	0.10671
Camalexin	I	GO:0010075	regulation of meristem growth	135	7	2.48	0.01252			Lesion	I	GO:0009831	plant-type cell wall modification involv...	18	1	0.11	0.10779
Camalexin	I	GO:0046165	alcohol biosynthetic process	273	11	5.02	0.01261			Lesion	I	GO:0007155	cell adhesion	89	2	0.56	0.10873
Camalexin	I	GO:0009416	response to light stimulus	972	28	17.88	0.01287			Lesion	I	GO:0022610	biological adhesion	89	2	0.56	0.10873
Camalexin	I	GO:0002252	immune effector process	238	10	4.38	0.013			Lesion	I	GO:0035966	response to topologically incorrect prot...	288	4	1.82	0.10953
Camalexin	I	GO:0034655	nucleobase-containing compound catabolic...	238	10	4.38	0.013			Lesion	I	GO:0022414	reproductive process	1824	16	11.52	0.1104
Camalexin	I	GO:0009566	fertilization	27	3	0.5	0.01302			Lesion	I	GO:0048522	positive regulation of cellular process	642	7	4.05	0.11191
Camalexin	I	GO:0071322	cellular response to carbohydrate stimul...	105	6	1.93	0.01304			Lesion	I	GO:0009958	positive gravitropism	19	1	0.12	0.11343
Camalexin	I	GO:0042743	hydrogen peroxide metabolic process	275	11	5.06	0.01325			Lesion	I	GO:0010091	trichome branching	19	1	0.12	0.11343
Camalexin	I	GO:0006979	response to oxidative stress	508	17	9.35	0.01332			Lesion	I	GO:0010229	inflorescence development	19	1	0.12	0.11343
Camalexin	I	GO:0044711	single-organism biosynthetic process	1334	36	24.54	0.01343			Lesion	I	GO:0070972	protein localization to endoplasmic reti...	19	1	0.12	0.11343
Camalexin	I	GO:0044767	single-organism developmental process	2370	58	43.6	0.01369			Lesion	I	GO:0034641	cellular nitrogen compound metabolic pro...	4142	32	26.15	0.11796
Camalexin	I	GO:0051592	response to calcium ion	10	2	0.18	0.01377			Lesion	I	GO:0009873	ethylene mediated signaling pathway	94	2	0.59	0.11899
Camalexin	I	GO:0055075	potassium ion homeostasis	10	2	0.18	0.01377			Lesion	I	GO:0032506	cytokinetic process	20	1	0.13	0.11904
Camalexin	I	GO:0009067	aspartate family amino acid biosynthetic...	107	6	1.97	0.0142			Lesion	I	GO:0042547	cell wall modification involved in multi...	20	1	0.13	0.11904
Camalexin	I	GO:0006787	porphyrin-containing compound catabolic ...	51	4	0.94	0.01426			Lesion	I	GO:0016070	RNA metabolic process	2839	23	17.92	0.12095
Camalexin	I	GO:0033015	tetrapyrrole catabolic process	51	4	0.94	0.01426			Lesion	I	GO:0010467	gene expression	2983	24	18.83	0.12098
Camalexin	I	GO:0035266	meristem growth	140	7	2.58	0.01505			Lesion	I	GO:0009909	regulation of flower development	300	4	1.89	0.12212
Camalexin	I	GO:0009737	response to abscisic acid stimulus	475	16	8.74	0.0152			Lesion	I	GO:0006913	nucleocytoplasmic transport	193	3	1.22	0.12309
Camalexin	I	GO:0007267	cell-cell signaling	79	5	1.45	0.01522			Lesion	I	GO:0051169	nuclear transport	193	3	1.22	0.12309
Camalexin	I	GO:0051187	cofactor catabolic process	52	4	0.96	0.01523			Lesion	I	GO:0030838	positive regulation of actin filament po...	96	2	0.61	0.12315
Camalexin	I	GO:0071369	cellular response to ethylene stimulus	109	6	2.01	0.01544			Lesion	I	GO:0045010	actin nucleation	96	2	0.61	0.12315
Camalexin	I	GO:0006325	chromatin organization	476	16	8.76	0.01547			Lesion	I	GO:0006284	base-excision repair	21	1	0.13	0.1246
Camalexin	I	GO:0050826	response to freezing	80	5	1.47	0.016			Lesion	I	GO:0006338	chromatin remodeling	21	1	0.13	0.1246
Camalexin	I	GO:0043094	cellular metabolic compound salvage	142	7	2.61	0.01615			Lesion	I	GO:0006357	regulation of transcription from RNA pol...	21	1	0.13	0.1246
Camalexin	I	GO:0045088	regulation of innate immune response	321	12	5.91	0.01618			Lesion	I	GO:0032011	ARF protein signal transduction	21	1	0.13	0.1246
Camalexin	I	GO:0048864	stem cell development	53	4	0.98	0.01624			Lesion	I	GO:0032012	regulation of ARF protein signal transdu...	21	1	0.13	0.1246
Camalexin	I	GO:0000059	protein import into nucleus, docking	11	2	0.2	0.01663			Lesion	I	GO:0000956	nuclear-transcribed mRNA catabolic proce...	97	2	0.61	0.12525
Camalexin	I	GO:0010588	cotyledon vascular tissue pattern format...	11	2	0.2	0.01663			Lesion	I	GO:0006402	mRNA catabolic process	97	2	0.61	0.12525
Camalexin	I	GO:0045037	protein import into chloroplast stroma	11	2	0.2	0.01663			Lesion	I	GO:0031334	positive regulation of protein complex a...	97	2	0.61	0.12525
Camalexin	I	GO:0014070	response to organic cyclic compound	689	21	12.68	0.01684			Lesion	I	GO:0032273	positive regulation of protein polymeriz...	97	2	0.61	0.12525
Camalexin	I	GO:0050776	regulation of immune response	323	12	5.94	0.01691			Lesion	I	GO:0042023	DNA endoreduplication	99	2	0.63	0.12947
Camalexin	I	GO:0006066	alcohol metabolic process	362	13	6.66	0.01705			Lesion	I	GO:0044786	cell cycle DNA replication	99	2	0.63	0.12947
Camalexin	I	GO:0010038	response to metal ion	482	16	8.87	0.0172			Lesion	I	GO:0051495	positive regulation of cytoskeleton orga...	99	2	0.63	0.12947
Camalexin	I	GO:0048863	stem cell differentiation	54	4	0.99	0.0173			Lesion	I	GO:0001522	pseudouridine synthesis	22	1	0.14	0.13014
Camalexin	I	GO:0032270	positive regulation of cellular protein ...	30	3	0.55	0.01735			Lesion	I	GO:0001676	long-chain fatty acid metabolic process	22	1	0.14	0.13014
Camalexin	I	GO:0072522	purine-containing compound biosynthetic ...	112	6	2.06	0.01744			Lesion	I	GO:0032313	regulation of Rab GTPase activity	22	1	0.14	0.13014
Camalexin	I	GO:0002682	regulation of immune system process	326	12	6	0.01804			Lesion	I	GO:0032482	Rab protein signal transduction	22	1	0.14	0.13014
Camalexin	I	GO:0035966	response to topologically incorrect prot...	288	11	5.3	0.01807			Lesion	I	GO:0032483	regulation of Rab protein signal transdu...	22	1	0.14	0.13014
Camalexin	I	GO:0008283	cell proliferation	215	9	3.96	0.01836			Lesion	I	GO:0009616	virus induced gene silencing	100	2	0.63	0.13159
Camalexin	I	GO:0048467	gynoecium development	215	9	3.96	0.01836			Lesion	I	GO:0052018	modulation by symbiont of RNA levels in ...	100	2	0.63	0.13159
Camalexin	I	GO:0006554	lysine catabolic process	1	1	0.02	0.0184			Lesion	I	GO:0052249	modulation of RNA levels in other organi...	100	2	0.63	0.13159
Camalexin	I	GO:0006903	vesicle targeting	1	1	0.02	0.0184			Lesion	I	GO:0080129	proteasome core complex assembly	100	2	0.63	0.13159
Camalexin	I	GO:0006907	pinocytosis	1	1	0.02	0.0184			Lesion	I	GO:0007126	meiosis	203	3	1.28	0.13724
Camalexin	I	GO:0007160	cell-matrix adhesion	1	1	0.02	0.0184			Lesion	I	GO:0007031	peroxisome organization	103	2	0.65	0.13801
Camalexin	I	GO:0010111	glyoxysome organization	1	1	0.02	0.0184			Lesion	I	GO:0044743	intracellular protein transmembrane impo...	103	2	0.65	0.13801
Camalexin	I	GO:0010138	pyrimidine ribonucleotide salvage	1	1	0.02	0.0184			Lesion	I	GO:0030833	regulation of actin filament polymerizat...	104	2	0.66	0.14016
Camalexin	I	GO:0010235	guard mother cell cytokinesis	1	1	0.02	0.0184			Lesion	I	GO:0065002	intracellular protein transmembrane tran...	104	2	0.66	0.14016
Camalexin	I	GO:0010247	detection of phosphate ion	1	1	0.02	0.0184			Lesion	I	GO:0071806	protein transmembrane transport	104	2	0.66	0.14016
Camalexin	I	GO:0016075	rRNA catabolic process	1	1	0.02	0.0184			Lesion	I	GO:0046520	sphingoid biosynthetic process	24	1	0.15	0.1411
Camalexin	I	GO:0019054	modulation by virus of host process	1	1	0.02	0.0184			Lesion	I	GO:0048827	phyllome development	684	7	4.32	0.14191
Camalexin	I	GO:0019055	modification by virus of host cell cycle...	1	1	0.02	0.0184			Lesion	I	GO:0008064	regulation of actin polymerization or de...	105	2	0.66	0.14232
Camalexin	I	GO:0019477	L-lysine catabolic process	1	1	0.02	0.0184			Lesion	I	GO:0030041	actin filament polymerization	105	2	0.66	0.14232
Camalexin	I	GO:0030245	cellulose catabolic process	1	1	0.02	0.0184			Lesion	I	GO:0030832	regulation of actin filament length	105	2	0.66	0.14232
Camalexin	I	GO:0031589	cell-substrate adhesion	1	1	0.02	0.0184			Lesion	I	GO:0032956	regulation of actin cytoskeleton organiz...	105	2	0.66	0.14232
Camalexin	I	GO:0032262	pyrimidine nucleotide salvage	1	1	0.02	0.0184			Lesion	I	GO:0032970	regulation of actin filament-based proce...	105	2	0.66	0.14232
Camalexin	I	GO:0032509	endosome transport via multivesicular bo...	1	1	0.02	0.0184			Lesion	I	GO:0006401	RNA catabolic process	106	2	0.67	0.14449
Camalexin	I	GO:0033542	fatty acid beta-oxidation, unsaturated, ...	1	1	0.02	0.0184			Lesion	I	GO:0010267	production of ta-siRNAs involved in RNA ...	106	2	0.67	0.14449
Camalexin	I	GO:0035019	somatic stem cell maintenance	1	1	0.02	0.0184			Lesion	I	GO:0032271	regulation of protein polymerization	106	2	0.67	0.14449
Camalexin	I	GO:0043618	regulation of transcription from RNA pol...	1	1	0.02	0.0184			Lesion	I	GO:0043254	regulation of protein complex assembly	106	2	0.67	0.14449
Camalexin	I	GO:0044068	modulation by symbiont of host cellular ...	1	1	0.02	0.0184			Lesion	I	GO:0006807	nitrogen compound metabolic process	4529	34	28.59	0.14487
Camalexin	I	GO:0044206	UMP salvage	1	1	0.02	0.0184			Lesion	I	GO:0048440	carpel development	209	3	1.32	0.14599
Camalexin	I	GO:0045337	farnesyl diphosphate biosynthetic proces...	1	1	0.02	0.0184			Lesion	I	GO:0006518	peptide metabolic process	25	1	0.16	0.14653
Camalexin	I	GO:0046440	L-lysine metabolic process	1	1	0.02	0.0184			Lesion	I	GO:0009828	plant-type cell wall loosening	25	1	0.16	0.14653
Camalexin	I	GO:0048194	Golgi vesicle budding	1	1	0.02	0.0184			Lesion	I	GO:0010227	floral organ abscission	25	1	0.16	0.14653
Camalexin	I	GO:0048199	vesicle targeting, to, from or within Go...	1	1	0.02	0.0184			Lesion	I	GO:0016485	protein processing	25	1	0.16	0.14653
Camalexin	I	GO:0048209	regulation of vesicle targeting, to, fro...	1	1	0.02	0.0184			Lesion	I	GO:0046519	sphingoid metabolic process	25	1	0.16	0.14653
Camalexin	I	GO:0048283	indeterminate inflorescence morphogenesi...	1	1	0.02	0.0184			Lesion	I	GO:0000302	response to reactive oxygen species	322	4	2.03	0.14672
Camalexin	I	GO:0048358	mucilage pectin biosynthetic process	1	1	0.02	0.0184			Lesion	I	GO:0000902	cell morphogenesis	566	6	3.57	0.14855
Camalexin	I	GO:0051275	beta-glucan catabolic process	1	1	0.02	0.0184			Lesion	I	GO:0043161	proteasomal ubiquitin-dependent protein ...	108	2	0.68	0.14885
Camalexin	I	GO:0051341	regulation of oxidoreductase activity	1	1	0.02	0.0184			Lesion	I	GO:0048831	regulation of shoot system development	324	4	2.05	0.14905
Camalexin	I	GO:0051353	positive regulation of oxidoreductase ac...	1	1	0.02	0.0184			Lesion	I	GO:0008154	actin polymerization or depolymerization	109	2	0.69	0.15103
Camalexin	I	GO:0051418	microtubule nucleation by microtubule or...	1	1	0.02	0.0184			Lesion	I	GO:0071369	cellular response to ethylene stimulus	109	2	0.69	0.15103
Camalexin	I	GO:0060154	cellular process regulating host cell cy...	1	1	0.02	0.0184			Lesion	I	GO:0051493	regulation of cytoskeleton organization	110	2	0.69	0.15323
Camalexin	I	GO:0061392	regulation of transcription from RNA pol...	1	1	0.02	0.0184			Lesion	I	GO:0048467	gynoecium development	215	3	1.36	0.15491
Camalexin	I	GO:0061416	regulation of transcription from RNA pol...	1	1	0.02	0.0184			Lesion	I	GO:0031048	chromatin silencing by small RNA	111	2	0.7	0.15543
Camalexin	I	GO:0080094	response to trehalose-6-phosphate stimul...	1	1	0.02	0.0184			Lesion	I	GO:0006511	ubiquitin-dependent protein catabolic pr...	331	4	2.09	0.15731
Camalexin	I	GO:0080136	priming of cellular response to stress	1	1	0.02	0.0184			Lesion	I	GO:0035821	modification of morphology or physiology...	112	2	0.71	0.15764
Camalexin	I	GO:0090352	regulation of nitrate assimilation	1	1	0.02	0.0184			Lesion	I	GO:0044003	modification by symbiont of host morphol...	112	2	0.71	0.15764
Camalexin	I	GO:1900490	positive regulation of hydroxymethylglut...	1	1	0.02	0.0184			Lesion	I	GO:0051817	modification of morphology or physiology...	112	2	0.71	0.15764
Camalexin	I	GO:1901000	regulation of response to salt stress	1	1	0.02	0.0184			Lesion	I	GO:0048468	cell development	580	6	3.66	0.16083
Camalexin	I	GO:2000035	regulation of stem cell division	1	1	0.02	0.0184			Lesion	I	GO:0019941	modification-dependent protein catabolic...	334	4	2.11	0.1609
Camalexin	I	GO:2001215	regulation of hydroxymethylglutaryl-CoA ...	1	1	0.02	0.0184			Lesion	I	GO:0043632	modification-dependent macromolecule cat...	334	4	2.11	0.1609
Camalexin	I	GO:0006333	chromatin assembly or disassembly	83	5	1.53	0.01849			Lesion	I	GO:0030029	actin filament-based process	219	3	1.38	0.16096
Camalexin	I	GO:0010629	negative regulation of gene expression	487	16	8.96	0.01875			Lesion	I	GO:0034968	histone lysine methylation	219	3	1.38	0.16096
Camalexin	I	GO:0048585	negative regulation of response to stimu...	290	11	5.34	0.01891			Lesion	I	GO:0002213	defense response to insect	28	1	0.18	0.16262
Camalexin	I	GO:0010413	glucuronoxylan metabolic process	148	7	2.72	0.01981			Lesion	I	GO:0009292	genetic transfer	28	1	0.18	0.16262
Camalexin	I	GO:0045492	xylan biosynthetic process	148	7	2.72	0.01981			Lesion	I	GO:0009294	DNA mediated transformation	28	1	0.18	0.16262
Camalexin	I	GO:0006952	defense response	1327	35	24.41	0.02006			Lesion	I	GO:0046483	heterocycle metabolic process	4140	31	26.14	0.16503
Camalexin	I	GO:0048584	positive regulation of response to stimu...	85	5	1.56	0.02028			Lesion	I	GO:0048569	post-embryonic organ development	585	6	3.69	0.16533
Camalexin	I	GO:0007568	aging	116	6	2.13	0.02037			Lesion	I	GO:0048366	leaf development	338	4	2.13	0.16574
Camalexin	I	GO:0051247	positive regulation of protein metabolic...	32	3	0.59	0.02064			Lesion	I	GO:0072594	establishment of protein localization to...	461	5	2.91	0.16709
Camalexin	I	GO:0031324	negative regulation of cellular metaboli...	413	14	7.6	0.02125			Lesion	I	GO:0016197	endosomal transport	29	1	0.18	0.16791
Camalexin	I	GO:0010605	negative regulation of macromolecule met...	537	17	9.88	0.02163			Lesion	I	GO:0032504	multicellular organism reproduction	340	4	2.15	0.16817
Camalexin	I	GO:0009725	response to hormone stimulus	1197	32	22.02	0.02168			Lesion	I	GO:0009793	embryo development ending in seed dorman...	465	5	2.94	0.17124
Camalexin	I	GO:0045491	xylan metabolic process	151	7	2.78	0.02184			Lesion	I	GO:0016567	protein ubiquitination	226	3	1.43	0.1717
Camalexin	I	GO:0040034	regulation of development, heterochronic	33	3	0.61	0.0224			Lesion	I	GO:0000394	RNA splicing, via endonucleolytic cleava...	119	2	0.75	0.17325
Camalexin	I	GO:0042732	D-xylose metabolic process	33	3	0.61	0.0224			Lesion	I	GO:0044087	regulation of cellular component biogene...	119	2	0.75	0.17325
Camalexin	I	GO:0007165	signal transduction	1620	41	29.8	0.02277			Lesion	I	GO:0044249	cellular biosynthetic process	5222	38	32.97	0.17424
Camalexin	I	GO:0015914	phospholipid transport	13	2	0.24	0.02302			Lesion	I	GO:0006732	coenzyme metabolic process	347	4	2.19	0.1768
Camalexin	I	GO:0048829	root cap development	13	2	0.24	0.02302			Lesion	I	GO:0032989	cellular component morphogenesis	598	6	3.78	0.17725
Camalexin	I	GO:0010431	seed maturation	153	7	2.81	0.02327			Lesion	I	GO:0016482	cytoplasmic transport	600	6	3.79	0.17912
Camalexin	I	GO:0000278	mitotic cell cycle	262	10	4.82	0.02365			Lesion	I	GO:2000241	regulation of reproductive process	349	4	2.2	0.1793
Camalexin	I	GO:1901617	organic hydroxy compound biosynthetic pr...	460	15	8.46	0.02377			Lesion	I	GO:0051701	interaction with host	122	2	0.77	0.18002
Camalexin	I	GO:0032504	multicellular organism reproduction	340	12	6.25	0.02409			Lesion	I	GO:0000904	cell morphogenesis involved in different...	350	4	2.21	0.18055
Camalexin	I	GO:0006342	chromatin silencing	226	9	4.16	0.02441			Lesion	I	GO:0009742	brassinosteroid mediated signaling pathw...	32	1	0.2	0.1836
Camalexin	I	GO:0006914	autophagy	60	4	1.1	0.0245			Lesion	I	GO:0009911	positive regulation of flower developmen...	32	1	0.2	0.1836
Camalexin	I	GO:0045596	negative regulation of cell differentiat...	60	4	1.1	0.0245			Lesion	I	GO:0043401	steroid hormone mediated signaling pathw...	32	1	0.2	0.1836
Camalexin	I	GO:0008544	epidermis development	548	17	10.08	0.02566			Lesion	I	GO:0048545	response to steroid hormone stimulus	32	1	0.2	0.1836
Camalexin	I	GO:0043588	skin development	548	17	10.08	0.02566			Lesion	I	GO:0071367	cellular response to brassinosteroid sti...	32	1	0.2	0.1836
Camalexin	I	GO:0044036	cell wall macromolecule metabolic proces...	266	10	4.89	0.02591			Lesion	I	GO:0071383	cellular response to steroid hormone sti...	32	1	0.2	0.1836
Camalexin	I	GO:0045814	negative regulation of gene expression, ...	229	9	4.21	0.02629			Lesion	I	GO:0035196	production of miRNAs involved in gene si...	124	2	0.78	0.18455
Camalexin	I	GO:0007059	chromosome segregation	157	7	2.89	0.02632			Lesion	I	GO:0051258	protein polymerization	125	2	0.79	0.18682
Camalexin	II	GO:0006952	defense response	1327	56	6.21	< 1e-30			Lesion	II	GO:0002376	immune system process	794	33	3.24	1.8e-25
Camalexin	II	GO:0009814	defense response, incompatible interacti...	430	39	2.01	< 1e-30			Lesion	II	GO:0009607	response to biotic stimulus	1169	37	4.77	1e-24
Camalexin	II	GO:0002376	immune system process	794	46	3.72	< 1e-30			Lesion	II	GO:0051707	response to other organism	1169	37	4.77	1e-24
Camalexin	II	GO:0045087	innate immune response	698	44	3.27	< 1e-30			Lesion	II	GO:0045087	innate immune response	698	31	2.85	1.1e-24
Camalexin	II	GO:0006955	immune response	704	44	3.3	< 1e-30			Lesion	II	GO:0006955	immune response	704	31	2.87	1.5e-24
Camalexin	II	GO:0009627	systemic acquired resistance	356	36	1.67	< 1e-30			Lesion	II	GO:0006952	defense response	1327	38	5.42	6.5e-24
Camalexin	II	GO:0009607	response to biotic stimulus	1169	47	5.47	< 1e-30			Lesion	II	GO:0009627	systemic acquired resistance	356	24	1.45	3.8e-23
Camalexin	II	GO:0051707	response to other organism	1169	47	5.47	< 1e-30			Lesion	II	GO:0031347	regulation of defense response	422	25	1.72	9.7e-23
Camalexin	II	GO:0031347	regulation of defense response	422	34	1.98	< 1e-30			Lesion	II	GO:0080134	regulation of response to stress	444	25	1.81	3.4e-22
Camalexin	II	GO:0080134	regulation of response to stress	444	34	2.08	< 1e-30			Lesion	II	GO:0009863	salicylic acid mediated signaling pathwa...	273	21	1.11	1.9e-21
Camalexin	II	GO:0009617	response to bacterium	468	32	2.19	3.9e-29			Lesion	II	GO:0071446	cellular response to salicylic acid stim...	275	21	1.12	2.3e-21
Camalexin	II	GO:0051704	multi-organism process	1491	47	6.98	5.6e-29			Lesion	II	GO:0009814	defense response, incompatible interacti...	430	24	1.76	3.3e-21
Camalexin	II	GO:0006950	response to stress	3286	62	15.38	3.6e-28			Lesion	II	GO:0051704	multi-organism process	1491	37	6.09	4.7e-21
Camalexin	II	GO:0048583	regulation of response to stimulus	615	34	2.88	5.6e-28			Lesion	II	GO:0002682	regulation of immune system process	326	21	1.33	7.9e-20
Camalexin	II	GO:0009697	salicylic acid biosynthetic process	166	23	0.78	5.9e-28			Lesion	II	GO:0031348	negative regulation of defense response	210	18	0.86	2.9e-19
Camalexin	II	GO:0009696	salicylic acid metabolic process	177	23	0.83	2.7e-27			Lesion	II	GO:1901701	cellular response to oxygen-containing c...	740	27	3.02	4e-19
Camalexin	II	GO:0008219	cell death	391	28	1.83	6.4e-26			Lesion	II	GO:0009751	response to salicylic acid stimulus	363	21	1.48	7.3e-19
Camalexin	II	GO:0016265	death	391	28	1.83	6.4e-26			Lesion	II	GO:0048583	regulation of response to stimulus	615	25	2.51	8.9e-19
Camalexin	II	GO:0042537	benzene-containing compound metabolic pr...	209	23	0.98	1.4e-25			Lesion	II	GO:0006950	response to stress	3286	48	13.41	1.1e-18
Camalexin	II	GO:0009751	response to salicylic acid stimulus	363	27	1.7	2e-25			Lesion	II	GO:0045088	regulation of innate immune response	321	20	1.31	1.3e-18
Camalexin	II	GO:0012501	programmed cell death	346	26	1.62	1.4e-24			Lesion	II	GO:0050776	regulation of immune response	323	20	1.32	1.5e-18
Camalexin	II	GO:0010941	regulation of cell death	310	25	1.45	2.2e-24			Lesion	II	GO:0009862	systemic acquired resistance, salicylic ...	192	17	0.78	1.8e-18
Camalexin	II	GO:0010363	regulation of plant-type hypersensitive ...	279	24	1.31	4.5e-24			Lesion	II	GO:0009617	response to bacterium	468	22	1.91	7.8e-18
Camalexin	II	GO:0045088	regulation of innate immune response	321	25	1.5	5.3e-24			Lesion	II	GO:0071407	cellular response to organic cyclic comp...	444	21	1.81	4.4e-17
Camalexin	II	GO:0031348	negative regulation of defense response	210	22	0.98	5.5e-24			Lesion	II	GO:0010363	regulation of plant-type hypersensitive ...	279	18	1.14	4.7e-17
Camalexin	II	GO:0050776	regulation of immune response	323	25	1.51	6.2e-24			Lesion	II	GO:0006612	protein targeting to membrane	285	18	1.16	6.8e-17
Camalexin	II	GO:0002682	regulation of immune system process	326	25	1.53	7.8e-24			Lesion	II	GO:0071702	organic substance transport	1506	33	6.15	6.9e-17
Camalexin	II	GO:0080135	regulation of cellular response to stres...	289	24	1.35	1e-23			Lesion	II	GO:0080135	regulation of cellular response to stres...	289	18	1.18	8.7e-17
Camalexin	II	GO:0009626	plant-type hypersensitive response	303	24	1.42	3.3e-23			Lesion	II	GO:0048585	negative regulation of response to stimu...	290	18	1.18	9.3e-17
Camalexin	II	GO:0043067	regulation of programmed cell death	303	24	1.42	3.3e-23			Lesion	II	GO:0009620	response to fungus	401	20	1.64	1e-16
Camalexin	II	GO:0034050	host programmed cell death induced by sy...	304	24	1.42	3.5e-23			Lesion	II	GO:0072657	protein localization to membrane	295	18	1.2	1.3e-16
Camalexin	II	GO:0006612	protein targeting to membrane	285	23	1.33	2e-22			Lesion	II	GO:0090150	establishment of protein localization to...	295	18	1.2	1.3e-16
Camalexin	II	GO:0072657	protein localization to membrane	295	23	1.38	4.3e-22			Lesion	II	GO:0009626	plant-type hypersensitive response	303	18	1.24	2e-16
Camalexin	II	GO:0090150	establishment of protein localization to...	295	23	1.38	4.3e-22			Lesion	II	GO:0043067	regulation of programmed cell death	303	18	1.24	2e-16
Camalexin	II	GO:0009863	salicylic acid mediated signaling pathwa...	273	22	1.28	1.9e-21			Lesion	II	GO:0034050	host programmed cell death induced by sy...	304	18	1.24	2.1e-16
Camalexin	II	GO:0071446	cellular response to salicylic acid stim...	275	22	1.29	2.2e-21			Lesion	II	GO:0010941	regulation of cell death	310	18	1.27	3e-16
Camalexin	II	GO:0050896	response to stimulus	5439	68	25.46	2.7e-21			Lesion	II	GO:0050832	defense response to fungus	271	17	1.11	6.2e-16
Camalexin	II	GO:0048585	negative regulation of response to stimu...	290	22	1.36	7.1e-21			Lesion	II	GO:0070887	cellular response to chemical stimulus	1128	28	4.6	1.6e-15
Camalexin	II	GO:0009862	systemic acquired resistance, salicylic ...	192	19	0.9	2.8e-20			Lesion	II	GO:0012501	programmed cell death	346	18	1.41	2.1e-15
Camalexin	II	GO:0014070	response to organic cyclic compound	689	28	3.23	3e-19			Lesion	II	GO:0009697	salicylic acid biosynthetic process	166	14	0.68	4.8e-15
Camalexin	II	GO:0072330	monocarboxylic acid biosynthetic process	513	25	2.4	5e-19			Lesion	II	GO:1901700	response to oxygen-containing compound	1881	34	7.68	6.3e-15
Camalexin	II	GO:0000165	MAPK cascade	171	17	0.8	3e-18			Lesion	II	GO:0000165	MAPK cascade	171	14	0.7	7.3e-15
Camalexin	II	GO:0007243	intracellular protein kinase cascade	172	17	0.81	3.3e-18			Lesion	II	GO:0007243	intracellular protein kinase cascade	172	14	0.7	7.9e-15
Camalexin	II	GO:0010310	regulation of hydrogen peroxide metaboli...	141	16	0.66	3.7e-18			Lesion	II	GO:0009696	salicylic acid metabolic process	177	14	0.72	1.2e-14
Camalexin	II	GO:1901617	organic hydroxy compound biosynthetic pr...	460	23	2.15	9.4e-18			Lesion	II	GO:0008219	cell death	391	18	1.6	1.7e-14
Camalexin	II	GO:0042742	defense response to bacterium	317	20	1.48	2e-17			Lesion	II	GO:0016265	death	391	18	1.6	1.7e-14
Camalexin	II	GO:2000377	regulation of reactive oxygen species me...	157	16	0.73	2.1e-17			Lesion	II	GO:0014070	response to organic cyclic compound	689	22	2.81	2.4e-14
Camalexin	II	GO:0016044	cellular membrane organization	625	25	2.93	5.4e-17			Lesion	II	GO:0033554	cellular response to stress	1180	27	4.82	4.4e-14
Camalexin	II	GO:0061024	membrane organization	625	25	2.93	5.4e-17			Lesion	II	GO:0042537	benzene-containing compound metabolic pr...	209	14	0.85	1.2e-13
Camalexin	II	GO:0071407	cellular response to organic cyclic comp...	444	22	2.08	6.6e-17			Lesion	II	GO:0050896	response to stimulus	5439	53	22.2	2.3e-13
Camalexin	II	GO:0051716	cellular response to stimulus	2601	45	12.17	6.6e-17			Lesion	II	GO:0043069	negative regulation of programmed cell d...	136	12	0.56	2.9e-13
Camalexin	II	GO:0016053	organic acid biosynthetic process	930	29	4.35	7.4e-17			Lesion	II	GO:0071310	cellular response to organic substance	976	24	3.98	3.7e-13
Camalexin	II	GO:0046394	carboxylic acid biosynthetic process	930	29	4.35	7.4e-17			Lesion	II	GO:0060548	negative regulation of cell death	140	12	0.57	4.1e-13
Camalexin	II	GO:1901701	cellular response to oxygen-containing c...	740	26	3.46	2.6e-16			Lesion	II	GO:0010310	regulation of hydrogen peroxide metaboli...	141	12	0.58	4.5e-13
Camalexin	II	GO:0033554	cellular response to stress	1180	31	5.52	5.6e-16			Lesion	II	GO:0007154	cell communication	1969	32	8.04	1.1e-12
Camalexin	II	GO:0007165	signal transduction	1620	35	7.58	1.5e-15			Lesion	II	GO:2000377	regulation of reactive oxygen species me...	157	12	0.64	1.6e-12
Camalexin	II	GO:0007154	cell communication	1969	38	9.22	2.1e-15			Lesion	II	GO:0010033	response to organic substance	2135	33	8.72	1.6e-12
Camalexin	II	GO:0010033	response to organic substance	2135	39	9.99	4.6e-15			Lesion	II	GO:0006605	protein targeting	731	20	2.98	7.8e-12
Camalexin	II	GO:0044700	single organism signaling	1686	35	7.89	5.1e-15			Lesion	II	GO:0051716	cellular response to stimulus	2601	35	10.62	1.4e-11
Camalexin	II	GO:0023052	signaling	1687	35	7.9	5.2e-15			Lesion	II	GO:0006886	intracellular protein transport	858	21	3.5	1.7e-11
Camalexin	II	GO:0042743	hydrogen peroxide metabolic process	275	17	1.29	9.1e-15			Lesion	II	GO:0042221	response to chemical stimulus	2970	37	12.12	2.4e-11
Camalexin	II	GO:1901615	organic hydroxy compound metabolic proce...	647	23	3.03	1.5e-14			Lesion	II	GO:0034613	cellular protein localization	881	21	3.6	2.8e-11
Camalexin	II	GO:1901700	response to oxygen-containing compound	1881	36	8.8	2.1e-14			Lesion	II	GO:0016044	cellular membrane organization	625	18	2.55	4.6e-11
Camalexin	II	GO:0044283	small molecule biosynthetic process	1184	29	5.54	4e-14			Lesion	II	GO:0061024	membrane organization	625	18	2.55	4.6e-11
Camalexin	II	GO:0072593	reactive oxygen species metabolic proces...	306	17	1.43	5.3e-14			Lesion	II	GO:0002237	response to molecule of bacterial origin	83	9	0.34	4.9e-11
Camalexin	II	GO:0009867	jasmonic acid mediated signaling pathway	218	15	1.02	8.3e-14			Lesion	II	GO:0070727	cellular macromolecule localization	909	21	3.71	5e-11
Camalexin	II	GO:0071395	cellular response to jasmonic acid stimu...	218	15	1.02	8.3e-14			Lesion	II	GO:0048519	negative regulation of biological proces...	1023	22	4.18	6.2e-11
Camalexin	II	GO:0009595	detection of biotic stimulus	81	11	0.38	1.1e-13			Lesion	II	GO:0007165	signal transduction	1620	27	6.61	7.6e-11
Camalexin	II	GO:0044711	single-organism biosynthetic process	1334	30	6.24	1.2e-13			Lesion	II	GO:0009867	jasmonic acid mediated signaling pathway	218	12	0.89	7.8e-11
Camalexin	II	GO:0035556	intracellular signal transduction	511	20	2.39	1.8e-13			Lesion	II	GO:0071395	cellular response to jasmonic acid stimu...	218	12	0.89	7.8e-11
Camalexin	II	GO:0006605	protein targeting	731	23	3.42	2e-13			Lesion	II	GO:0015031	protein transport	947	21	3.87	1.1e-10
Camalexin	II	GO:0048519	negative regulation of biological proces...	1023	26	4.79	5.2e-13			Lesion	II	GO:0045184	establishment of protein localization	947	21	3.87	1.1e-10
Camalexin	II	GO:0070887	cellular response to chemical stimulus	1128	27	5.28	6.8e-13			Lesion	II	GO:0044700	single organism signaling	1686	27	6.88	1.9e-10
Camalexin	II	GO:0006468	protein phosphorylation	1039	26	4.86	7.4e-13			Lesion	II	GO:0023052	signaling	1687	27	6.89	1.9e-10
Camalexin	II	GO:0071310	cellular response to organic substance	976	25	4.57	1.4e-12			Lesion	II	GO:0035556	intracellular signal transduction	511	16	2.09	1.9e-10
Camalexin	II	GO:0060548	negative regulation of cell death	140	12	0.66	2.2e-12			Lesion	II	GO:0072330	monocarboxylic acid biosynthetic process	513	16	2.09	2e-10
Camalexin	II	GO:0070727	cellular macromolecule localization	909	24	4.25	2.3e-12			Lesion	II	GO:0009753	response to jasmonic acid stimulus	364	14	1.49	2.1e-10
Camalexin	II	GO:0032787	monocarboxylic acid metabolic process	1006	25	4.71	2.7e-12			Lesion	II	GO:0008104	protein localization	998	21	4.07	2.8e-10
Camalexin	II	GO:0071702	organic substance transport	1506	30	7.05	2.7e-12			Lesion	II	GO:0033036	macromolecule localization	1228	23	5.01	3.2e-10
Camalexin	II	GO:0016310	phosphorylation	1118	26	5.23	3.9e-12			Lesion	II	GO:0044765	single-organism transport	2494	32	10.18	5.8e-10
Camalexin	II	GO:0006886	intracellular protein transport	858	23	4.02	5.3e-12			Lesion	II	GO:0010200	response to chitin	325	13	1.33	6.2e-10
Camalexin	II	GO:0002237	response to molecule of bacterial origin	83	10	0.39	5.4e-12			Lesion	II	GO:0006810	transport	2840	34	11.59	7.9e-10
Camalexin	II	GO:0051606	detection of stimulus	118	11	0.55	7.8e-12			Lesion	II	GO:0010243	response to organonitrogen compound	337	13	1.38	9.6e-10
Camalexin	II	GO:0042221	response to chemical stimulus	2970	41	13.9	8.4e-12			Lesion	II	GO:0042743	hydrogen peroxide metabolic process	275	12	1.12	1.1e-09
Camalexin	II	GO:0034613	cellular protein localization	881	23	4.12	9.1e-12			Lesion	II	GO:0051234	establishment of localization	2903	34	11.85	1.4e-09
Camalexin	II	GO:0019752	carboxylic acid metabolic process	1585	30	7.42	9.9e-12			Lesion	II	GO:0046907	intracellular transport	1119	21	4.57	2.2e-09
Camalexin	II	GO:0009753	response to jasmonic acid stimulus	364	16	1.7	1.1e-11			Lesion	II	GO:0072593	reactive oxygen species metabolic proces...	306	12	1.25	3.8e-09
Camalexin	II	GO:0043436	oxoacid metabolic process	1594	30	7.46	1.1e-11			Lesion	II	GO:1901617	organic hydroxy compound biosynthetic pr...	460	14	1.88	4.3e-09
Camalexin	II	GO:0006082	organic acid metabolic process	1596	30	7.47	1.2e-11			Lesion	II	GO:0042742	defense response to bacterium	317	12	1.29	5.6e-09
Camalexin	II	GO:0006464	cellular protein modification process	2397	36	11.22	3.1e-11			Lesion	II	GO:0051179	localization	3071	34	12.54	6.4e-09
Camalexin	II	GO:0036211	protein modification process	2397	36	11.22	3.1e-11			Lesion	II	GO:0015711	organic anion transport	258	11	1.05	7.5e-09
Camalexin	II	GO:0033036	macromolecule localization	1228	26	5.75	3.2e-11			Lesion	II	GO:0051649	establishment of localization in cell	1232	21	5.03	1.2e-08
Camalexin	II	GO:0043069	negative regulation of programmed cell d...	136	11	0.64	3.7e-11			Lesion	II	GO:0006468	protein phosphorylation	1039	19	4.24	2.3e-08
Camalexin	II	GO:0015031	protein transport	947	23	4.43	3.9e-11			Lesion	II	GO:1901698	response to nitrogen compound	629	15	2.57	3e-08
Camalexin	II	GO:0045184	establishment of protein localization	947	23	4.43	3.9e-11			Lesion	II	GO:0051641	cellular localization	1315	21	5.37	3.8e-08
Camalexin	II	GO:0044765	single-organism transport	2494	36	11.67	9.6e-11			Lesion	II	GO:0009595	detection of biotic stimulus	81	7	0.33	3.9e-08
Camalexin	II	GO:0065007	biological regulation	4830	51	22.61	1e-10			Lesion	II	GO:0009719	response to endogenous stimulus	1363	21	5.56	7e-08
Camalexin	II	GO:0008104	protein localization	998	23	4.67	1.1e-10			Lesion	II	GO:0016310	phosphorylation	1118	19	4.56	7.5e-08
Camalexin	II	GO:0006796	phosphate-containing compound metabolic ...	2197	33	10.28	3.1e-10			Lesion	II	GO:0009755	hormone-mediated signaling pathway	594	14	2.42	1.1e-07
Camalexin	II	GO:0050832	defense response to fungus	271	13	1.27	3.9e-10			Lesion	II	GO:0009625	response to insect	59	6	0.24	1.4e-07
Camalexin	II	GO:0071495	cellular response to endogenous stimulus	627	18	2.93	5.4e-10			Lesion	II	GO:0032870	cellular response to hormone stimulus	624	14	2.55	1.9e-07
Camalexin	II	GO:0006793	phosphorus metabolic process	2256	33	10.56	6.2e-10			Lesion	II	GO:0071495	cellular response to endogenous stimulus	627	14	2.56	2.1e-07
Camalexin	II	GO:0006810	transport	2840	37	13.29	8.9e-10			Lesion	II	GO:0006865	amino acid transport	215	9	0.88	2.2e-07
Camalexin	II	GO:0046907	intracellular transport	1119	23	5.24	1e-09			Lesion	II	GO:1901615	organic hydroxy compound metabolic proce...	647	14	2.64	3e-07
Camalexin	II	GO:0043412	macromolecule modification	2714	36	12.7	1.1e-09			Lesion	II	GO:0015849	organic acid transport	236	9	0.96	4.9e-07
Camalexin	II	GO:0051234	establishment of localization	2903	37	13.59	1.7e-09			Lesion	II	GO:0046942	carboxylic acid transport	236	9	0.96	4.9e-07
Camalexin	II	GO:0009755	hormone-mediated signaling pathway	594	17	2.78	1.8e-09			Lesion	II	GO:0051606	detection of stimulus	118	7	0.48	5.2e-07
Camalexin	II	GO:0051179	localization	3071	38	14.37	2e-09			Lesion	II	GO:0006820	anion transport	499	12	2.04	7.8e-07
Camalexin	II	GO:0044763	single-organism cellular process	6236	56	29.19	3.3e-09			Lesion	II	GO:0016053	organic acid biosynthetic process	930	16	3.8	8.4e-07
Camalexin	II	GO:0032870	cellular response to hormone stimulus	624	17	2.92	3.9e-09			Lesion	II	GO:0046394	carboxylic acid biosynthetic process	930	16	3.8	8.4e-07
Camalexin	II	GO:0051641	cellular localization	1315	24	6.16	4.4e-09			Lesion	II	GO:0032787	monocarboxylic acid metabolic process	1006	16	4.11	2.3e-06
Camalexin	II	GO:0051649	establishment of localization in cell	1232	23	5.77	6.6e-09			Lesion	II	GO:0009725	response to hormone stimulus	1197	17	4.89	4.9e-06
Camalexin	II	GO:0009620	response to fungus	401	13	1.88	4.3e-08			Lesion	II	GO:0006464	cellular protein modification process	2397	25	9.78	4.9e-06
Camalexin	II	GO:0050789	regulation of biological process	4454	44	20.85	6.1e-08			Lesion	II	GO:0036211	protein modification process	2397	25	9.78	4.9e-06
Camalexin	II	GO:0044281	small molecule metabolic process	2430	31	11.37	6.8e-08			Lesion	II	GO:0043900	regulation of multi-organism process	108	6	0.44	5.2e-06
Camalexin	II	GO:0019438	aromatic compound biosynthetic process	2734	33	12.8	8e-08			Lesion	II	GO:0071705	nitrogen compound transport	646	12	2.64	1.1e-05
Camalexin	II	GO:0044699	single-organism process	7736	60	36.21	1.9e-07			Lesion	II	GO:0006796	phosphate-containing compound metabolic ...	2197	23	8.97	1.3e-05
Camalexin	II	GO:0035304	regulation of protein dephosphorylation	94	7	0.44	2.8e-07			Lesion	II	GO:0048523	negative regulation of cellular process	675	12	2.76	1.7e-05
Camalexin	II	GO:0050794	regulation of cellular process	3846	39	18	3.2e-07			Lesion	II	GO:0034976	response to endoplasmic reticulum stress	278	8	1.13	1.7e-05
Camalexin	II	GO:0010200	response to chitin	325	11	1.52	3.4e-07			Lesion	II	GO:0044283	small molecule biosynthetic process	1184	16	4.83	1.8e-05
Camalexin	II	GO:0044267	cellular protein metabolic process	3375	36	15.8	3.6e-07			Lesion	II	GO:0006793	phosphorus metabolic process	2256	23	9.21	2e-05
Camalexin	II	GO:1901362	organic cyclic compound biosynthetic pro...	2921	33	13.67	3.9e-07			Lesion	II	GO:0044699	single-organism process	7736	49	31.58	4.1e-05
Camalexin	II	GO:0035303	regulation of dephosphorylation	99	7	0.46	4e-07			Lesion	II	GO:0043412	macromolecule modification	2714	25	11.08	4.4e-05
Camalexin	II	GO:0010243	response to organonitrogen compound	337	11	1.58	4.8e-07			Lesion	II	GO:0006470	protein dephosphorylation	163	6	0.67	5.4e-05
Camalexin	II	GO:0043900	regulation of multi-organism process	108	7	0.51	7.3e-07			Lesion	II	GO:0009267	cellular response to starvation	239	7	0.98	5.4e-05
Camalexin	II	GO:0009719	response to endogenous stimulus	1363	21	6.38	8.7e-07			Lesion	II	GO:0042594	response to starvation	245	7	1	6.3e-05
Camalexin	II	GO:0006944	cellular membrane fusion	226	9	1.06	1.1e-06			Lesion	II	GO:0031669	cellular response to nutrient levels	250	7	1.02	7.2e-05
Camalexin	II	GO:0061025	membrane fusion	226	9	1.06	1.1e-06			Lesion	II	GO:0044711	single-organism biosynthetic process	1334	16	5.45	7.8e-05
Camalexin	II	GO:1901698	response to nitrogen compound	629	14	2.94	1.2e-06			Lesion	II	GO:0016036	cellular response to phosphate starvatio...	111	5	0.45	9.1e-05
Camalexin	II	GO:0009987	cellular process	10804	71	50.57	2.1e-06			Lesion	II	GO:0031667	response to nutrient levels	262	7	1.07	9.6e-05
Camalexin	II	GO:0009725	response to hormone stimulus	1197	19	5.6	2.1e-06			Lesion	II	GO:0042631	cellular response to water deprivation	59	4	0.24	9.8e-05
Camalexin	II	GO:0009581	detection of external stimulus	47	5	0.22	2.6e-06			Lesion	II	GO:0071462	cellular response to water stimulus	59	4	0.24	9.8e-05
Camalexin	II	GO:0044237	cellular metabolic process	8483	61	39.71	2.8e-06			Lesion	II	GO:0050794	regulation of cellular process	3846	30	15.7	0.00013
Camalexin	II	GO:0002679	respiratory burst involved in defense re...	89	6	0.42	3.8e-06			Lesion	II	GO:0050789	regulation of biological process	4454	33	18.18	0.00014
Camalexin	II	GO:0045730	respiratory burst	89	6	0.42	3.8e-06			Lesion	II	GO:0016311	dephosphorylation	196	6	0.8	0.00015
Camalexin	II	GO:0019538	protein metabolic process	3737	36	17.49	4.4e-06			Lesion	II	GO:0010035	response to inorganic substance	1124	14	4.59	0.00016
Camalexin	II	GO:0055082	cellular chemical homeostasis	148	7	0.69	6e-06			Lesion	II	GO:0031668	cellular response to extracellular stimu...	285	7	1.16	0.00016
Camalexin	II	GO:0034976	response to endoplasmic reticulum stress	278	9	1.3	6.1e-06			Lesion	II	GO:0071496	cellular response to external stimulus	286	7	1.17	0.00017
Camalexin	II	GO:0009625	response to insect	59	5	0.28	8.2e-06			Lesion	II	GO:0019752	carboxylic acid metabolic process	1585	17	6.47	0.00018
Camalexin	II	GO:1901576	organic substance biosynthetic process	5440	45	25.46	8.3e-06			Lesion	II	GO:0044763	single-organism cellular process	6236	41	25.46	0.00018
Camalexin	II	GO:0070838	divalent metal ion transport	160	7	0.75	1e-05			Lesion	II	GO:0009605	response to external stimulus	613	10	2.5	0.00019
Camalexin	II	GO:0072511	divalent inorganic cation transport	162	7	0.76	1.1e-05			Lesion	II	GO:0043436	oxoacid metabolic process	1594	17	6.51	0.00019
Camalexin	II	GO:0006470	protein dephosphorylation	163	7	0.76	1.1e-05			Lesion	II	GO:0006082	organic acid metabolic process	1596	17	6.51	0.00019
Camalexin	II	GO:0048523	negative regulation of cellular process	675	13	3.16	1.5e-05			Lesion	II	GO:0009991	response to extracellular stimulus	298	7	1.22	0.00021
Camalexin	II	GO:0031399	regulation of protein modification proce...	170	7	0.8	1.5e-05			Lesion	II	GO:0010260	organ senescence	72	4	0.29	0.00021
Camalexin	II	GO:0006811	ion transport	1013	16	4.74	1.6e-05			Lesion	II	GO:0009414	response to water deprivation	325	7	1.33	0.00036
Camalexin	II	GO:0009058	biosynthetic process	5622	45	26.32	2.1e-05			Lesion	II	GO:0019375	galactolipid biosynthetic process	83	4	0.34	0.00037
Camalexin	II	GO:0071704	organic substance metabolic process	9163	62	42.89	2.2e-05			Lesion	II	GO:0019374	galactolipid metabolic process	84	4	0.34	0.00039
Camalexin	II	GO:0009963	positive regulation of flavonoid biosynt...	73	5	0.34	2.3e-05			Lesion	II	GO:0009415	response to water stimulus	329	7	1.34	0.00039
Camalexin	II	GO:0009605	response to external stimulus	613	12	2.87	2.7e-05			Lesion	II	GO:0035304	regulation of protein dephosphorylation	94	4	0.38	0.00059
Camalexin	II	GO:0044710	single-organism metabolic process	4058	36	18.99	3e-05			Lesion	II	GO:0065007	biological regulation	4830	33	19.72	0.00067
Camalexin	II	GO:0016311	dephosphorylation	196	7	0.92	3.7e-05			Lesion	II	GO:0009247	glycolipid biosynthetic process	99	4	0.4	0.00072
Camalexin	II	GO:0030003	cellular cation homeostasis	136	6	0.64	4.3e-05			Lesion	II	GO:0035303	regulation of dephosphorylation	99	4	0.4	0.00072
Camalexin	II	GO:0044249	cellular biosynthetic process	5222	42	24.44	4.7e-05			Lesion	II	GO:0006811	ion transport	1013	12	4.14	0.00077
Camalexin	II	GO:0009962	regulation of flavonoid biosynthetic pro...	86	5	0.4	5.2e-05			Lesion	II	GO:0009581	detection of external stimulus	47	3	0.19	0.00093
Camalexin	II	GO:0019220	regulation of phosphate metabolic proces...	209	7	0.98	5.6e-05			Lesion	II	GO:0009738	abscisic acid mediated signaling pathway	189	5	0.77	0.00105
Camalexin	II	GO:0051174	regulation of phosphorus metabolic proce...	209	7	0.98	5.6e-05			Lesion	II	GO:0006664	glycolipid metabolic process	112	4	0.46	0.00114
Camalexin	II	GO:0006873	cellular ion homeostasis	143	6	0.67	5.6e-05			Lesion	II	GO:0019538	protein metabolic process	3737	27	15.25	0.00119
Camalexin	II	GO:0016043	cellular component organization	2885	28	13.5	7.8e-05			Lesion	II	GO:0007568	aging	116	4	0.47	0.0013
Camalexin	II	GO:0032268	regulation of cellular protein metabolic...	225	7	1.05	8.9e-05			Lesion	II	GO:0071215	cellular response to abscisic acid stimu...	200	5	0.82	0.00135
Camalexin	II	GO:0048878	chemical homeostasis	230	7	1.08	0.0001			Lesion	II	GO:0044267	cellular protein metabolic process	3375	25	13.78	0.00138
Camalexin	II	GO:0008152	metabolic process	10253	65	47.99	0.00011			Lesion	II	GO:0046467	membrane lipid biosynthetic process	131	4	0.53	0.00203
Camalexin	II	GO:0030104	water homeostasis	4	2	0.02	0.00013			Lesion	II	GO:0097306	cellular response to alcohol	230	5	0.94	0.00249
Camalexin	II	GO:0009813	flavonoid biosynthetic process	167	6	0.78	0.00013			Lesion	II	GO:0071214	cellular response to abiotic stimulus	139	4	0.57	0.00252
Camalexin	II	GO:0006995	cellular response to nitrogen starvation	22	3	0.1	0.00014			Lesion	II	GO:0030968	endoplasmic reticulum unfolded protein r...	142	4	0.58	0.00272
Camalexin	II	GO:0051246	regulation of protein metabolic process	244	7	1.14	0.00015			Lesion	II	GO:0006986	response to unfolded protein	144	4	0.59	0.00286
Camalexin	II	GO:0019725	cellular homeostasis	248	7	1.16	0.00016			Lesion	II	GO:0034620	cellular response to unfolded protein	144	4	0.59	0.00286
Camalexin	II	GO:0055080	cation homeostasis	175	6	0.82	0.00017			Lesion	II	GO:0035967	cellular response to topologically incor...	144	4	0.59	0.00286
Camalexin	II	GO:0071840	cellular component organization or bioge...	3260	29	15.26	0.00026			Lesion	II	GO:0009737	response to abscisic acid stimulus	475	7	1.94	0.00322
Camalexin	II	GO:0009812	flavonoid metabolic process	190	6	0.89	0.00027			Lesion	II	GO:0006984	ER-nucleus signaling pathway	150	4	0.61	0.00331
Camalexin	II	GO:0043562	cellular response to nitrogen levels	28	3	0.13	0.0003			Lesion	II	GO:0006995	cellular response to nitrogen starvation	22	2	0.09	0.0036
Camalexin	II	GO:0050801	ion homeostasis	197	6	0.92	0.00032			Lesion	II	GO:0006643	membrane lipid metabolic process	161	4	0.66	0.00426
Camalexin	II	GO:0006725	cellular aromatic compound metabolic pro...	4366	35	20.44	0.00036			Lesion	II	GO:0002831	regulation of response to biotic stimulu...	25	2	0.1	0.00464
Camalexin	II	GO:0009816	defense response to bacterium, incompati...	32	3	0.15	0.00045			Lesion	II	GO:0006979	response to oxidative stress	508	7	2.07	0.00465
Camalexin	II	GO:0006820	anion transport	499	9	2.34	0.00054			Lesion	II	GO:0031399	regulation of protein modification proce...	170	4	0.69	0.00516
Camalexin	II	GO:0030968	endoplasmic reticulum unfolded protein r...	142	5	0.66	0.00054			Lesion	II	GO:0019438	aromatic compound biosynthetic process	2734	20	11.16	0.00565
Camalexin	II	GO:0006986	response to unfolded protein	144	5	0.67	0.00058			Lesion	II	GO:0002679	respiratory burst involved in defense re...	89	3	0.36	0.00577
Camalexin	II	GO:0034620	cellular response to unfolded protein	144	5	0.67	0.00058			Lesion	II	GO:0045730	respiratory burst	89	3	0.36	0.00577
Camalexin	II	GO:0035967	cellular response to topologically incor...	144	5	0.67	0.00058			Lesion	II	GO:0043562	cellular response to nitrogen levels	28	2	0.11	0.0058
Camalexin	II	GO:0009409	response to cold	508	9	2.38	0.00061			Lesion	II	GO:0071396	cellular response to lipid	283	5	1.16	0.00601
Camalexin	II	GO:0006984	ER-nucleus signaling pathway	150	5	0.7	0.00069			Lesion	II	GO:0010193	response to ozone	30	2	0.12	0.00664
Camalexin	II	GO:0019222	regulation of metabolic process	2615	24	12.24	0.0007			Lesion	II	GO:0097305	response to alcohol	554	7	2.26	0.00739
Camalexin	II	GO:0002252	immune effector process	238	6	1.11	0.00088			Lesion	II	GO:0009816	defense response to bacterium, incompati...	32	2	0.13	0.00753
Camalexin	II	GO:0015711	organic anion transport	258	6	1.21	0.00133			Lesion	II	GO:0080151	positive regulation of salicylic acid me...	2	1	0.01	0.00815
Camalexin	II	GO:0015914	phospholipid transport	13	2	0.06	0.00163			Lesion	II	GO:0019220	regulation of phosphate metabolic proces...	209	4	0.85	0.01055
Camalexin	II	GO:1901360	organic cyclic compound metabolic proces...	4546	34	21.28	0.0017			Lesion	II	GO:0051174	regulation of phosphorus metabolic proce...	209	4	0.85	0.01055
Camalexin	II	GO:0006812	cation transport	710	10	3.32	0.00175			Lesion	II	GO:1901362	organic cyclic compound biosynthetic pro...	2921	20	11.92	0.01167
Camalexin	II	GO:0009738	abscisic acid mediated signaling pathway	189	5	0.88	0.00194			Lesion	II	GO:0042991	transcription factor import into nucleus	41	2	0.17	0.01216
Camalexin	II	GO:0071396	cellular response to lipid	283	6	1.32	0.00213			Lesion	II	GO:0002697	regulation of immune effector process	3	1	0.01	0.0122
Camalexin	II	GO:0042592	homeostatic process	390	7	1.83	0.00235			Lesion	II	GO:0015866	ADP transport	3	1	0.01	0.0122
Camalexin	II	GO:0071215	cellular response to abscisic acid stimu...	200	5	0.94	0.00248			Lesion	II	GO:0050688	regulation of defense response to virus	3	1	0.01	0.0122
Camalexin	II	GO:0031323	regulation of cellular metabolic process	2230	20	10.44	0.00289			Lesion	II	GO:0080142	regulation of salicylic acid biosyntheti...	3	1	0.01	0.0122
Camalexin	II	GO:0042436	indole-containing compound catabolic pro...	61	3	0.29	0.00293			Lesion	II	GO:0032268	regulation of cellular protein metabolic...	225	4	0.92	0.01352
Camalexin	II	GO:0009266	response to temperature stimulus	779	10	3.65	0.00342			Lesion	II	GO:0006944	cellular membrane fusion	226	4	0.92	0.01372
Camalexin	II	GO:0006536	glutamate metabolic process	21	2	0.1	0.00429			Lesion	II	GO:0061025	membrane fusion	226	4	0.92	0.01372
Camalexin	II	GO:0048518	positive regulation of biological proces...	809	10	3.79	0.00446			Lesion	II	GO:0033993	response to lipid	630	7	2.57	0.01429
Camalexin	II	GO:0097306	cellular response to alcohol	230	5	1.08	0.00451			Lesion	II	GO:0015867	ATP transport	4	1	0.02	0.01623
Camalexin	II	GO:0002220	innate immune response activating cell s...	1	1	0	0.00468			Lesion	II	GO:0015868	purine ribonucleotide transport	4	1	0.02	0.01623
Camalexin	II	GO:0002221	pattern recognition receptor signaling p...	1	1	0	0.00468			Lesion	II	GO:0002252	immune effector process	238	4	0.97	0.0163
Camalexin	II	GO:0002429	immune response-activating cell surface ...	1	1	0	0.00468			Lesion	II	GO:0044710	single-organism metabolic process	4058	25	16.57	0.01643
Camalexin	II	GO:0002752	cell surface pattern recognition recepto...	1	1	0	0.00468			Lesion	II	GO:0031323	regulation of cellular metabolic process	2230	16	9.1	0.01662
Camalexin	II	GO:0002757	immune response-activating signal transd...	1	1	0	0.00468			Lesion	II	GO:0044281	small molecule metabolic process	2430	17	9.92	0.017
Camalexin	II	GO:0002758	innate immune response-activating signal...	1	1	0	0.00468			Lesion	II	GO:0071704	organic substance metabolic process	9163	47	37.4	0.01731
Camalexin	II	GO:0002768	immune response-regulating cell surface ...	1	1	0	0.00468			Lesion	II	GO:0051246	regulation of protein metabolic process	244	4	1	0.01769
Camalexin	II	GO:0006884	cell volume homeostasis	1	1	0	0.00468			Lesion	II	GO:0016103	diterpenoid catabolic process	5	1	0.02	0.02025
Camalexin	II	GO:0009992	cellular water homeostasis	1	1	0	0.00468			Lesion	II	GO:0045487	gibberellin catabolic process	5	1	0.02	0.02025
Camalexin	II	GO:0019627	urea metabolic process	1	1	0	0.00468			Lesion	II	GO:0051503	adenine nucleotide transport	5	1	0.02	0.02025
Camalexin	II	GO:0032490	detection of molecule of bacterial origi...	1	1	0	0.00468			Lesion	II	GO:0070370	cellular heat acclimation	5	1	0.02	0.02025
Camalexin	II	GO:0032491	detection of molecule of fungal origin	1	1	0	0.00468			Lesion	II	GO:0071786	endoplasmic reticulum tubular network or...	5	1	0.02	0.02025
Camalexin	II	GO:0032494	response to peptidoglycan	1	1	0	0.00468			Lesion	II	GO:0080024	indolebutyric acid metabolic process	5	1	0.02	0.02025
Camalexin	II	GO:0032499	detection of peptidoglycan	1	1	0	0.00468			Lesion	II	GO:0016043	cellular component organization	2885	19	11.78	0.02077
Camalexin	II	GO:0051972	regulation of telomerase activity	1	1	0	0.00468			Lesion	II	GO:0008152	metabolic process	10253	51	41.85	0.02088
Camalexin	II	GO:0051973	positive regulation of telomerase activi...	1	1	0	0.00468			Lesion	II	GO:0010150	leaf senescence	56	2	0.23	0.02197
Camalexin	II	GO:0080169	cellular response to boron-containing su...	1	1	0	0.00468			Lesion	II	GO:0010167	response to nitrate	148	3	0.6	0.02268
Camalexin	II	GO:0001666	response to hypoxia	75	3	0.35	0.00525			Lesion	II	GO:0009611	response to wounding	268	4	1.09	0.024
Camalexin	II	GO:0009267	cellular response to starvation	239	5	1.12	0.00529			Lesion	II	GO:0015706	nitrate transport	160	3	0.65	0.02773
Camalexin	II	GO:0036293	response to decreased oxygen levels	76	3	0.36	0.00544			Lesion	II	GO:0007029	endoplasmic reticulum organization	7	1	0.03	0.02823
Camalexin	II	GO:0070482	response to oxygen levels	77	3	0.36	0.00564			Lesion	II	GO:2000031	regulation of salicylic acid mediated si...	7	1	0.03	0.02823
Camalexin	II	GO:0019344	cysteine biosynthetic process	152	4	0.71	0.00566			Lesion	II	GO:0015748	organophosphate ester transport	66	2	0.27	0.02981
Camalexin	II	GO:0042594	response to starvation	245	5	1.15	0.00587			Lesion	II	GO:0035966	response to topologically incorrect prot...	288	4	1.18	0.03019
Camalexin	II	GO:0006534	cysteine metabolic process	154	4	0.72	0.00592			Lesion	II	GO:0015858	nucleoside transport	8	1	0.03	0.0322
Camalexin	II	GO:0031669	cellular response to nutrient levels	250	5	1.17	0.00638			Lesion	II	GO:0015865	purine nucleotide transport	8	1	0.03	0.0322
Camalexin	II	GO:0009891	positive regulation of biosynthetic proc...	474	7	2.22	0.00678			Lesion	II	GO:0010286	heat acclimation	69	2	0.28	0.03235
Camalexin	II	GO:0009070	serine family amino acid biosynthetic pr...	161	4	0.75	0.00691			Lesion	II	GO:0019222	regulation of metabolic process	2615	17	10.67	0.03243
Camalexin	II	GO:0009692	ethylene metabolic process	84	3	0.39	0.00718			Lesion	II	GO:0071840	cellular component organization or bioge...	3260	20	13.31	0.0351
Camalexin	II	GO:0009693	ethylene biosynthetic process	84	3	0.39	0.00718			Lesion	II	GO:0009963	positive regulation of flavonoid biosynt...	73	2	0.3	0.03586
Camalexin	II	GO:0043449	cellular alkene metabolic process	84	3	0.39	0.00718			Lesion	II	GO:0009987	cellular process	10804	52	44.1	0.0394
Camalexin	II	GO:0043450	alkene biosynthetic process	84	3	0.39	0.00718			Lesion	II	GO:0008300	isoprenoid catabolic process	10	1	0.04	0.04009
Camalexin	II	GO:1900673	olefin metabolic process	84	3	0.39	0.00718			Lesion	II	GO:0010337	regulation of salicylic acid metabolic p...	10	1	0.04	0.04009
Camalexin	II	GO:1900674	olefin biosynthetic process	84	3	0.39	0.00718			Lesion	II	GO:0016115	terpenoid catabolic process	10	1	0.04	0.04009
Camalexin	II	GO:0031667	response to nutrient levels	262	5	1.23	0.00774			Lesion	II	GO:0009651	response to salt stress	626	6	2.56	0.04251
Camalexin	II	GO:0030001	metal ion transport	490	7	2.29	0.00807			Lesion	II	GO:0010112	regulation of systemic acquired resistan...	11	1	0.04	0.04401
Camalexin	II	GO:0044260	cellular macromolecule metabolic process	6152	40	28.8	0.00811			Lesion	II	GO:0071456	cellular response to hypoxia	12	1	0.05	0.04791
Camalexin	II	GO:0009893	positive regulation of metabolic process	494	7	2.31	0.00842			Lesion	II	GO:0009962	regulation of flavonoid biosynthetic pro...	86	2	0.35	0.04822
Camalexin	II	GO:0043170	macromolecule metabolic process	6566	42	30.73	0.00843			Lesion	II	GO:0015914	phospholipid transport	13	1	0.05	0.0518
Camalexin	II	GO:0009651	response to salt stress	626	8	2.93	0.00896			Lesion	II	GO:0036294	cellular response to decreased oxygen le...	13	1	0.05	0.0518
Camalexin	II	GO:0002218	activation of innate immune response	31	2	0.15	0.00922			Lesion	II	GO:0071453	cellular response to oxygen levels	13	1	0.05	0.0518
Camalexin	II	GO:0002253	activation of immune response	31	2	0.15	0.00922			Lesion	II	GO:0006970	response to osmotic stress	669	6	2.73	0.0554
Camalexin	II	GO:0002764	immune response-regulating signaling pat...	2	1	0.01	0.00934			Lesion	II	GO:0034605	cellular response to heat	14	1	0.06	0.05568
Camalexin	II	GO:0046937	phytochelatin metabolic process	2	1	0.01	0.00934			Lesion	II	GO:0009409	response to cold	508	5	2.07	0.05655
Camalexin	II	GO:0046938	phytochelatin biosynthetic process	2	1	0.01	0.00934			Lesion	II	GO:0044242	cellular lipid catabolic process	216	3	0.88	0.05844
Camalexin	II	GO:0070542	response to fatty acid	2	1	0.01	0.00934			Lesion	II	GO:0016042	lipid catabolic process	226	3	0.92	0.06511
Camalexin	II	GO:0071323	cellular response to chitin	2	1	0.01	0.00934			Lesion	II	GO:0006857	oligopeptide transport	106	2	0.43	0.06974
Camalexin	II	GO:0071398	cellular response to fatty acid	2	1	0.01	0.00934			Lesion	II	GO:0015833	peptide transport	106	2	0.43	0.06974
Camalexin	II	GO:1901605	alpha-amino acid metabolic process	512	7	2.4	0.01014			Lesion	II	GO:0009628	response to abiotic stimulus	2256	14	9.21	0.07091
Camalexin	II	GO:0071705	nitrogen compound transport	646	8	3.02	0.0107			Lesion	II	GO:0015698	inorganic anion transport	236	3	0.96	0.07212
Camalexin	II	GO:0031668	cellular response to extracellular stimu...	285	5	1.33	0.01088			Lesion	II	GO:0042886	amide transport	111	2	0.45	0.07553
Camalexin	II	GO:0071496	cellular response to external stimulus	286	5	1.34	0.01104			Lesion	II	GO:0009695	jasmonic acid biosynthetic process	112	2	0.46	0.0767
Camalexin	II	GO:0035966	response to topologically incorrect prot...	288	5	1.35	0.01135			Lesion	II	GO:0006869	lipid transport	116	2	0.47	0.08147
Camalexin	II	GO:0009991	response to extracellular stimulus	298	5	1.39	0.013			Lesion	II	GO:0001676	long-chain fatty acid metabolic process	22	1	0.09	0.08611
Camalexin	II	GO:0006970	response to osmotic stress	669	8	3.13	0.01301			Lesion	II	GO:0016998	cell wall macromolecule catabolic proces...	22	1	0.09	0.08611
Camalexin	II	GO:0010618	aerenchyma formation	3	1	0.01	0.01398			Lesion	II	GO:0044237	cellular metabolic process	8483	41	34.63	0.08667
Camalexin	II	GO:0034051	negative regulation of plant-type hypers...	3	1	0.01	0.01398			Lesion	II	GO:0042538	hyperosmotic salinity response	121	2	0.49	0.08755
Camalexin	II	GO:0042344	indole glucosinolate catabolic process	3	1	0.01	0.01398			Lesion	II	GO:0006498	N-terminal protein lipidation	421	4	1.72	0.09331
Camalexin	II	GO:0052386	cell wall thickening	39	2	0.18	0.01434			Lesion	II	GO:0006499	N-terminal protein myristoylation	421	4	1.72	0.09331
Camalexin	II	GO:0052543	callose deposition in cell wall	39	2	0.18	0.01434			Lesion	II	GO:0018377	protein myristoylation	421	4	1.72	0.09331
Camalexin	II	GO:0009069	serine family amino acid metabolic proce...	201	4	0.94	0.01471			Lesion	II	GO:0031365	N-terminal protein amino acid modificati...	425	4	1.73	0.09579
Camalexin	II	GO:0045089	positive regulation of innate immune res...	40	2	0.19	0.01505			Lesion	II	GO:0046777	protein autophosphorylation	129	2	0.53	0.09754
Camalexin	II	GO:0009628	response to abiotic stimulus	2256	18	10.56	0.01563			Lesion	II	GO:0009266	response to temperature stimulus	779	6	3.18	0.09823
Camalexin	II	GO:0002684	positive regulation of immune system pro...	42	2	0.2	0.01652			Lesion	II	GO:0006629	lipid metabolic process	1351	9	5.51	0.09831
Camalexin	II	GO:0050778	positive regulation of immune response	42	2	0.2	0.01652			Lesion	II	GO:0009269	response to desiccation	26	1	0.11	0.10096
Camalexin	II	GO:0006869	lipid transport	116	3	0.54	0.01717			Lesion	II	GO:0044238	primary metabolic process	8582	41	35.03	0.10252
Camalexin	II	GO:0042430	indole-containing compound metabolic pro...	116	3	0.54	0.01717			Lesion	II	GO:0009694	jasmonic acid metabolic process	133	2	0.54	0.10266
Camalexin	II	GO:0009750	response to fructose stimulus	117	3	0.55	0.01757			Lesion	II	GO:0006497	protein lipidation	437	4	1.78	0.10338
Camalexin	II	GO:0031349	positive regulation of defense response	44	2	0.21	0.01804			Lesion	II	GO:0042157	lipoprotein metabolic process	437	4	1.78	0.10338
Camalexin	II	GO:0006865	amino acid transport	215	4	1.01	0.01837			Lesion	II	GO:0042158	lipoprotein biosynthetic process	437	4	1.78	0.10338
Camalexin	II	GO:0006790	sulfur compound metabolic process	448	6	2.1	0.01859			Lesion	II	GO:0009967	positive regulation of signal transducti...	27	1	0.11	0.10463
Camalexin	II	GO:0019676	ammonia assimilation cycle	4	1	0.02	0.01859			Lesion	II	GO:0023056	positive regulation of signaling	27	1	0.11	0.10463
Camalexin	II	GO:0071219	cellular response to molecule of bacteri...	4	1	0.02	0.01859			Lesion	II	GO:0002213	defense response to insect	28	1	0.11	0.10829
Camalexin	II	GO:0080029	cellular response to boron-containing su...	4	1	0.02	0.01859			Lesion	II	GO:0043543	protein acylation	451	4	1.84	0.11259
Camalexin	II	GO:0080170	hydrogen peroxide transmembrane transpor...	4	1	0.02	0.01859			Lesion	II	GO:0010647	positive regulation of cell communicatio...	30	1	0.12	0.11557
Camalexin	II	GO:0006833	water transport	120	3	0.56	0.01878			Lesion	II	GO:0009889	regulation of biosynthetic process	2018	12	8.24	0.11659
Camalexin	II	GO:0042044	fluid transport	120	3	0.56	0.01878			Lesion	II	GO:0006606	protein import into nucleus	145	2	0.59	0.11843
Camalexin	II	GO:0043603	cellular amide metabolic process	48	2	0.22	0.02125			Lesion	II	GO:0044744	protein targeting to nucleus	145	2	0.59	0.11843
Camalexin	II	GO:0046777	protein autophosphorylation	129	3	0.6	0.02268			Lesion	II	GO:0009646	response to absence of light	31	1	0.13	0.11918
Camalexin	II	GO:0006542	glutamine biosynthetic process	5	1	0.02	0.02319			Lesion	II	GO:0051170	nuclear import	146	2	0.6	0.11977
Camalexin	II	GO:0010036	response to boron-containing substance	5	1	0.02	0.02319			Lesion	II	GO:0006635	fatty acid beta-oxidation	147	2	0.6	0.12111
Camalexin	II	GO:0015700	arsenite transport	5	1	0.02	0.02319			Lesion	II	GO:0034504	protein localization to nucleus	147	2	0.6	0.12111
Camalexin	II	GO:0045824	negative regulation of innate immune res...	5	1	0.02	0.02319			Lesion	II	GO:0002238	response to molecule of fungal origin	33	1	0.13	0.12637
Camalexin	II	GO:0050777	negative regulation of immune response	5	1	0.02	0.02319			Lesion	II	GO:1901264	carbohydrate derivative transport	33	1	0.13	0.12637
Camalexin	II	GO:0051347	positive regulation of transferase activ...	5	1	0.02	0.02319			Lesion	II	GO:0019395	fatty acid oxidation	152	2	0.62	0.12789
Camalexin	II	GO:0070370	cellular heat acclimation	5	1	0.02	0.02319			Lesion	II	GO:0043170	macromolecule metabolic process	6566	32	26.8	0.12893
Camalexin	II	GO:0071417	cellular response to organonitrogen comp...	5	1	0.02	0.02319			Lesion	II	GO:0009610	response to symbiotic fungus	34	1	0.14	0.12995
Camalexin	II	GO:0009889	regulation of biosynthetic process	2018	16	9.45	0.02395			Lesion	II	GO:0009608	response to symbiont	35	1	0.14	0.1335
Camalexin	II	GO:0009737	response to abscisic acid stimulus	475	6	2.22	0.02397			Lesion	II	GO:0044255	cellular lipid metabolic process	1045	7	4.27	0.13368
Camalexin	II	GO:0034754	cellular hormone metabolic process	132	3	0.62	0.02407			Lesion	II	GO:0034440	lipid oxidation	158	2	0.64	0.13614
Camalexin	II	GO:0000097	sulfur amino acid biosynthetic process	236	4	1.1	0.02485			Lesion	II	GO:1901576	organic substance biosynthetic process	5440	27	22.21	0.13877
Camalexin	II	GO:0015849	organic acid transport	236	4	1.1	0.02485			Lesion	II	GO:0044260	cellular macromolecule metabolic process	6152	30	25.11	0.1414
Camalexin	II	GO:0046942	carboxylic acid transport	236	4	1.1	0.02485			Lesion	II	GO:0044249	cellular biosynthetic process	5222	26	21.32	0.14204
Camalexin	II	GO:0009064	glutamine family amino acid metabolic pr...	53	2	0.25	0.02557			Lesion	II	GO:0006897	endocytosis	38	1	0.16	0.14409
Camalexin	II	GO:0009746	response to hexose stimulus	136	3	0.64	0.026			Lesion	II	GO:0000302	response to reactive oxygen species	322	3	1.31	0.14447
Camalexin	II	GO:0010817	regulation of hormone levels	362	5	1.69	0.02749			Lesion	II	GO:0009813	flavonoid biosynthetic process	167	2	0.68	0.14873
Camalexin	II	GO:0007166	cell surface receptor signaling pathway	139	3	0.65	0.0275			Lesion	II	GO:0010565	regulation of cellular ketone metabolic ...	40	1	0.16	0.15108
Camalexin	II	GO:0034284	response to monosaccharide stimulus	139	3	0.65	0.0275			Lesion	II	GO:0006862	nucleotide transport	44	1	0.18	0.16489
Camalexin	II	GO:0002683	negative regulation of immune system pro...	6	1	0.03	0.02776			Lesion	II	GO:0016054	organic acid catabolic process	345	3	1.41	0.16684
Camalexin	II	GO:0043043	peptide biosynthetic process	6	1	0.03	0.02776			Lesion	II	GO:0046395	carboxylic acid catabolic process	345	3	1.41	0.16684
Camalexin	II	GO:0071216	cellular response to biotic stimulus	6	1	0.03	0.02776			Lesion	II	GO:0009062	fatty acid catabolic process	187	2	0.76	0.17748
Camalexin	II	GO:2000022	regulation of jasmonic acid mediated sig...	6	1	0.03	0.02776			Lesion	II	GO:0009685	gibberellin metabolic process	49	1	0.2	0.18184
Camalexin	II	GO:0033993	response to lipid	630	7	2.95	0.02816			Lesion	II	GO:0009812	flavonoid metabolic process	190	2	0.78	0.18187
Camalexin	II	GO:0006569	tryptophan catabolic process	59	2	0.28	0.03119			Lesion	II	GO:0016101	diterpenoid metabolic process	50	1	0.2	0.18519
Camalexin	II	GO:0046218	indolalkylamine catabolic process	59	2	0.28	0.03119			Lesion	II	GO:0009058	biosynthetic process	5622	27	22.95	0.18543
Camalexin	II	GO:0044272	sulfur compound biosynthetic process	376	5	1.76	0.03164			Lesion	II	GO:0006913	nucleocytoplasmic transport	193	2	0.79	0.18627
Camalexin	II	GO:0010167	response to nitrate	148	3	0.69	0.03227			Lesion	II	GO:0006972	hyperosmotic response	193	2	0.79	0.18627
Camalexin	II	GO:0006821	chloride transport	7	1	0.03	0.03231			Lesion	II	GO:0051169	nuclear transport	193	2	0.79	0.18627
Camalexin	II	GO:0030259	lipid glycosylation	7	1	0.03	0.03231			Lesion	II	GO:0072329	monocarboxylic acid catabolic process	193	2	0.79	0.18627
Camalexin	II	GO:2000031	regulation of salicylic acid mediated si...	7	1	0.03	0.03231			Lesion	II	GO:0010876	lipid localization	197	2	0.8	0.19217
Camalexin	II	GO:0043648	dicarboxylic acid metabolic process	61	2	0.29	0.03316			Lesion	II	GO:0030258	lipid modification	197	2	0.8	0.19217
Camalexin	II	GO:0065008	regulation of biological quality	957	9	4.48	0.03474			Lesion	II	GO:0090351	seedling development	198	2	0.81	0.19365
Camalexin	II	GO:0044238	primary metabolic process	8582	49	40.17	0.03569			Lesion	II	GO:0044282	small molecule catabolic process	375	3	1.53	0.19742
Camalexin	II	GO:0000096	sulfur amino acid metabolic process	268	4	1.25	0.0371			Lesion	II	GO:0044712	single-organism catabolic process	375	3	1.53	0.19742
Camalexin	II	GO:0015748	organophosphate ester transport	66	2	0.31	0.03829			Lesion	II	GO:0043090	amino acid import	61	1	0.25	0.22114
Camalexin	II	GO:0009074	aromatic amino acid family catabolic pro...	67	2	0.31	0.03935			Lesion	II	GO:0006725	cellular aromatic compound metabolic pro...	4366	21	17.82	0.22999
Camalexin	II	GO:0009624	response to nematode	72	2	0.34	0.04482			Lesion	II	GO:0042542	response to hydrogen peroxide	223	2	0.91	0.23101
Camalexin	II	GO:0097305	response to alcohol	554	6	2.59	0.04545			Lesion	II	GO:0070301	cellular response to hydrogen peroxide	66	1	0.27	0.23696
Camalexin	II	GO:0003333	amino acid transmembrane transport	10	1	0.05	0.04585			Lesion	II	GO:0042180	cellular ketone metabolic process	70	1	0.29	0.24939
Camalexin	II	GO:0042343	indole glucosinolate metabolic process	10	1	0.05	0.04585			Lesion	II	GO:0008610	lipid biosynthetic process	842	5	3.44	0.25996
Camalexin	II	GO:0071941	nitrogen cycle metabolic process	10	1	0.05	0.04585			Lesion	II	GO:0001666	response to hypoxia	75	1	0.31	0.26465
Camalexin	II	GO:0006498	N-terminal protein lipidation	421	5	1.97	0.04757			Lesion	II	GO:0031326	regulation of cellular biosynthetic proc...	1939	10	7.92	0.26484
Camalexin	II	GO:0006499	N-terminal protein myristoylation	421	5	1.97	0.04757			Lesion	II	GO:0009408	response to heat	247	2	1.01	0.2673
Camalexin	II	GO:0018377	protein myristoylation	421	5	1.97	0.04757			Lesion	II	GO:0036293	response to decreased oxygen levels	76	1	0.31	0.26766
Camalexin	II	GO:0006568	tryptophan metabolic process	75	2	0.35	0.04822			Lesion	II	GO:0017038	protein import	249	2	1.02	0.27033
Camalexin	II	GO:0006586	indolalkylamine metabolic process	75	2	0.35	0.04822			Lesion	II	GO:0070482	response to oxygen levels	77	1	0.31	0.27066
Camalexin	II	GO:0080090	regulation of primary metabolic process	2208	16	10.34	0.04914			Lesion	II	GO:0010114	response to red light	81	1	0.33	0.28255
Camalexin	II	GO:0031365	N-terminal protein amino acid modificati...	425	5	1.99	0.04918			Lesion	II	GO:1901137	carbohydrate derivative biosynthetic pro...	664	4	2.71	0.28686
Camalexin	II	GO:0006520	cellular amino acid metabolic process	713	7	3.34	0.04949			Lesion	II	GO:0080090	regulation of primary metabolic process	2208	11	9.01	0.28739
Camalexin	II	GO:0010112	regulation of systemic acquired resistan...	11	1	0.05	0.05031			Lesion	II	GO:0048764	trichoblast maturation	264	2	1.08	0.29303
Camalexin	II	GO:0016045	detection of bacterium	11	1	0.05	0.05031			Lesion	II	GO:0048765	root hair cell differentiation	264	2	1.08	0.29303
Camalexin	II	GO:0052545	callose localization	80	2	0.37	0.05411			Lesion	II	GO:0048584	positive regulation of response to stimu...	85	1	0.35	0.29424
Camalexin	II	GO:0006497	protein lipidation	437	5	2.05	0.0542			Lesion	II	GO:0048469	cell maturation	265	2	1.08	0.29455
Camalexin	II	GO:0042157	lipoprotein metabolic process	437	5	2.05	0.0542			Lesion	II	GO:1901360	organic cyclic compound metabolic proces...	4546	21	18.56	0.29566
Camalexin	II	GO:0042158	lipoprotein biosynthetic process	437	5	2.05	0.0542			Lesion	II	GO:0009723	response to ethylene stimulus	266	2	1.09	0.29606
Camalexin	II	GO:0006014	D-ribose metabolic process	12	1	0.06	0.05476			Lesion	II	GO:0009891	positive regulation of biosynthetic proc...	474	3	1.93	0.30541
Camalexin	II	GO:0010204	defense response signaling pathway, resi...	12	1	0.06	0.05476			Lesion	II	GO:0010224	response to UV-B	89	1	0.36	0.30575
Camalexin	II	GO:0010114	response to red light	81	2	0.38	0.05531			Lesion	II	GO:0021700	developmental maturation	276	2	1.13	0.31115
Camalexin	II	GO:0033037	polysaccharide localization	81	2	0.38	0.05531			Lesion	II	GO:0006355	regulation of transcription, DNA-depende...	1799	9	7.34	0.31163
Camalexin	II	GO:0009683	indoleacetic acid metabolic process	83	2	0.39	0.05775			Lesion	II	GO:2001141	regulation of RNA biosynthetic process	1799	9	7.34	0.31163
Camalexin	II	GO:0009684	indoleacetic acid biosynthetic process	83	2	0.39	0.05775			Lesion	II	GO:0034614	cellular response to reactive oxygen spe...	92	1	0.38	0.31426
Camalexin	II	GO:0009310	amine catabolic process	84	2	0.39	0.05898			Lesion	II	GO:0080167	response to karrikin	92	1	0.38	0.31426
Camalexin	II	GO:0042402	cellular biogenic amine catabolic proces...	84	2	0.39	0.05898			Lesion	II	GO:0051252	regulation of RNA metabolic process	1809	9	7.38	0.31744
Camalexin	II	GO:0048584	positive regulation of response to stimu...	85	2	0.4	0.06023			Lesion	II	GO:0010054	trichoblast differentiation	282	2	1.15	0.32017
Camalexin	II	GO:0043543	protein acylation	451	5	2.11	0.06043			Lesion	II	GO:0009893	positive regulation of metabolic process	494	3	2.02	0.32784
Camalexin	II	GO:0009825	multidimensional cell growth	86	2	0.4	0.06148			Lesion	II	GO:0010053	root epidermal cell differentiation	291	2	1.19	0.33366
Camalexin	II	GO:0006972	hyperosmotic response	193	3	0.9	0.06203			Lesion	II	GO:0034599	cellular response to oxidative stress	101	1	0.41	0.33917
Camalexin	II	GO:0016145	S-glycoside catabolic process	14	1	0.07	0.0636			Lesion	II	GO:0009850	auxin metabolic process	113	1	0.46	0.37101
Camalexin	II	GO:0019759	glycosinolate catabolic process	14	1	0.07	0.0636			Lesion	II	GO:0010556	regulation of macromolecule biosynthetic...	1900	9	7.76	0.37128
Camalexin	II	GO:0019762	glucosinolate catabolic process	14	1	0.07	0.0636			Lesion	II	GO:2000112	regulation of cellular macromolecule bio...	1900	9	7.76	0.37128
Camalexin	II	GO:0034605	cellular response to heat	14	1	0.07	0.0636			Lesion	II	GO:0006839	mitochondrial transport	115	1	0.47	0.37616
Camalexin	II	GO:0052482	defense response by cell wall thickening	14	1	0.07	0.0636			Lesion	II	GO:0007167	enzyme linked receptor protein signaling...	115	1	0.47	0.37616
Camalexin	II	GO:0052544	defense response by callose deposition i...	14	1	0.07	0.0636			Lesion	II	GO:0007169	transmembrane receptor protein tyrosine ...	115	1	0.47	0.37616
Camalexin	II	GO:0010876	lipid localization	197	3	0.92	0.06513			Lesion	II	GO:0010583	response to cyclopentenone	115	1	0.47	0.37616
Camalexin	II	GO:0006541	glutamine metabolic process	15	1	0.07	0.06798			Lesion	II	GO:0042430	indole-containing compound metabolic pro...	116	1	0.47	0.37873
Camalexin	II	GO:0010942	positive regulation of cell death	15	1	0.07	0.06798			Lesion	II	GO:0010103	stomatal complex morphogenesis	119	1	0.49	0.38635
Camalexin	II	GO:0009308	amine metabolic process	202	3	0.95	0.06911			Lesion	II	GO:0019219	regulation of nucleobase-containing comp...	1943	9	7.93	0.39714
Camalexin	II	GO:0009743	response to carbohydrate stimulus	333	4	1.56	0.07102			Lesion	II	GO:0048366	leaf development	338	2	1.38	0.40263
Camalexin	II	GO:0043473	pigmentation	94	2	0.44	0.0718			Lesion	II	GO:0048443	stamen development	127	1	0.52	0.40624
Camalexin	II	GO:0043476	pigment accumulation	94	2	0.44	0.0718			Lesion	II	GO:0048466	androecium development	127	1	0.52	0.40624
Camalexin	II	GO:0043478	pigment accumulation in response to UV l...	94	2	0.44	0.0718			Lesion	II	GO:0006351	transcription, DNA-dependent	1959	9	8	0.4068
Camalexin	II	GO:0043479	pigment accumulation in tissues in respo...	94	2	0.44	0.0718			Lesion	II	GO:0032774	RNA biosynthetic process	1962	9	8.01	0.40861
Camalexin	II	GO:0043480	pigment accumulation in tissues	94	2	0.44	0.0718			Lesion	II	GO:0051171	regulation of nitrogen compound metaboli...	1971	9	8.05	0.41405
Camalexin	II	GO:0043481	anthocyanin accumulation in tissues in r...	94	2	0.44	0.0718			Lesion	II	GO:0015931	nucleobase-containing compound transport	131	1	0.53	0.41594
Camalexin	II	GO:0009593	detection of chemical stimulus	16	1	0.07	0.07235			Lesion	II	GO:0048518	positive regulation of biological proces...	809	4	3.3	0.4218
Camalexin	II	GO:0009682	induced systemic resistance	17	1	0.08	0.07669			Lesion	II	GO:0007166	cell surface receptor signaling pathway	139	1	0.57	0.43488
Camalexin	II	GO:0043604	amide biosynthetic process	17	1	0.08	0.07669			Lesion	II	GO:0010015	root morphogenesis	364	2	1.49	0.43939
Camalexin	II	GO:0009851	auxin biosynthetic process	98	2	0.46	0.07716			Lesion	II	GO:0051607	defense response to virus	143	1	0.58	0.44412
Camalexin	II	GO:0006816	calcium ion transport	99	2	0.46	0.07852			Lesion	II	GO:0010468	regulation of gene expression	2028	9	8.28	0.44849
Camalexin	II	GO:0010035	response to inorganic substance	1124	9	5.26	0.07947			Lesion	II	GO:0006631	fatty acid metabolic process	376	2	1.53	0.45595
Camalexin	II	GO:0042435	indole-containing compound biosynthetic ...	104	2	0.49	0.08543			Lesion	II	GO:0048767	root hair elongation	149	1	0.61	0.45771
Camalexin	II	GO:0006857	oligopeptide transport	106	2	0.5	0.08824			Lesion	II	GO:0009913	epidermal cell differentiation	386	2	1.58	0.46954
Camalexin	II	GO:0015833	peptide transport	106	2	0.5	0.08824			Lesion	II	GO:0030855	epithelial cell differentiation	387	2	1.58	0.47089
Camalexin	II	GO:0044273	sulfur compound catabolic process	20	1	0.09	0.08961			Lesion	II	GO:0060429	epithelium development	387	2	1.58	0.47089
Camalexin	II	GO:1901607	alpha-amino acid biosynthetic process	365	4	1.71	0.09204			Lesion	II	GO:0006633	fatty acid biosynthetic process	158	1	0.64	0.47747
Camalexin	II	GO:0042886	amide transport	111	2	0.52	0.09539			Lesion	II	GO:0009966	regulation of signal transduction	161	1	0.66	0.4839
Camalexin	II	GO:0009850	auxin metabolic process	113	2	0.53	0.09829			Lesion	II	GO:0023051	regulation of signaling	162	1	0.66	0.48602
Camalexin	II	GO:0015698	inorganic anion transport	236	3	1.1	0.09892			Lesion	II	GO:0010646	regulation of cell communication	164	1	0.67	0.49025
Camalexin	II	GO:0046686	response to cadmium ion	376	4	1.76	0.09989			Lesion	II	GO:0009404	toxin metabolic process	167	1	0.68	0.49652
Camalexin	II	GO:0007167	enzyme linked receptor protein signaling...	115	2	0.54	0.10123			Lesion	II	GO:0009407	toxin catabolic process	167	1	0.68	0.49652
Camalexin	II	GO:0007169	transmembrane receptor protein tyrosine ...	115	2	0.54	0.10123			Lesion	II	GO:0009615	response to virus	168	1	0.69	0.4986
Camalexin	II	GO:0007568	aging	116	2	0.54	0.1027			Lesion	II	GO:0010374	stomatal complex development	174	1	0.71	0.51086
Camalexin	II	GO:0055085	transmembrane transport	688	6	3.22	0.10331			Lesion	II	GO:0048827	phyllome development	684	3	2.79	0.53264
Camalexin	II	GO:0009084	glutamine family amino acid biosynthetic...	24	1	0.11	0.10656			Lesion	II	GO:0009845	seed germination	189	1	0.77	0.54025
Camalexin	II	GO:0010103	stomatal complex morphogenesis	119	2	0.56	0.10716			Lesion	II	GO:0060255	regulation of macromolecule metabolic pr...	2187	9	8.93	0.54286
Camalexin	II	GO:0002831	regulation of response to biotic stimulu...	25	1	0.12	0.11074			Lesion	II	GO:0072594	establishment of protein localization to...	461	2	1.88	0.56479
Camalexin	II	GO:0006518	peptide metabolic process	25	1	0.12	0.11074			Lesion	II	GO:0019684	photosynthesis, light reaction	207	1	0.84	0.57323
Camalexin	II	GO:0042445	hormone metabolic process	254	3	1.19	0.11648			Lesion	II	GO:0009411	response to UV	208	1	0.85	0.57499
Camalexin	II	GO:0048443	stamen development	127	2	0.59	0.1193			Lesion	II	GO:0033365	protein localization to organelle	472	2	1.93	0.57771
Camalexin	II	GO:0048466	androecium development	127	2	0.59	0.1193			Lesion	II	GO:0034654	nucleobase-containing compound biosynthe...	2253	9	9.2	0.58048
Camalexin	II	GO:0002213	defense response to insect	28	1	0.13	0.12319			Lesion	II	GO:0048364	root development	492	2	2.01	0.6005
Camalexin	II	GO:0006576	cellular biogenic amine metabolic proces...	133	2	0.62	0.12862			Lesion	II	GO:0022622	root system development	493	2	2.01	0.60161
Camalexin	II	GO:0009611	response to wounding	268	3	1.25	0.13089			Lesion	II	GO:1901135	carbohydrate derivative metabolic proces...	1021	4	4.17	0.6053
Camalexin	II	GO:0009646	response to absence of light	31	1	0.15	0.13547			Lesion	II	GO:0016567	protein ubiquitination	226	1	0.92	0.60551
Camalexin	II	GO:1901566	organonitrogen compound biosynthetic pro...	927	7	4.34	0.14315			Lesion	II	GO:0048513	organ development	1561	6	6.37	0.62167
Camalexin	II	GO:0002238	response to molecule of fungal origin	33	1	0.15	0.14355			Lesion	II	GO:0009642	response to light intensity	238	1	0.97	0.62464
Camalexin	II	GO:0046685	response to arsenic-containing substance	33	1	0.15	0.14355			Lesion	II	GO:0032446	protein modification by small protein co...	240	1	0.98	0.62774
Camalexin	II	GO:0044106	cellular amine metabolic process	143	2	0.67	0.1445			Lesion	II	GO:0006721	terpenoid metabolic process	241	1	0.98	0.62928
Camalexin	II	GO:1901606	alpha-amino acid catabolic process	147	2	0.69	0.15097			Lesion	II	GO:0042445	hormone metabolic process	254	1	1.04	0.64873
Camalexin	II	GO:0007030	Golgi organization	148	2	0.69	0.1526			Lesion	II	GO:0008544	epidermis development	548	2	2.24	0.65942
Camalexin	II	GO:0048767	root hair elongation	149	2	0.7	0.15423			Lesion	II	GO:0043588	skin development	548	2	2.24	0.65942
Camalexin	II	GO:0009817	defense response to fungus, incompatible...	37	1	0.17	0.15951			Lesion	II	GO:0009555	pollen development	262	1	1.07	0.6602
Camalexin	II	GO:0009063	cellular amino acid catabolic process	153	2	0.72	0.16078			Lesion	II	GO:0044248	cellular catabolic process	1367	5	5.58	0.66466
Camalexin	II	GO:0008652	cellular amino acid biosynthetic process	454	4	2.13	0.1636			Lesion	II	GO:0015979	photosynthesis	266	1	1.09	0.66579
Camalexin	II	GO:0015706	nitrate transport	160	2	0.75	0.17237			Lesion	II	GO:0044036	cell wall macromolecule metabolic proces...	266	1	1.09	0.66579
Camalexin	II	GO:0016143	S-glycoside metabolic process	164	2	0.77	0.17905			Lesion	II	GO:0034645	cellular macromolecule biosynthetic proc...	3480	13	14.21	0.68441
Camalexin	II	GO:0019757	glycosinolate metabolic process	164	2	0.77	0.17905			Lesion	II	GO:0048468	cell development	580	2	2.37	0.68991
Camalexin	II	GO:0019760	glucosinolate metabolic process	164	2	0.77	0.17905			Lesion	II	GO:0016482	cytoplasmic transport	600	2	2.45	0.70783
Camalexin	II	GO:0009556	microsporogenesis	44	1	0.21	0.18672			Lesion	II	GO:0009059	macromolecule biosynthetic process	3545	13	14.47	0.71131
Camalexin	II	GO:0010038	response to metal ion	482	4	2.26	0.18942			Lesion	II	GO:0009733	response to auxin stimulus	303	1	1.24	0.71342
Camalexin	II	GO:0006096	glycolysis	172	2	0.81	0.19253			Lesion	II	GO:0044271	cellular nitrogen compound biosynthetic ...	2531	9	10.33	0.72201
Camalexin	II	GO:0071555	cell wall organization	488	4	2.28	0.19512			Lesion	II	GO:0018130	heterocycle biosynthetic process	2560	9	10.45	0.73488
Camalexin	II	GO:0010374	stomatal complex development	174	2	0.81	0.19592			Lesion	II	GO:0048522	positive regulation of cellular process	642	2	2.62	0.74269
Camalexin	II	GO:0048236	plant-type spore development	47	1	0.22	0.19812			Lesion	II	GO:0009639	response to red or far red light	330	1	1.35	0.74388
Camalexin	II	GO:0009690	cytokinin metabolic process	49	1	0.23	0.20562			Lesion	II	GO:0007275	multicellular organismal development	2888	10	11.79	0.76119
Camalexin	II	GO:0006979	response to oxidative stress	508	4	2.38	0.2145			Lesion	II	GO:0048588	developmental cell growth	350	1	1.43	0.76436
Camalexin	II	GO:0048827	phyllome development	684	5	3.2	0.21658			Lesion	II	GO:0070647	protein modification by small protein co...	360	1	1.47	0.77399
Camalexin	II	GO:0006355	regulation of transcription, DNA-depende...	1799	11	8.42	0.21837			Lesion	II	GO:0010817	regulation of hormone levels	362	1	1.48	0.77587
Camalexin	II	GO:2001141	regulation of RNA biosynthetic process	1799	11	8.42	0.21837			Lesion	II	GO:0045893	positive regulation of transcription, DN...	366	1	1.49	0.77958
Camalexin	II	GO:0052542	defense response by callose deposition	53	1	0.25	0.22043			Lesion	II	GO:0010628	positive regulation of gene expression	368	1	1.5	0.78141
Camalexin	II	GO:0009845	seed germination	189	2	0.88	0.22158			Lesion	II	GO:0010016	shoot system morphogenesis	370	1	1.51	0.78323
Camalexin	II	GO:0051252	regulation of RNA metabolic process	1809	11	8.47	0.22362			Lesion	II	GO:0051254	positive regulation of RNA metabolic pro...	370	1	1.51	0.78323
Camalexin	II	GO:0045229	external encapsulating structure organiz...	520	4	2.43	0.22638			Lesion	II	GO:0045935	positive regulation of nucleobase-contai...	375	1	1.53	0.7877
Camalexin	II	GO:0009072	aromatic amino acid family metabolic pro...	193	2	0.9	0.22847			Lesion	II	GO:0046686	response to cadmium ion	376	1	1.53	0.78859
Camalexin	II	GO:0009734	auxin mediated signaling pathway	56	1	0.26	0.23136			Lesion	II	GO:0051173	positive regulation of nitrogen compound...	377	1	1.54	0.78947
Camalexin	II	GO:0010150	leaf senescence	56	1	0.26	0.23136			Lesion	II	GO:0010557	positive regulation of macromolecule bio...	395	1	1.61	0.80472
Camalexin	II	GO:0006813	potassium ion transport	57	1	0.27	0.23497			Lesion	II	GO:0048438	floral whorl development	395	1	1.61	0.80472
Camalexin	II	GO:0046700	heterocycle catabolic process	359	3	1.68	0.23656			Lesion	II	GO:0006720	isoprenoid metabolic process	396	1	1.62	0.80554
Camalexin	II	GO:0090351	seedling development	198	2	0.93	0.23711			Lesion	II	GO:0031328	positive regulation of cellular biosynth...	401	1	1.64	0.80956
Camalexin	II	GO:0044270	cellular nitrogen compound catabolic pro...	360	3	1.69	0.2378			Lesion	II	GO:0044707	single-multicellular organism process	3021	10	12.33	0.80973
Camalexin	II	GO:0019321	pentose metabolic process	60	1	0.28	0.2457			Lesion	II	GO:0010604	positive regulation of macromolecule met...	410	1	1.67	0.8166
Camalexin	II	GO:1901565	organonitrogen compound catabolic proces...	367	3	1.72	0.24654			Lesion	II	GO:0009886	post-embryonic morphogenesis	413	1	1.69	0.81888
Camalexin	II	GO:0009410	response to xenobiotic stimulus	61	1	0.29	0.24924			Lesion	II	GO:0031325	positive regulation of cellular metaboli...	416	1	1.7	0.82114
Camalexin	II	GO:0043090	amino acid import	61	1	0.29	0.24924			Lesion	II	GO:0055114	oxidation-reduction process	1384	4	5.65	0.8261
Camalexin	II	GO:0010016	shoot system morphogenesis	370	3	1.73	0.2503			Lesion	II	GO:0006508	proteolysis	773	2	3.16	0.82966
Camalexin	II	GO:0042744	hydrogen peroxide catabolic process	62	1	0.29	0.25276			Lesion	II	GO:0016070	RNA metabolic process	2839	9	11.59	0.83885
Camalexin	II	GO:0019439	aromatic compound catabolic process	373	3	1.75	0.25407			Lesion	II	GO:0048229	gametophyte development	441	1	1.8	0.83892
Camalexin	II	GO:0009411	response to UV	208	2	0.97	0.25444			Lesion	II	GO:0048367	shoot system development	1112	3	4.54	0.83997
Camalexin	II	GO:0008544	epidermis development	548	4	2.57	0.25473			Lesion	II	GO:0006091	generation of precursor metabolites and ...	450	1	1.84	0.84489
Camalexin	II	GO:0043588	skin development	548	4	2.57	0.25473			Lesion	II	GO:0009056	catabolic process	1763	5	7.2	0.858
Camalexin	II	GO:0051338	regulation of transferase activity	64	1	0.3	0.25977			Lesion	II	GO:0048437	floral organ development	478	1	1.95	0.86208
Camalexin	II	GO:0071365	cellular response to auxin stimulus	64	1	0.3	0.25977			Lesion	II	GO:0060560	developmental growth involved in morphog...	481	1	1.96	0.86381
Camalexin	II	GO:0070301	cellular response to hydrogen peroxide	66	1	0.31	0.26671			Lesion	II	GO:0010038	response to metal ion	482	1	1.97	0.86438
Camalexin	II	GO:1901361	organic cyclic compound catabolic proces...	384	3	1.8	0.26796			Lesion	II	GO:0032501	multicellular organismal process	3206	10	13.09	0.86491
Camalexin	II	GO:0042446	hormone biosynthetic process	216	2	1.01	0.26832			Lesion	II	GO:0010467	gene expression	2983	9	12.18	0.87885
Camalexin	II	GO:0070085	glycosylation	216	2	1.01	0.26832			Lesion	II	GO:0019748	secondary metabolic process	513	1	2.09	0.88095
Camalexin	II	GO:1901564	organonitrogen compound metabolic proces...	1509	9	7.06	0.2734			Lesion	II	GO:0016192	vesicle-mediated transport	514	1	2.1	0.88145
Camalexin	II	GO:0010556	regulation of macromolecule biosynthetic...	1900	11	8.89	0.27373			Lesion	II	GO:0032502	developmental process	3273	10	13.36	0.88155
Camalexin	II	GO:2000112	regulation of cellular macromolecule bio...	1900	11	8.89	0.27373			Lesion	II	GO:0030154	cell differentiation	898	2	3.67	0.88729
Camalexin	II	GO:0010286	heat acclimation	69	1	0.32	0.27699			Lesion	II	GO:0016049	cell growth	580	1	2.37	0.91025
Camalexin	II	GO:0010155	regulation of proton transport	70	1	0.33	0.28039			Lesion	II	GO:0048569	post-embryonic organ development	585	1	2.39	0.91213
Camalexin	II	GO:0042542	response to hydrogen peroxide	223	2	1.04	0.28048			Lesion	II	GO:0048731	system development	2259	6	9.22	0.91217
Camalexin	II	GO:0048438	floral whorl development	395	3	1.85	0.28194			Lesion	II	GO:0009416	response to light stimulus	972	2	3.97	0.9124
Camalexin	II	GO:0009749	response to glucose stimulus	71	1	0.33	0.28377			Lesion	II	GO:0009888	tissue development	986	2	4.02	0.91653
Camalexin	II	GO:0010260	organ senescence	72	1	0.34	0.28714			Lesion	II	GO:0048589	developmental growth	637	1	2.6	0.92948
Camalexin	II	GO:0016049	cell growth	580	4	2.71	0.28798			Lesion	II	GO:0009314	response to radiation	1041	2	4.25	0.93106
Camalexin	II	GO:0009826	unidimensional cell growth	401	3	1.88	0.2896			Lesion	II	GO:0044767	single-organism developmental process	2370	6	9.67	0.93353
Camalexin	II	GO:0044271	cellular nitrogen compound biosynthetic ...	2531	14	11.85	0.29268			Lesion	II	GO:0090304	nucleic acid metabolic process	3312	9	13.52	0.94101
Camalexin	II	GO:0009059	macromolecule biosynthetic process	3545	19	16.59	0.29386			Lesion	II	GO:0006812	cation transport	710	1	2.9	0.94828
Camalexin	II	GO:0031326	regulation of cellular biosynthetic proc...	1939	11	9.08	0.2963			Lesion	II	GO:0048869	cellular developmental process	1150	2	4.69	0.95317
Camalexin	II	GO:0071554	cell wall organization or biogenesis	775	5	3.63	0.29707			Lesion	II	GO:1901575	organic substance catabolic process	1528	3	6.24	0.9548
Camalexin	II	GO:0019219	regulation of nucleobase-containing comp...	1943	11	9.09	0.29865			Lesion	II	GO:0009908	flower development	758	1	3.09	0.95784
Camalexin	II	GO:0016226	iron-sulfur cluster assembly	77	1	0.36	0.30373			Lesion	II	GO:0040007	growth	763	1	3.11	0.95873
Camalexin	II	GO:0031163	metallo-sulfur cluster assembly	77	1	0.36	0.30373			Lesion	II	GO:0071554	cell wall organization or biogenesis	775	1	3.16	0.96079
Camalexin	II	GO:0009642	response to light intensity	238	2	1.11	0.30646			Lesion	II	GO:0048856	anatomical structure development	2958	7	12.07	0.9681
Camalexin	II	GO:0006351	transcription, DNA-dependent	1959	11	9.17	0.30809			Lesion	II	GO:0005975	carbohydrate metabolic process	1645	3	6.72	0.96923
Camalexin	II	GO:0032774	RNA biosynthetic process	1962	11	9.18	0.30987			Lesion	II	GO:0009791	post-embryonic development	1792	3	7.32	0.98131
Camalexin	II	GO:0051171	regulation of nitrogen compound metaboli...	1971	11	9.23	0.31522			Lesion	II	GO:0006139	nucleobase-containing compound metabolic...	3783	9	15.44	0.98194
Camalexin	II	GO:0010218	response to far red light	81	1	0.38	0.31673			Lesion	II	GO:0065008	regulation of biological quality	957	1	3.91	0.98205
Camalexin	II	GO:0044550	secondary metabolite biosynthetic proces...	244	2	1.14	0.31681			Lesion	II	GO:0009653	anatomical structure morphogenesis	1438	2	5.87	0.98383
Camalexin	II	GO:0009408	response to heat	247	2	1.16	0.32197			Lesion	II	GO:0046483	heterocycle metabolic process	4140	10	16.9	0.98445
Camalexin	II	GO:0015672	monovalent inorganic cation transport	248	2	1.16	0.32369			Lesion	II	GO:0034641	cellular nitrogen compound metabolic pro...	4142	10	16.91	0.98453
Camalexin	II	GO:0010106	cellular response to iron ion starvation	88	1	0.41	0.33891			Lesion	II	GO:0006807	nitrogen compound metabolic process	4529	10	18.49	0.9948
Camalexin	II	GO:0009555	pollen development	262	2	1.23	0.34764			Lesion	II	GO:0048608	reproductive structure development	1399	1	5.71	0.9974
Camalexin	II	GO:0010468	regulation of gene expression	2028	11	9.49	0.34965			Lesion	II	GO:0061458	reproductive system development	1399	1	5.71	0.9974
Camalexin	II	GO:0048764	trichoblast maturation	264	2	1.24	0.35104			Lesion	II	GO:1901564	organonitrogen compound metabolic proces...	1509	1	6.16	0.99841
Camalexin	II	GO:0048765	root hair cell differentiation	264	2	1.24	0.35104			Lesion	II	GO:0006996	organelle organization	1711	1	6.98	0.99936
Camalexin	II	GO:0034614	cellular response to reactive oxygen spe...	92	1	0.43	0.35126			Lesion	II	GO:0003006	developmental process involved in reprod...	1749	1	7.14	0.99946
Camalexin	II	GO:0080167	response to karrikin	92	1	0.43	0.35126			Lesion	II	GO:0022414	reproductive process	1824	1	7.45	0.99961
Camalexin	II	GO:0006091	generation of precursor metabolites and ...	450	3	2.11	0.35248			Lesion	II	GO:0000003	reproduction	1967	1	8.03	0.9998
Camalexin	II	GO:0048469	cell maturation	265	2	1.24	0.35274			Lesion	II	GO:0008150	biological_process	18373	75	75	1
Camalexin	II	GO:0043085	positive regulation of catalytic activit...	94	1	0.44	0.35735			Lesion	II	GO:0000002	mitochondrial genome maintenance	5	0	0.02	1
Camalexin	II	GO:0044093	positive regulation of molecular functio...	94	1	0.44	0.35735			Lesion	II	GO:0000012	single strand break repair	1	0	0	1
Camalexin	II	GO:0009932	cell tip growth	271	2	1.27	0.3629			Lesion	II	GO:0000018	regulation of DNA recombination	6	0	0.02	1
Camalexin	II	GO:0006826	iron ion transport	97	1	0.45	0.36637			Lesion	II	GO:0000023	maltose metabolic process	121	0	0.49	1
Camalexin	II	GO:0009756	carbohydrate mediated signaling	97	1	0.45	0.36637			Lesion	II	GO:0000024	maltose biosynthetic process	1	0	0	1
Camalexin	II	GO:0010182	sugar mediated signaling pathway	97	1	0.45	0.36637			Lesion	II	GO:0000025	maltose catabolic process	2	0	0.01	1
Camalexin	II	GO:0044723	single-organism carbohydrate metabolic p...	1253	7	5.87	0.3711			Lesion	II	GO:0000028	ribosomal small subunit assembly	2	0	0.01	1
Camalexin	II	GO:0021700	developmental maturation	276	2	1.29	0.37132			Lesion	II	GO:0000038	very long-chain fatty acid metabolic pro...	40	0	0.16	1
Camalexin	II	GO:0009735	response to cytokinin stimulus	100	1	0.47	0.37528			Lesion	II	GO:0000041	transition metal ion transport	184	0	0.75	1
Camalexin	II	GO:0034599	cellular response to oxidative stress	101	1	0.47	0.37822			Lesion	II	GO:0000045	autophagic vacuole assembly	3	0	0.01	1
Camalexin	II	GO:0010054	trichoblast differentiation	282	2	1.32	0.38136			Lesion	II	GO:0000059	protein import into nucleus, docking	11	0	0.04	1
Camalexin	II	GO:0048437	floral organ development	478	3	2.24	0.38826			Lesion	II	GO:0000060	protein import into nucleus, translocati...	5	0	0.02	1
Camalexin	II	GO:0009637	response to blue light	105	1	0.49	0.38984			Lesion	II	GO:0000070	mitotic sister chromatid segregation	2	0	0.01	1
Camalexin	II	GO:0071322	cellular response to carbohydrate stimul...	105	1	0.49	0.38984			Lesion	II	GO:0000072	M phase specific microtubule process	1	0	0	1
Camalexin	II	GO:0060560	developmental growth involved in morphog...	481	3	2.25	0.39207			Lesion	II	GO:0000075	cell cycle checkpoint	10	0	0.04	1
Camalexin	II	GO:0010053	root epidermal cell differentiation	291	2	1.36	0.39631			Lesion	II	GO:0000076	DNA replication checkpoint	2	0	0.01	1
Camalexin	II	GO:0016036	cellular response to phosphate starvatio...	111	1	0.52	0.40688			Lesion	II	GO:0000077	DNA damage checkpoint	1	0	0	1
Camalexin	II	GO:0042545	cell wall modification	300	2	1.4	0.41109			Lesion	II	GO:0000079	regulation of cyclin-dependent protein s...	43	0	0.18	1
Camalexin	II	GO:0006818	hydrogen transport	113	1	0.53	0.41245			Lesion	II	GO:0000082	G1/S transition of mitotic cell cycle	3	0	0.01	1
Camalexin	II	GO:0015992	proton transport	113	1	0.53	0.41245			Lesion	II	GO:0000086	G2/M transition of mitotic cell cycle	62	0	0.25	1
Camalexin	II	GO:0010583	response to cyclopentenone	115	1	0.54	0.41797			Lesion	II	GO:0000087	M phase of mitotic cell cycle	1	0	0	1
Camalexin	II	GO:0018130	heterocycle biosynthetic process	2560	13	11.98	0.42165			Lesion	II	GO:0000096	sulfur amino acid metabolic process	268	0	1.09	1
Camalexin	II	GO:0019748	secondary metabolic process	513	3	2.4	0.43233			Lesion	II	GO:0000097	sulfur amino acid biosynthetic process	236	0	0.96	1
Camalexin	III	GO:0007154	cell communication	1969	21	5.04	3.1e-09			Lesion	III	GO:0006914	autophagy	60	6	0.12	2.4e-09
Camalexin	III	GO:0051716	cellular response to stimulus	2601	21	6.65	4.2e-07			Lesion	III	GO:0046482	para-aminobenzoic acid metabolic process	32	4	0.07	5.4e-07
Camalexin	III	GO:0007165	signal transduction	1620	16	4.14	1.3e-06			Lesion	III	GO:0044248	cellular catabolic process	1367	12	2.83	1.2e-05
Camalexin	III	GO:0044700	single organism signaling	1686	16	4.31	2.3e-06			Lesion	III	GO:0019566	arabinose metabolic process	3	2	0.01	1.2e-05
Camalexin	III	GO:0023052	signaling	1687	16	4.32	2.3e-06			Lesion	III	GO:0009056	catabolic process	1763	13	3.65	3e-05
Camalexin	III	GO:0010106	cellular response to iron ion starvation	88	5	0.23	2.9e-06			Lesion	III	GO:0009072	aromatic amino acid family metabolic pro...	193	5	0.4	4.6e-05
Camalexin	III	GO:0006826	iron ion transport	97	5	0.25	4.8e-06			Lesion	III	GO:0006520	cellular amino acid metabolic process	713	7	1.47	0.00057
Camalexin	III	GO:0000041	transition metal ion transport	184	6	0.47	7.1e-06			Lesion	III	GO:0042537	benzene-containing compound metabolic pr...	209	4	0.43	0.00089
Camalexin	III	GO:0015698	inorganic anion transport	236	6	0.6	2.9e-05			Lesion	III	GO:0006944	cellular membrane fusion	226	4	0.47	0.00119
Camalexin	III	GO:0055114	oxidation-reduction process	1384	13	3.54	3e-05			Lesion	III	GO:0061025	membrane fusion	226	4	0.47	0.00119
Camalexin	III	GO:0010167	response to nitrate	148	5	0.38	3.7e-05			Lesion	III	GO:0006012	galactose metabolic process	29	2	0.06	0.00163
Camalexin	III	GO:0015706	nitrate transport	160	5	0.41	5.4e-05			Lesion	III	GO:0016197	endosomal transport	29	2	0.06	0.00163
Camalexin	III	GO:0050896	response to stimulus	5439	26	13.91	0.0002			Lesion	III	GO:0006554	lysine catabolic process	1	1	0	0.00207
Camalexin	III	GO:0007167	enzyme linked receptor protein signaling...	115	4	0.29	0.00021			Lesion	III	GO:0019477	L-lysine catabolic process	1	1	0	0.00207
Camalexin	III	GO:0007169	transmembrane receptor protein tyrosine ...	115	4	0.29	0.00021			Lesion	III	GO:0046369	galactose biosynthetic process	1	1	0	0.00207
Camalexin	III	GO:0009267	cellular response to starvation	239	5	0.61	0.00035			Lesion	III	GO:0046440	L-lysine metabolic process	1	1	0	0.00207
Camalexin	III	GO:0042594	response to starvation	245	5	0.63	0.00039			Lesion	III	GO:1900409	positive regulation of cellular response...	1	1	0	0.00207
Camalexin	III	GO:0031669	cellular response to nutrient levels	250	5	0.64	0.00043			Lesion	III	GO:0009987	cellular process	10804	31	22.35	0.00253
Camalexin	III	GO:0007166	cell surface receptor signaling pathway	139	4	0.36	0.00043			Lesion	III	GO:0006635	fatty acid beta-oxidation	147	3	0.3	0.00345
Camalexin	III	GO:0031667	response to nutrient levels	262	5	0.67	0.00053			Lesion	III	GO:0019395	fatty acid oxidation	152	3	0.31	0.00379
Camalexin	III	GO:0031668	cellular response to extracellular stimu...	285	5	0.73	0.00078			Lesion	III	GO:0046373	L-arabinose metabolic process	2	1	0	0.00413
Camalexin	III	GO:0071496	cellular response to external stimulus	286	5	0.73	0.00079			Lesion	III	GO:0048102	autophagic cell death	2	1	0	0.00413
Camalexin	III	GO:0009991	response to extracellular stimulus	298	5	0.76	0.00095			Lesion	III	GO:1900407	regulation of cellular response to oxida...	2	1	0	0.00413
Camalexin	III	GO:0030001	metal ion transport	490	6	1.25	0.00148			Lesion	III	GO:0034440	lipid oxidation	158	3	0.33	0.00422
Camalexin	III	GO:0006820	anion transport	499	6	1.28	0.00163			Lesion	III	GO:0044237	cellular metabolic process	8483	26	17.54	0.00466
Camalexin	III	GO:0035556	intracellular signal transduction	511	6	1.31	0.00183			Lesion	III	GO:0016054	organic acid catabolic process	345	4	0.71	0.00545
Camalexin	III	GO:0050794	regulation of cellular process	3846	19	9.84	0.00185			Lesion	III	GO:0046395	carboxylic acid catabolic process	345	4	0.71	0.00545
Camalexin	III	GO:0065007	biological regulation	4830	22	12.36	0.00195			Lesion	III	GO:0007033	vacuole organization	55	2	0.11	0.00577
Camalexin	III	GO:0010359	regulation of anion channel activity	26	2	0.07	0.002			Lesion	III	GO:0006572	tyrosine catabolic process	3	1	0.01	0.00619
Camalexin	III	GO:0044763	single-organism cellular process	6236	26	15.95	0.00209			Lesion	III	GO:0009727	detection of ethylene stimulus	3	1	0.01	0.00619
Camalexin	III	GO:0022898	regulation of transmembrane transporter ...	28	2	0.07	0.00232			Lesion	III	GO:0045493	xylan catabolic process	3	1	0.01	0.00619
Camalexin	III	GO:0032409	regulation of transporter activity	28	2	0.07	0.00232			Lesion	III	GO:1901999	homogentisate metabolic process	3	1	0.01	0.00619
Camalexin	III	GO:0032412	regulation of ion transmembrane transpor...	28	2	0.07	0.00232			Lesion	III	GO:1902000	homogentisate catabolic process	3	1	0.01	0.00619
Camalexin	III	GO:0034762	regulation of transmembrane transport	28	2	0.07	0.00232			Lesion	III	GO:0009062	fatty acid catabolic process	187	3	0.39	0.00674
Camalexin	III	GO:0034765	regulation of ion transmembrane transpor...	28	2	0.07	0.00232			Lesion	III	GO:0019321	pentose metabolic process	60	2	0.12	0.00684
Camalexin	III	GO:0044070	regulation of anion transport	37	2	0.09	0.00403			Lesion	III	GO:0044282	small molecule catabolic process	375	4	0.78	0.00729
Camalexin	III	GO:0050789	regulation of biological process	4454	20	11.39	0.00434			Lesion	III	GO:0044712	single-organism catabolic process	375	4	0.78	0.00729
Camalexin	III	GO:0010043	response to zinc ion	47	2	0.12	0.00643			Lesion	III	GO:0072329	monocarboxylic acid catabolic process	193	3	0.4	0.00735
Camalexin	III	GO:0006812	cation transport	710	6	1.82	0.00909			Lesion	III	GO:0030258	lipid modification	197	3	0.41	0.00777
Camalexin	III	GO:0044699	single-organism process	7736	28	19.79	0.01174			Lesion	III	GO:0000256	allantoin catabolic process	4	1	0.01	0.00825
Camalexin	III	GO:0006811	ion transport	1013	7	2.59	0.01385			Lesion	III	GO:0015969	guanosine tetraphosphate metabolic proce...	4	1	0.01	0.00825
Camalexin	III	GO:0044710	single-organism metabolic process	4058	17	10.38	0.01946			Lesion	III	GO:0034035	purine ribonucleoside bisphosphate metab...	4	1	0.01	0.00825
Camalexin	III	GO:0009605	response to external stimulus	613	5	1.57	0.01968			Lesion	III	GO:0043605	cellular amide catabolic process	4	1	0.01	0.00825
Camalexin	III	GO:1901698	response to nitrogen compound	629	5	1.61	0.02173			Lesion	III	GO:0010260	organ senescence	72	2	0.15	0.00972
Camalexin	III	GO:0071705	nitrogen compound transport	646	5	1.65	0.02405			Lesion	III	GO:0044242	cellular lipid catabolic process	216	3	0.45	0.00999
Camalexin	III	GO:0009806	lignan metabolic process	10	1	0.03	0.02529			Lesion	III	GO:0006892	post-Golgi vesicle-mediated transport	5	1	0.01	0.0103
Camalexin	III	GO:0009807	lignan biosynthetic process	10	1	0.03	0.02529			Lesion	III	GO:0006896	Golgi to vacuole transport	5	1	0.01	0.0103
Camalexin	III	GO:0042343	indole glucosinolate metabolic process	10	1	0.03	0.02529			Lesion	III	GO:0046835	carbohydrate phosphorylation	5	1	0.01	0.0103
Camalexin	III	GO:0048764	trichoblast maturation	264	3	0.68	0.0299			Lesion	III	GO:1901564	organonitrogen compound metabolic proces...	1509	8	3.12	0.01074
Camalexin	III	GO:0048765	root hair cell differentiation	264	3	0.68	0.0299			Lesion	III	GO:0016042	lipid catabolic process	226	3	0.47	0.01129
Camalexin	III	GO:0048469	cell maturation	265	3	0.68	0.03019			Lesion	III	GO:0016558	protein import into peroxisome matrix	78	2	0.16	0.01133
Camalexin	III	GO:0009699	phenylpropanoid biosynthetic process	107	2	0.27	0.03064			Lesion	III	GO:0006625	protein targeting to peroxisome	80	2	0.17	0.01189
Camalexin	III	GO:0006950	response to stress	3286	14	8.41	0.03168			Lesion	III	GO:0072662	protein localization to peroxisome	80	2	0.17	0.01189
Camalexin	III	GO:0021700	developmental maturation	276	3	0.71	0.03347			Lesion	III	GO:0072663	establishment of protein localization to...	80	2	0.17	0.01189
Camalexin	III	GO:0010054	trichoblast differentiation	282	3	0.72	0.03534			Lesion	III	GO:0043574	peroxisomal transport	81	2	0.17	0.01218
Camalexin	III	GO:0010053	root epidermal cell differentiation	291	3	0.74	0.03823			Lesion	III	GO:0000255	allantoin metabolic process	6	1	0.01	0.01235
Camalexin	III	GO:0065009	regulation of molecular function	306	3	0.78	0.04332			Lesion	III	GO:0009720	detection of hormone stimulus	6	1	0.01	0.01235
Camalexin	III	GO:0043269	regulation of ion transport	130	2	0.33	0.04367			Lesion	III	GO:0009726	detection of endogenous stimulus	6	1	0.01	0.01235
Camalexin	III	GO:0006952	defense response	1327	7	3.39	0.05032			Lesion	III	GO:0044238	primary metabolic process	8582	25	17.75	0.01383
Camalexin	III	GO:0009698	phenylpropanoid metabolic process	148	2	0.38	0.05504			Lesion	III	GO:0019752	carboxylic acid metabolic process	1585	8	3.28	0.0142
Camalexin	III	GO:0051049	regulation of transport	149	2	0.38	0.0557			Lesion	III	GO:0006559	L-phenylalanine catabolic process	7	1	0.01	0.01439
Camalexin	III	GO:0006874	cellular calcium ion homeostasis	25	1	0.06	0.06207			Lesion	III	GO:1902222	erythrose 4-phosphate/phosphoenolpyruvat...	7	1	0.01	0.01439
Camalexin	III	GO:0010035	response to inorganic substance	1124	6	2.88	0.06541			Lesion	III	GO:0043436	oxoacid metabolic process	1594	8	3.3	0.01466
Camalexin	III	GO:0010015	root morphogenesis	364	3	0.93	0.06601			Lesion	III	GO:0072594	establishment of protein localization to...	461	4	0.95	0.01472
Camalexin	III	GO:0009691	cytokinin biosynthetic process	28	1	0.07	0.06926			Lesion	III	GO:0006082	organic acid metabolic process	1596	8	3.3	0.01476
Camalexin	III	GO:0055074	calcium ion homeostasis	29	1	0.07	0.07164			Lesion	III	GO:0033365	protein localization to organelle	472	4	0.98	0.01593
Camalexin	III	GO:0009913	epidermal cell differentiation	386	3	0.99	0.0758			Lesion	III	GO:0032787	monocarboxylic acid metabolic process	1006	6	2.08	0.01631
Camalexin	III	GO:0032879	regulation of localization	178	2	0.46	0.076			Lesion	III	GO:0009228	thiamine biosynthetic process	8	1	0.02	0.01643
Camalexin	III	GO:0030855	epithelial cell differentiation	387	3	0.99	0.07626			Lesion	III	GO:0042724	thiamine-containing compound biosyntheti...	8	1	0.02	0.01643
Camalexin	III	GO:0060429	epithelium development	387	3	0.99	0.07626			Lesion	III	GO:0008152	metabolic process	10253	28	21.21	0.01805
Camalexin	III	GO:0034220	ion transmembrane transport	181	2	0.46	0.07822			Lesion	III	GO:0006570	tyrosine metabolic process	9	1	0.02	0.01847
Camalexin	III	GO:0006897	endocytosis	38	1	0.1	0.09283			Lesion	III	GO:0006772	thiamine metabolic process	9	1	0.02	0.01847
Camalexin	III	GO:0009809	lignin biosynthetic process	38	1	0.1	0.09283			Lesion	III	GO:0042723	thiamine-containing compound metabolic p...	9	1	0.02	0.01847
Camalexin	III	GO:0072503	cellular divalent inorganic cation homeo...	40	1	0.1	0.09748			Lesion	III	GO:0007031	peroxisome organization	103	2	0.21	0.01919
Camalexin	III	GO:0042446	hormone biosynthetic process	216	2	0.55	0.1055			Lesion	III	GO:0044743	intracellular protein transmembrane impo...	103	2	0.21	0.01919
Camalexin	III	GO:0072507	divalent inorganic cation homeostasis	48	1	0.12	0.11583			Lesion	III	GO:0065002	intracellular protein transmembrane tran...	104	2	0.22	0.01954
Camalexin	III	GO:0009690	cytokinin metabolic process	49	1	0.13	0.1181			Lesion	III	GO:0071806	protein transmembrane transport	104	2	0.22	0.01954
Camalexin	III	GO:0006468	protein phosphorylation	1039	5	2.66	0.12483			Lesion	III	GO:0006623	protein targeting to vacuole	105	2	0.22	0.01989
Camalexin	III	GO:0044550	secondary metabolite biosynthetic proces...	244	2	0.62	0.12891			Lesion	III	GO:0072665	protein localization to vacuole	105	2	0.22	0.01989
Camalexin	III	GO:0048364	root development	492	3	1.26	0.13094			Lesion	III	GO:0072666	establishment of protein localization to...	105	2	0.22	0.01989
Camalexin	III	GO:0022622	root system development	493	3	1.26	0.13152			Lesion	III	GO:0006979	response to oxidative stress	508	4	1.05	0.02029
Camalexin	III	GO:0042445	hormone metabolic process	254	2	0.65	0.13754			Lesion	III	GO:0003333	amino acid transmembrane transport	10	1	0.02	0.0205
Camalexin	III	GO:0009808	lignin metabolic process	59	1	0.15	0.14046			Lesion	III	GO:0016192	vesicle-mediated transport	514	4	1.06	0.02108
Camalexin	III	GO:0019748	secondary metabolic process	513	3	1.31	0.14322			Lesion	III	GO:0071369	cellular response to ethylene stimulus	109	2	0.23	0.02134
Camalexin	III	GO:0006855	drug transmembrane transport	62	1	0.16	0.14706			Lesion	III	GO:0007034	vacuolar transport	115	2	0.24	0.02358
Camalexin	III	GO:0016310	phosphorylation	1118	5	2.86	0.15569			Lesion	III	GO:0007568	aging	116	2	0.24	0.02396
Camalexin	III	GO:0015893	drug transport	66	1	0.17	0.15579			Lesion	III	GO:0009750	response to fructose stimulus	117	2	0.24	0.02435
Camalexin	III	GO:0042493	response to drug	67	1	0.17	0.15795			Lesion	III	GO:0006553	lysine metabolic process	13	1	0.03	0.02656
Camalexin	III	GO:0008544	epidermis development	548	3	1.4	0.16452			Lesion	III	GO:0006558	L-phenylalanine metabolic process	14	1	0.03	0.02858
Camalexin	III	GO:0043588	skin development	548	3	1.4	0.16452			Lesion	III	GO:0033865	nucleoside bisphosphate metabolic proces...	14	1	0.03	0.02858
Camalexin	III	GO:0008152	metabolic process	10253	30	26.23	0.16812			Lesion	III	GO:0033875	ribonucleoside bisphosphate metabolic pr...	14	1	0.03	0.02858
Camalexin	III	GO:0006875	cellular metal ion homeostasis	72	1	0.18	0.16871			Lesion	III	GO:0034032	purine nucleoside bisphosphate metabolic...	14	1	0.03	0.02858
Camalexin	III	GO:0010089	xylem development	72	1	0.18	0.16871			Lesion	III	GO:1902221	erythrose 4-phosphate/phosphoenolpyruvat...	14	1	0.03	0.02858
Camalexin	III	GO:0001666	response to hypoxia	75	1	0.19	0.1751			Lesion	III	GO:0009066	aspartate family amino acid metabolic pr...	131	2	0.27	0.03
Camalexin	III	GO:0036293	response to decreased oxygen levels	76	1	0.19	0.17722			Lesion	III	GO:0009743	response to carbohydrate stimulus	333	3	0.69	0.03119
Camalexin	III	GO:0070482	response to oxygen levels	77	1	0.2	0.17933			Lesion	III	GO:0009746	response to hexose stimulus	136	2	0.28	0.03214
Camalexin	III	GO:0033554	cellular response to stress	1180	5	3.02	0.18197			Lesion	III	GO:0009593	detection of chemical stimulus	16	1	0.03	0.0326
Camalexin	III	GO:0048468	cell development	580	3	1.48	0.18478			Lesion	III	GO:0034284	response to monosaccharide stimulus	139	2	0.29	0.03345
Camalexin	III	GO:0009987	cellular process	10804	31	27.64	0.19865			Lesion	III	GO:0016482	cytoplasmic transport	600	4	1.24	0.03458
Camalexin	III	GO:1901700	response to oxygen-containing compound	1881	7	4.81	0.20125			Lesion	III	GO:1901575	organic substance catabolic process	1528	7	3.16	0.035
Camalexin	III	GO:0016132	brassinosteroid biosynthetic process	90	1	0.23	0.20633			Lesion	III	GO:0071704	organic substance metabolic process	9163	25	18.95	0.03509
Camalexin	III	GO:0010087	phloem or xylem histogenesis	91	1	0.23	0.20837			Lesion	III	GO:1901606	alpha-amino acid catabolic process	147	2	0.3	0.03704
Camalexin	III	GO:0016129	phytosteroid biosynthetic process	91	1	0.23	0.20837			Lesion	III	GO:0016044	cellular membrane organization	625	4	1.29	0.03927
Camalexin	III	GO:0043086	negative regulation of catalytic activit...	93	1	0.24	0.21243			Lesion	III	GO:0061024	membrane organization	625	4	1.29	0.03927
Camalexin	III	GO:0016131	brassinosteroid metabolic process	94	1	0.24	0.21446			Lesion	III	GO:0009063	cellular amino acid catabolic process	153	2	0.32	0.03983
Camalexin	III	GO:0016128	phytosteroid metabolic process	95	1	0.24	0.21648			Lesion	III	GO:1901565	organonitrogen compound catabolic proces...	367	3	0.76	0.03985
Camalexin	III	GO:0044092	negative regulation of molecular functio...	101	1	0.26	0.22849			Lesion	III	GO:0009068	aspartate family amino acid catabolic pr...	20	1	0.04	0.04058
Camalexin	III	GO:0055065	metal ion homeostasis	104	1	0.27	0.23443			Lesion	III	GO:0006631	fatty acid metabolic process	376	3	0.78	0.04233
Camalexin	III	GO:0010817	regulation of hormone levels	362	2	0.93	0.23673			Lesion	III	GO:0015031	protein transport	947	5	1.96	0.04416
Camalexin	III	GO:0009888	tissue development	986	4	2.52	0.24412			Lesion	III	GO:0045184	establishment of protein localization	947	5	1.96	0.04416
Camalexin	III	GO:0055085	transmembrane transport	688	3	1.76	0.25732			Lesion	III	GO:0009744	response to sucrose stimulus	176	2	0.36	0.05122
Camalexin	III	GO:0007568	aging	116	1	0.3	0.25774			Lesion	III	GO:0034285	response to disaccharide stimulus	178	2	0.37	0.05226
Camalexin	III	GO:0042430	indole-containing compound metabolic pro...	116	1	0.3	0.25774			Lesion	III	GO:0055085	transmembrane transport	688	4	1.42	0.05266
Camalexin	III	GO:0034754	cellular hormone metabolic process	132	1	0.34	0.28774			Lesion	III	GO:0008104	protein localization	998	5	2.06	0.05324
Camalexin	III	GO:0030003	cellular cation homeostasis	136	1	0.35	0.29505			Lesion	III	GO:0044281	small molecule metabolic process	2430	9	5.03	0.05578
Camalexin	III	GO:0006810	transport	2840	9	7.27	0.29689			Lesion	III	GO:0006605	protein targeting	731	4	1.51	0.06308
Camalexin	III	GO:0044765	single-organism transport	2494	8	6.38	0.30255			Lesion	III	GO:0009610	response to symbiotic fungus	34	1	0.07	0.06803
Camalexin	III	GO:0010310	regulation of hydrogen peroxide metaboli...	141	1	0.36	0.30409			Lesion	III	GO:0000303	response to superoxide	35	1	0.07	0.06996
Camalexin	III	GO:0006873	cellular ion homeostasis	143	1	0.37	0.30768			Lesion	III	GO:0009608	response to symbiont	35	1	0.07	0.06996
Camalexin	III	GO:0055082	cellular chemical homeostasis	148	1	0.38	0.31656			Lesion	III	GO:0010351	lithium ion transport	36	1	0.07	0.07189
Camalexin	III	GO:0006508	proteolysis	773	3	1.98	0.31701			Lesion	III	GO:1901616	organic hydroxy compound catabolic proce...	39	1	0.08	0.07765
Camalexin	III	GO:0048767	root hair elongation	149	1	0.38	0.31832			Lesion	III	GO:0046907	intracellular transport	1119	5	2.31	0.07891
Camalexin	III	GO:0051234	establishment of localization	2903	9	7.43	0.32038			Lesion	III	GO:0042364	water-soluble vitamin biosynthetic proce...	42	1	0.09	0.08337
Camalexin	III	GO:2000377	regulation of reactive oxygen species me...	157	1	0.4	0.33226			Lesion	III	GO:0006767	water-soluble vitamin metabolic process	43	1	0.09	0.08527
Camalexin	III	GO:0006633	fatty acid biosynthetic process	158	1	0.4	0.33398			Lesion	III	GO:0071702	organic substance transport	1506	6	3.11	0.08687
Camalexin	III	GO:0016143	S-glycoside metabolic process	164	1	0.42	0.34423			Lesion	III	GO:0000272	polysaccharide catabolic process	44	1	0.09	0.08717
Camalexin	III	GO:0019757	glycosinolate metabolic process	164	1	0.42	0.34423			Lesion	III	GO:1901605	alpha-amino acid metabolic process	512	3	1.06	0.08865
Camalexin	III	GO:0019760	glucosinolate metabolic process	164	1	0.42	0.34423			Lesion	III	GO:0009408	response to heat	247	2	0.51	0.09233
Camalexin	III	GO:0010038	response to metal ion	482	2	1.23	0.35047			Lesion	III	GO:0009110	vitamin biosynthetic process	47	1	0.1	0.09283
Camalexin	III	GO:0006694	steroid biosynthetic process	171	1	0.44	0.35599			Lesion	III	GO:0005996	monosaccharide metabolic process	524	3	1.08	0.09347
Camalexin	III	GO:0055080	cation homeostasis	175	1	0.45	0.36261			Lesion	III	GO:0017038	protein import	249	2	0.51	0.0936
Camalexin	III	GO:0008610	lipid biosynthetic process	842	3	2.15	0.36588			Lesion	III	GO:0015996	chlorophyll catabolic process	48	1	0.1	0.09472
Camalexin	III	GO:0051179	localization	3071	9	7.86	0.38497			Lesion	III	GO:0043603	cellular amide metabolic process	48	1	0.1	0.09472
Camalexin	III	GO:0009862	systemic acquired resistance, salicylic ...	192	1	0.49	0.39004			Lesion	III	GO:0046149	pigment catabolic process	48	1	0.1	0.09472
Camalexin	III	GO:0008202	steroid metabolic process	193	1	0.49	0.39162			Lesion	III	GO:0006814	sodium ion transport	50	1	0.1	0.09847
Camalexin	III	GO:0050801	ion homeostasis	197	1	0.5	0.39788			Lesion	III	GO:0006886	intracellular protein transport	858	4	1.77	0.09975
Camalexin	III	GO:0030154	cell differentiation	898	3	2.3	0.40525			Lesion	III	GO:0006787	porphyrin-containing compound catabolic ...	51	1	0.11	0.10034
Camalexin	III	GO:0009308	amine metabolic process	202	1	0.52	0.40563			Lesion	III	GO:0033015	tetrapyrrole catabolic process	51	1	0.11	0.10034
Camalexin	III	GO:0065008	regulation of biological quality	957	3	2.45	0.44603			Lesion	III	GO:0051187	cofactor catabolic process	52	1	0.11	0.1022
Camalexin	III	GO:0048878	chemical homeostasis	230	1	0.59	0.44724			Lesion	III	GO:0009723	response to ethylene stimulus	266	2	0.55	0.10457
Camalexin	III	GO:0044711	single-organism biosynthetic process	1334	4	3.41	0.44784			Lesion	III	GO:0033036	macromolecule localization	1228	5	2.54	0.10696
Camalexin	III	GO:0019725	cellular homeostasis	248	1	0.63	0.47246			Lesion	III	GO:0034613	cellular protein localization	881	4	1.82	0.10729
Camalexin	III	GO:0044036	cell wall macromolecule metabolic proces...	266	1	0.68	0.49656			Lesion	III	GO:0051649	establishment of localization in cell	1232	5	2.55	0.10807
Camalexin	III	GO:0042221	response to chemical stimulus	2970	8	7.6	0.49733			Lesion	III	GO:0010150	leaf senescence	56	1	0.12	0.10963
Camalexin	III	GO:0050790	regulation of catalytic activity	270	1	0.69	0.50177			Lesion	III	GO:0006813	potassium ion transport	57	1	0.12	0.11148
Camalexin	III	GO:0009863	salicylic acid mediated signaling pathwa...	273	1	0.7	0.50564			Lesion	III	GO:0006417	regulation of translation	58	1	0.12	0.11332
Camalexin	III	GO:0046165	alcohol biosynthetic process	273	1	0.7	0.50564			Lesion	III	GO:0044723	single-organism carbohydrate metabolic p...	1253	5	2.59	0.11403
Camalexin	III	GO:0042743	hydrogen peroxide metabolic process	275	1	0.7	0.5082			Lesion	III	GO:0044710	single-organism metabolic process	4058	12	8.39	0.11435
Camalexin	III	GO:0071446	cellular response to salicylic acid stim...	275	1	0.7	0.5082			Lesion	III	GO:0048193	Golgi vesicle transport	281	2	0.58	0.11453
Camalexin	III	GO:0072593	reactive oxygen species metabolic proces...	306	1	0.78	0.54632			Lesion	III	GO:0042546	cell wall biogenesis	282	2	0.58	0.11521
Camalexin	III	GO:0000302	response to reactive oxygen species	322	1	0.82	0.56485			Lesion	III	GO:0070727	cellular macromolecule localization	909	4	1.88	0.11681
Camalexin	III	GO:0048869	cellular developmental process	1150	3	2.94	0.57088			Lesion	III	GO:0005975	carbohydrate metabolic process	1645	6	3.4	0.11983
Camalexin	III	GO:0048588	developmental cell growth	350	1	0.9	0.59551			Lesion	III	GO:0071840	cellular component organization or bioge...	3260	10	6.74	0.12281
Camalexin	III	GO:0009627	systemic acquired resistance	356	1	0.91	0.60179			Lesion	III	GO:0009057	macromolecule catabolic process	606	3	1.25	0.12924
Camalexin	III	GO:0006066	alcohol metabolic process	362	1	0.93	0.60799			Lesion	III	GO:0009074	aromatic amino acid family catabolic pro...	67	1	0.14	0.12974
Camalexin	III	GO:0009751	response to salicylic acid stimulus	363	1	0.93	0.60901			Lesion	III	GO:0051641	cellular localization	1315	5	2.72	0.13252
Camalexin	III	GO:0006631	fatty acid metabolic process	376	1	0.96	0.62207			Lesion	III	GO:0019538	protein metabolic process	3737	11	7.73	0.1331
Camalexin	III	GO:0008299	isoprenoid biosynthetic process	377	1	0.96	0.62306			Lesion	III	GO:0010286	heat acclimation	69	1	0.14	0.13335
Camalexin	III	GO:1901657	glycosyl compound metabolic process	378	1	0.97	0.62405			Lesion	III	GO:0032870	cellular response to hormone stimulus	624	3	1.29	0.13769
Camalexin	III	GO:0042592	homeostatic process	390	1	1	0.63566			Lesion	III	GO:0009651	response to salt stress	626	3	1.29	0.13864
Camalexin	III	GO:0006720	isoprenoid metabolic process	396	1	1.01	0.64134			Lesion	III	GO:0071495	cellular response to endogenous stimulus	627	3	1.3	0.13911
Camalexin	III	GO:0009814	defense response, incompatible interacti...	430	1	1.1	0.67191			Lesion	III	GO:0050665	hydrogen peroxide biosynthetic process	74	1	0.15	0.14231
Camalexin	III	GO:0006796	phosphate-containing compound metabolic ...	2197	5	5.62	0.67681			Lesion	III	GO:0016926	protein desumoylation	78	1	0.16	0.14941
Camalexin	III	GO:0006629	lipid metabolic process	1351	3	3.46	0.68175			Lesion	III	GO:1901068	guanosine-containing compound metabolic ...	78	1	0.16	0.14941
Camalexin	III	GO:0071407	cellular response to organic cyclic comp...	444	1	1.14	0.68374			Lesion	III	GO:0055114	oxidation-reduction process	1384	5	2.86	0.15465
Camalexin	III	GO:0006790	sulfur compound metabolic process	448	1	1.15	0.68705			Lesion	III	GO:0006766	vitamin metabolic process	81	1	0.17	0.1547
Camalexin	III	GO:1901617	organic hydroxy compound biosynthetic pr...	460	1	1.18	0.69676			Lesion	III	GO:0044262	cellular carbohydrate metabolic process	666	3	1.38	0.15811
Camalexin	III	GO:0006793	phosphorus metabolic process	2256	5	5.77	0.70021			Lesion	III	GO:0006970	response to osmotic stress	669	3	1.38	0.1596
Camalexin	III	GO:0009617	response to bacterium	468	1	1.2	0.70307			Lesion	III	GO:0043170	macromolecule metabolic process	6566	17	13.58	0.16107
Camalexin	III	GO:0060560	developmental growth involved in morphog...	481	1	1.23	0.71304			Lesion	III	GO:0048584	positive regulation of response to stimu...	85	1	0.18	0.16171
Camalexin	III	GO:0009653	anatomical structure morphogenesis	1438	3	3.68	0.72293			Lesion	III	GO:0009086	methionine biosynthetic process	86	1	0.18	0.16345
Camalexin	III	GO:0006979	response to oxidative stress	508	1	1.3	0.73273			Lesion	III	GO:0044260	cellular macromolecule metabolic process	6152	16	12.72	0.16924
Camalexin	III	GO:0009409	response to cold	508	1	1.3	0.73273			Lesion	III	GO:0046700	heterocycle catabolic process	359	2	0.74	0.16969
Camalexin	III	GO:0072330	monocarboxylic acid biosynthetic process	513	1	1.31	0.73623			Lesion	III	GO:0044270	cellular nitrogen compound catabolic pro...	360	2	0.74	0.17042
Camalexin	III	GO:0016192	vesicle-mediated transport	514	1	1.31	0.73692			Lesion	III	GO:0006555	methionine metabolic process	91	1	0.19	0.17211
Camalexin	III	GO:0006464	cellular protein modification process	2397	5	6.13	0.75155			Lesion	III	GO:0080167	response to karrikin	92	1	0.19	0.17383
Camalexin	III	GO:0036211	protein modification process	2397	5	6.13	0.75155			Lesion	III	GO:0030244	cellulose biosynthetic process	93	1	0.19	0.17554
Camalexin	III	GO:0044255	cellular lipid metabolic process	1045	2	2.67	0.75581			Lesion	III	GO:0009873	ethylene mediated signaling pathway	94	1	0.19	0.17726
Camalexin	III	GO:0019538	protein metabolic process	3737	8	9.56	0.76751			Lesion	III	GO:0009628	response to abiotic stimulus	2256	7	4.67	0.17827
Camalexin	III	GO:0048513	organ development	1561	3	3.99	0.77418			Lesion	III	GO:0044272	sulfur compound biosynthetic process	376	2	0.78	0.18227
Camalexin	III	GO:0016049	cell growth	580	1	1.48	0.77899			Lesion	III	GO:0010228	vegetative to reproductive phase transit...	377	2	0.78	0.18301
Camalexin	III	GO:0009607	response to biotic stimulus	1169	2	2.99	0.80952			Lesion	III	GO:0044763	single-organism cellular process	6236	16	12.9	0.18508
Camalexin	III	GO:0051707	response to other organism	1169	2	2.99	0.80952			Lesion	III	GO:0006816	calcium ion transport	99	1	0.2	0.18577
Camalexin	III	GO:0048589	developmental growth	637	1	1.63	0.80996			Lesion	III	GO:1901361	organic cyclic compound catabolic proces...	384	2	0.79	0.18824
Camalexin	III	GO:1901615	organic hydroxy compound metabolic proce...	647	1	1.66	0.81494			Lesion	III	GO:0034599	cellular response to oxidative stress	101	1	0.21	0.18916
Camalexin	III	GO:0044283	small molecule biosynthetic process	1184	2	3.03	0.81527			Lesion	III	GO:0016051	carbohydrate biosynthetic process	735	3	1.52	0.19355
Camalexin	III	GO:0014070	response to organic cyclic compound	689	1	1.76	0.83449			Lesion	III	GO:0030833	regulation of actin filament polymerizat...	104	1	0.22	0.19421
Camalexin	III	GO:0045087	innate immune response	698	1	1.79	0.83841			Lesion	III	GO:0008064	regulation of actin polymerization or de...	105	1	0.22	0.19588
Camalexin	III	GO:0006955	immune response	704	1	1.8	0.84097			Lesion	III	GO:0030041	actin filament polymerization	105	1	0.22	0.19588
Camalexin	III	GO:0043412	macromolecule modification	2714	5	6.94	0.84355			Lesion	III	GO:0030832	regulation of actin filament length	105	1	0.22	0.19588
Camalexin	III	GO:1901701	cellular response to oxygen-containing c...	740	1	1.89	0.85552			Lesion	III	GO:0032956	regulation of actin cytoskeleton organiz...	105	1	0.22	0.19588
Camalexin	III	GO:0040007	growth	763	1	1.95	0.86413			Lesion	III	GO:0032970	regulation of actin filament-based proce...	105	1	0.22	0.19588
Camalexin	III	GO:0071554	cell wall organization or biogenesis	775	1	1.98	0.86842			Lesion	III	GO:0032271	regulation of protein polymerization	106	1	0.22	0.19755
Camalexin	III	GO:0009266	response to temperature stimulus	779	1	1.99	0.86982			Lesion	III	GO:0043254	regulation of protein complex assembly	106	1	0.22	0.19755
Camalexin	III	GO:0002376	immune system process	794	1	2.03	0.87494			Lesion	III	GO:0051274	beta-glucan biosynthetic process	106	1	0.22	0.19755
Camalexin	III	GO:0051704	multi-organism process	1491	2	3.81	0.90383			Lesion	III	GO:0009067	aspartate family amino acid biosynthetic...	107	1	0.22	0.19922
Camalexin	III	GO:1901564	organonitrogen compound metabolic proces...	1509	2	3.86	0.90757			Lesion	III	GO:0009620	response to fungus	401	2	0.83	0.20103
Camalexin	III	GO:0016053	organic acid biosynthetic process	930	1	2.38	0.91323			Lesion	III	GO:0008154	actin polymerization or depolymerization	109	1	0.23	0.20255
Camalexin	III	GO:0046394	carboxylic acid biosynthetic process	930	1	2.38	0.91323			Lesion	III	GO:0070887	cellular response to chemical stimulus	1128	4	2.33	0.20275
Camalexin	III	GO:0009416	response to light stimulus	972	1	2.49	0.92254			Lesion	III	GO:0051493	regulation of cytoskeleton organization	110	1	0.23	0.20421
Camalexin	III	GO:0071310	cellular response to organic substance	976	1	2.5	0.92337			Lesion	III	GO:0006508	proteolysis	773	3	1.6	0.2139
Camalexin	III	GO:0043436	oxoacid metabolic process	1594	2	4.08	0.9235			Lesion	III	GO:0006498	N-terminal protein lipidation	421	2	0.87	0.2162
Camalexin	III	GO:0006082	organic acid metabolic process	1596	2	4.08	0.92384			Lesion	III	GO:0006499	N-terminal protein myristoylation	421	2	0.87	0.2162
Camalexin	III	GO:0032787	monocarboxylic acid metabolic process	1006	1	2.57	0.92935			Lesion	III	GO:0018377	protein myristoylation	421	2	0.87	0.2162
Camalexin	III	GO:1901135	carbohydrate derivative metabolic proces...	1021	1	2.61	0.93216			Lesion	III	GO:0051606	detection of stimulus	118	1	0.24	0.21736
Camalexin	III	GO:0009314	response to radiation	1041	1	2.66	0.93575			Lesion	III	GO:0000394	RNA splicing, via endonucleolytic cleava...	119	1	0.25	0.21899
Camalexin	III	GO:0009628	response to abiotic stimulus	2256	3	5.77	0.93932			Lesion	III	GO:0044087	regulation of cellular component biogene...	119	1	0.25	0.21899
Camalexin	III	GO:0048731	system development	2259	3	5.78	0.93969			Lesion	III	GO:0031365	N-terminal protein amino acid modificati...	425	2	0.88	0.21925
Camalexin	III	GO:0044267	cellular protein metabolic process	3375	5	8.63	0.94923			Lesion	III	GO:0006464	cellular protein modification process	2397	7	4.96	0.22029
Camalexin	III	GO:0070887	cellular response to chemical stimulus	1128	1	2.89	0.9493			Lesion	III	GO:0036211	protein modification process	2397	7	4.96	0.22029
Camalexin	III	GO:0044767	single-organism developmental process	2370	3	6.06	0.95215			Lesion	III	GO:0033692	cellular polysaccharide biosynthetic pro...	430	2	0.89	0.22307
Camalexin	III	GO:1901362	organic cyclic compound biosynthetic pro...	2921	4	7.47	0.954			Lesion	III	GO:0006810	transport	2840	8	5.87	0.22509
Camalexin	III	GO:0048856	anatomical structure development	2958	4	7.57	0.95726			Lesion	III	GO:0006497	protein lipidation	437	2	0.9	0.22843
Camalexin	III	GO:0044281	small molecule metabolic process	2430	3	6.22	0.95787			Lesion	III	GO:0042157	lipoprotein metabolic process	437	2	0.9	0.22843
Camalexin	III	GO:0019222	regulation of metabolic process	2615	3	6.69	0.97181			Lesion	III	GO:0042158	lipoprotein biosynthetic process	437	2	0.9	0.22843
Camalexin	III	GO:0032502	developmental process	3273	4	8.37	0.97765			Lesion	III	GO:0051258	protein polymerization	125	1	0.26	0.2287
Camalexin	III	GO:0019438	aromatic compound biosynthetic process	2734	3	6.99	0.97838			Lesion	III	GO:0000160	phosphorelay signal transduction system	127	1	0.26	0.23191
Camalexin	III	GO:0031323	regulation of cellular metabolic process	2230	2	5.7	0.98298			Lesion	III	GO:0006790	sulfur compound metabolic process	448	2	0.93	0.23686
Camalexin	III	GO:0007275	multicellular organismal development	2888	3	7.39	0.98479			Lesion	III	GO:0016043	cellular component organization	2885	8	5.97	0.23837
Camalexin	III	GO:0019752	carboxylic acid metabolic process	1585	1	4.05	0.98568			Lesion	III	GO:0043543	protein acylation	451	2	0.93	0.23917
Camalexin	III	GO:0044707	single-multicellular organism process	3021	3	7.73	0.98885			Lesion	III	GO:0030243	cellulose metabolic process	132	1	0.27	0.23987
Camalexin	III	GO:0043170	macromolecule metabolic process	6566	10	16.8	0.98947			Lesion	III	GO:0048573	photoperiodism, flowering	133	1	0.28	0.24146
Camalexin	III	GO:0071704	organic substance metabolic process	9163	16	23.44	0.99032			Lesion	III	GO:0009832	plant-type cell wall biogenesis	134	1	0.28	0.24304
Camalexin	III	GO:0006355	regulation of transcription, DNA-depende...	1799	1	4.6	0.99217			Lesion	III	GO:0051234	establishment of localization	2903	8	6	0.24376
Camalexin	III	GO:2001141	regulation of RNA biosynthetic process	1799	1	4.6	0.99217			Lesion	III	GO:0007015	actin filament organization	135	1	0.28	0.24462
Camalexin	III	GO:0051252	regulation of RNA metabolic process	1809	1	4.63	0.99239			Lesion	III	GO:0009630	gravitropism	135	1	0.28	0.24462
Camalexin	III	GO:0032501	multicellular organismal process	3206	3	8.2	0.99283			Lesion	III	GO:0009648	photoperiodism	138	1	0.29	0.24933
Camalexin	III	GO:0006725	cellular aromatic compound metabolic pro...	4366	5	11.17	0.9934			Lesion	III	GO:0019319	hexose biosynthetic process	139	1	0.29	0.25089
Camalexin	III	GO:0010556	regulation of macromolecule biosynthetic...	1900	1	4.86	0.99413			Lesion	III	GO:0072528	pyrimidine-containing compound biosynthe...	139	1	0.29	0.25089
Camalexin	III	GO:2000112	regulation of cellular macromolecule bio...	1900	1	4.86	0.99413			Lesion	III	GO:0044765	single-organism transport	2494	7	5.16	0.25127
Camalexin	III	GO:0031326	regulation of cellular biosynthetic proc...	1939	1	4.96	0.99475			Lesion	III	GO:0019318	hexose metabolic process	467	2	0.97	0.25148
Camalexin	III	GO:0019219	regulation of nucleobase-containing comp...	1943	1	4.97	0.99481			Lesion	III	GO:0044267	cellular protein metabolic process	3375	9	6.98	0.25358
Camalexin	III	GO:0006351	transcription, DNA-dependent	1959	1	5.01	0.99504			Lesion	III	GO:0009629	response to gravity	141	1	0.29	0.25401
Camalexin	III	GO:0032774	RNA biosynthetic process	1962	1	5.02	0.99508			Lesion	III	GO:0009606	tropism	143	1	0.3	0.25712
Camalexin	III	GO:0051171	regulation of nitrogen compound metaboli...	1971	1	5.04	0.99521			Lesion	III	GO:0051273	beta-glucan metabolic process	145	1	0.3	0.26021
Camalexin	III	GO:1901360	organic cyclic compound metabolic proces...	4546	5	11.63	0.99563			Lesion	III	GO:0034637	cellular carbohydrate biosynthetic proce...	480	2	0.99	0.26151
Camalexin	III	GO:0009889	regulation of biosynthetic process	2018	1	5.16	0.99581			Lesion	III	GO:0032535	regulation of cellular component size	147	1	0.3	0.26329
Camalexin	III	GO:0010468	regulation of gene expression	2028	1	5.19	0.99593			Lesion	III	GO:0090066	regulation of anatomical structure size	147	1	0.3	0.26329
Camalexin	III	GO:0009058	biosynthetic process	5622	7	14.38	0.99609			Lesion	III	GO:0007030	Golgi organization	148	1	0.31	0.26483
Camalexin	III	GO:0044249	cellular biosynthetic process	5222	6	13.36	0.99692			Lesion	III	GO:0010413	glucuronoxylan metabolic process	148	1	0.31	0.26483
Camalexin	III	GO:0010033	response to organic substance	2135	1	5.46	0.99701			Lesion	III	GO:0045492	xylan biosynthetic process	148	1	0.31	0.26483
Camalexin	III	GO:0044237	cellular metabolic process	8483	13	21.7	0.99705			Lesion	III	GO:0000271	polysaccharide biosynthetic process	487	2	1.01	0.26691
Camalexin	III	GO:0060255	regulation of macromolecule metabolic pr...	2187	1	5.59	0.99743			Lesion	III	GO:0030001	metal ion transport	490	2	1.01	0.26923
Camalexin	III	GO:0080090	regulation of primary metabolic process	2208	1	5.65	0.99758			Lesion	III	GO:0045491	xylan metabolic process	151	1	0.31	0.26942
Camalexin	III	GO:0034654	nucleobase-containing compound biosynthe...	2253	1	5.76	0.99788			Lesion	III	GO:0072527	pyrimidine-containing compound metabolic...	151	1	0.31	0.26942
Camalexin	III	GO:1901576	organic substance biosynthetic process	5440	6	13.92	0.99817			Lesion	III	GO:0046364	monosaccharide biosynthetic process	152	1	0.31	0.27094
Camalexin	III	GO:0044260	cellular macromolecule metabolic process	6152	7	15.74	0.99888			Lesion	III	GO:0006996	organelle organization	1711	5	3.54	0.27723
Camalexin	III	GO:0044271	cellular nitrogen compound biosynthetic ...	2531	1	6.47	0.99907			Lesion	III	GO:0030036	actin cytoskeleton organization	158	1	0.33	0.28002
Camalexin	III	GO:0018130	heterocycle biosynthetic process	2560	1	6.55	0.99914			Lesion	III	GO:0015994	chlorophyll metabolic process	159	1	0.33	0.28152
Camalexin	III	GO:0044238	primary metabolic process	8582	12	21.95	0.99915			Lesion	III	GO:0044038	cell wall macromolecule biosynthetic pro...	159	1	0.33	0.28152
Camalexin	III	GO:0046483	heterocycle metabolic process	4140	3	10.59	0.99936			Lesion	III	GO:0070589	cellular component macromolecule biosynt...	159	1	0.33	0.28152
Camalexin	III	GO:0016070	RNA metabolic process	2839	1	7.26	0.99963			Lesion	III	GO:0070592	cell wall polysaccharide biosynthetic pr...	159	1	0.33	0.28152
Camalexin	III	GO:0010467	gene expression	2983	1	7.63	0.99976			Lesion	III	GO:0070838	divalent metal ion transport	160	1	0.33	0.28302
Camalexin	III	GO:0006807	nitrogen compound metabolic process	4529	3	11.59	0.99978			Lesion	III	GO:0034645	cellular macromolecule biosynthetic proc...	3480	9	7.2	0.28446
Camalexin	III	GO:0071840	cellular component organization or bioge...	3260	1	8.34	0.9999			Lesion	III	GO:0010410	hemicellulose metabolic process	162	1	0.34	0.28601
Camalexin	III	GO:0034641	cellular nitrogen compound metabolic pro...	4142	2	10.6	0.99991			Lesion	III	GO:0072511	divalent inorganic cation transport	162	1	0.34	0.28601
Camalexin	III	GO:0090304	nucleic acid metabolic process	3312	1	8.47	0.99991			Lesion	III	GO:0009404	toxin metabolic process	167	1	0.35	0.29343
Camalexin	III	GO:0034645	cellular macromolecule biosynthetic proc...	3480	1	8.9	0.99995			Lesion	III	GO:0009407	toxin catabolic process	167	1	0.35	0.29343
Camalexin	III	GO:0009059	macromolecule biosynthetic process	3545	1	9.07	0.99996			Lesion	III	GO:0044264	cellular polysaccharide metabolic proces...	523	2	1.08	0.2947
Camalexin	III	GO:0006139	nucleobase-containing compound metabolic...	3783	1	9.68	0.99998			Lesion	III	GO:0070646	protein modification by small protein re...	168	1	0.35	0.2949
Camalexin	III	GO:0008150	biological_process	18373	47	47	1			Lesion	III	GO:0051179	localization	3071	8	6.35	0.29615
Camalexin	III	GO:0000002	mitochondrial genome maintenance	5	0	0.01	1			Lesion	III	GO:0009059	macromolecule biosynthetic process	3545	9	7.33	0.30417
Camalexin	III	GO:0000003	reproduction	1967	0	5.03	1			Lesion	III	GO:0006629	lipid metabolic process	1351	4	2.79	0.30481
Camalexin	III	GO:0000012	single strand break repair	1	0	0	1			Lesion	III	GO:0044699	single-organism process	7736	18	16	0.30885
Camalexin	III	GO:0000018	regulation of DNA recombination	6	0	0.02	1			Lesion	III	GO:0034220	ion transmembrane transport	181	1	0.37	0.3138
Camalexin	III	GO:0000023	maltose metabolic process	121	0	0.31	1			Lesion	III	GO:0044265	cellular macromolecule catabolic process	550	2	1.14	0.31547
Camalexin	III	GO:0000024	maltose biosynthetic process	1	0	0	1			Lesion	III	GO:0046128	purine ribonucleoside metabolic process	185	1	0.38	0.31952
Camalexin	III	GO:0000025	maltose catabolic process	2	0	0.01	1			Lesion	III	GO:0042278	purine nucleoside metabolic process	186	1	0.38	0.32094
Camalexin	III	GO:0000028	ribosomal small subunit assembly	2	0	0.01	1			Lesion	III	GO:0050896	response to stimulus	5439	13	11.25	0.32146
Camalexin	III	GO:0000038	very long-chain fatty acid metabolic pro...	40	0	0.1	1			Lesion	III	GO:0006807	nitrogen compound metabolic process	4529	11	9.37	0.32555
Camalexin	III	GO:0000045	autophagic vacuole assembly	3	0	0.01	1			Lesion	III	GO:0043412	macromolecule modification	2714	7	5.61	0.32628
Camalexin	III	GO:0000059	protein import into nucleus, docking	11	0	0.03	1			Lesion	III	GO:0009150	purine ribonucleotide metabolic process	190	1	0.39	0.3266
Camalexin	III	GO:0000060	protein import into nucleus, translocati...	5	0	0.01	1			Lesion	III	GO:0000902	cell morphogenesis	566	2	1.17	0.32774
Camalexin	III	GO:0000070	mitotic sister chromatid segregation	2	0	0.01	1			Lesion	III	GO:0006778	porphyrin-containing compound metabolic ...	191	1	0.4	0.32801
Camalexin	III	GO:0000072	M phase specific microtubule process	1	0	0	1			Lesion	III	GO:0071310	cellular response to organic substance	976	3	2.02	0.32842
Camalexin	III	GO:0000075	cell cycle checkpoint	10	0	0.03	1			Lesion	III	GO:0033013	tetrapyrrole metabolic process	192	1	0.4	0.32941
Camalexin	III	GO:0000076	DNA replication checkpoint	2	0	0.01	1			Lesion	III	GO:0009119	ribonucleoside metabolic process	194	1	0.4	0.33221
Camalexin	III	GO:0000077	DNA damage checkpoint	1	0	0	1			Lesion	III	GO:0010383	cell wall polysaccharide metabolic proce...	195	1	0.4	0.33361
Camalexin	III	GO:0000079	regulation of cyclin-dependent protein s...	43	0	0.11	1			Lesion	III	GO:0016049	cell growth	580	2	1.2	0.33843
Camalexin	III	GO:0000082	G1/S transition of mitotic cell cycle	3	0	0.01	1			Lesion	III	GO:0005976	polysaccharide metabolic process	588	2	1.22	0.34452
Camalexin	III	GO:0000086	G2/M transition of mitotic cell cycle	62	0	0.16	1			Lesion	III	GO:0009755	hormone-mediated signaling pathway	594	2	1.23	0.34907
Camalexin	III	GO:0000087	M phase of mitotic cell cycle	1	0	0	1			Lesion	III	GO:0006811	ion transport	1013	3	2.1	0.34974
Camalexin	III	GO:0000096	sulfur amino acid metabolic process	268	0	0.69	1			Lesion	III	GO:0032989	cellular component morphogenesis	598	2	1.24	0.3521
Camalexin	III	GO:0000097	sulfur amino acid biosynthetic process	236	0	0.6	1			Lesion	III	GO:0006486	protein glycosylation	209	1	0.43	0.35285
Camalexin	III	GO:0000098	sulfur amino acid catabolic process	2	0	0.01	1			Lesion	III	GO:0009101	glycoprotein biosynthetic process	209	1	0.43	0.35285
Camalexin	III	GO:0000103	sulfate assimilation	14	0	0.04	1			Lesion	III	GO:0043413	macromolecule glycosylation	209	1	0.43	0.35285
Camalexin	III	GO:0000105	histidine biosynthetic process	9	0	0.02	1			Lesion	III	GO:0009116	nucleoside metabolic process	210	1	0.43	0.35421
Camalexin	III	GO:0000154	rRNA modification	2	0	0.01	1			Lesion	III	GO:0009100	glycoprotein metabolic process	212	1	0.44	0.35691
Camalexin	III	GO:0000160	phosphorelay signal transduction system	127	0	0.32	1			Lesion	III	GO:0006865	amino acid transport	215	1	0.44	0.36094
Camalexin	III	GO:0000162	tryptophan biosynthetic process	17	0	0.04	1			Lesion	III	GO:0070085	glycosylation	216	1	0.45	0.36227
Camalexin	III	GO:0000165	MAPK cascade	171	0	0.44	1			Lesion	III	GO:0009605	response to external stimulus	613	2	1.27	0.36344
Camalexin	III	GO:0000184	nuclear-transcribed mRNA catabolic proce...	5	0	0.01	1			Lesion	III	GO:0006163	purine nucleotide metabolic process	218	1	0.45	0.36494
Camalexin	III	GO:0000188	inactivation of MAPK activity	3	0	0.01	1			Lesion	III	GO:0030029	actin filament-based process	219	1	0.45	0.36627
Camalexin	III	GO:0000209	protein polyubiquitination	2	0	0.01	1			Lesion	III	GO:0044255	cellular lipid metabolic process	1045	3	2.16	0.36815
Camalexin	III	GO:0000212	meiotic spindle organization	3	0	0.01	1			Lesion	III	GO:0009058	biosynthetic process	5622	13	11.63	0.37165
Camalexin	III	GO:0000226	microtubule cytoskeleton organization	220	0	0.56	1			Lesion	III	GO:0032268	regulation of cellular protein metabolic...	225	1	0.47	0.37419
Camalexin	III	GO:0000237	leptotene	1	0	0	1			Lesion	III	GO:0033043	regulation of organelle organization	225	1	0.47	0.37419
Camalexin	III	GO:0000238	zygotene	1	0	0	1			Lesion	III	GO:0000097	sulfur amino acid biosynthetic process	236	1	0.49	0.38846
Camalexin	III	GO:0000245	spliceosomal complex assembly	4	0	0.01	1			Lesion	III	GO:0015849	organic acid transport	236	1	0.49	0.38846
Camalexin	III	GO:0000255	allantoin metabolic process	6	0	0.02	1			Lesion	III	GO:0046942	carboxylic acid transport	236	1	0.49	0.38846
Camalexin	III	GO:0000256	allantoin catabolic process	4	0	0.01	1			Lesion	III	GO:0072521	purine-containing compound metabolic pro...	238	1	0.49	0.39102
Camalexin	III	GO:0000266	mitochondrial fission	5	0	0.01	1			Lesion	III	GO:0044249	cellular biosynthetic process	5222	12	10.8	0.39139
Camalexin	III	GO:0000271	polysaccharide biosynthetic process	487	0	1.25	1			Lesion	III	GO:0051246	regulation of protein metabolic process	244	1	0.5	0.39863
Camalexin	III	GO:0000272	polysaccharide catabolic process	44	0	0.11	1			Lesion	III	GO:0050794	regulation of cellular process	3846	9	7.95	0.39962
Camalexin	III	GO:0000278	mitotic cell cycle	262	0	0.67	1			Lesion	III	GO:0008380	RNA splicing	245	1	0.51	0.39989
Camalexin	III	GO:0000279	M phase	9	0	0.02	1			Lesion	III	GO:0042594	response to starvation	245	1	0.51	0.39989
Camalexin	III	GO:0000280	nuclear division	89	0	0.23	1			Lesion	III	GO:0015672	monovalent inorganic cation transport	248	1	0.51	0.40366
Camalexin	III	GO:0000288	nuclear-transcribed mRNA catabolic proce...	5	0	0.01	1			Lesion	III	GO:0044085	cellular component biogenesis	1117	3	2.31	0.40928
Camalexin	III	GO:0000289	nuclear-transcribed mRNA poly(A) tail sh...	5	0	0.01	1			Lesion	III	GO:0016310	phosphorylation	1118	3	2.31	0.40985
Camalexin	III	GO:0000291	nuclear-transcribed mRNA catabolic proce...	1	0	0	1			Lesion	III	GO:0010035	response to inorganic substance	1124	3	2.32	0.41325
Camalexin	III	GO:0000303	response to superoxide	35	0	0.09	1			Lesion	III	GO:0048856	anatomical structure development	2958	7	6.12	0.41395
Camalexin	III	GO:0000304	response to singlet oxygen	7	0	0.02	1			Lesion	III	GO:0010608	posttranscriptional regulation of gene e...	258	1	0.53	0.41605
Camalexin	III	GO:0000338	protein deneddylation	87	0	0.22	1			Lesion	III	GO:0015711	organic anion transport	258	1	0.53	0.41605
Camalexin	III	GO:0000354	cis assembly of pre-catalytic spliceosom...	1	0	0	1			Lesion	III	GO:0006725	cellular aromatic compound metabolic pro...	4366	10	9.03	0.41628
Camalexin	III	GO:0000373	Group II intron splicing	9	0	0.02	1			Lesion	III	GO:0042221	response to chemical stimulus	2970	7	6.14	0.41831
Camalexin	III	GO:0000374	Group III intron splicing	1	0	0	1			Lesion	III	GO:0031667	response to nutrient levels	262	1	0.54	0.42093
Camalexin	III	GO:0000375	RNA splicing, via transesterification re...	101	0	0.26	1			Lesion	III	GO:0044036	cell wall macromolecule metabolic proces...	266	1	0.55	0.42578
Camalexin	III	GO:0000377	RNA splicing, via transesterification re...	101	0	0.26	1			Lesion	III	GO:0000096	sulfur amino acid metabolic process	268	1	0.55	0.42819
Camalexin	III	GO:0000380	alternative mRNA splicing, via spliceoso...	1	0	0	1			Lesion	III	GO:0009250	glucan biosynthetic process	269	1	0.56	0.42939
Camalexin	III	GO:0000381	regulation of alternative mRNA splicing,...	1	0	0	1			Lesion	III	GO:0050832	defense response to fungus	271	1	0.56	0.43178
Camalexin	III	GO:0000394	RNA splicing, via endonucleolytic cleava...	119	0	0.3	1			Lesion	III	GO:0006812	cation transport	710	2	1.47	0.43483
Camalexin	III	GO:0000398	mRNA splicing, via spliceosome	92	0	0.24	1			Lesion	III	GO:0042743	hydrogen peroxide metabolic process	275	1	0.57	0.43654
Camalexin	III	GO:0000412	histone peptidyl-prolyl isomerization	2	0	0.01	1			Lesion	III	GO:0080135	regulation of cellular response to stres...	289	1	0.6	0.45288
Camalexin	III	GO:0000413	protein peptidyl-prolyl isomerization	17	0	0.04	1			Lesion	III	GO:0009725	response to hormone stimulus	1197	3	2.48	0.45416
Camalexin	III	GO:0000447	endonucleolytic cleavage in ITS1 to sepa...	3	0	0.01	1			Lesion	III	GO:1901576	organic substance biosynthetic process	5440	12	11.25	0.45524
Camalexin	III	GO:0000460	maturation of 5.8S rRNA	3	0	0.01	1			Lesion	III	GO:0010033	response to organic substance	2135	5	4.42	0.45673
Camalexin	III	GO:0000461	endonucleolytic cleavage to generate mat...	3	0	0.01	1			Lesion	III	GO:0042440	pigment metabolic process	293	1	0.61	0.45747
Camalexin	III	GO:0000462	maturation of SSU-rRNA from tricistronic...	6	0	0.02	1			Lesion	III	GO:0009991	response to extracellular stimulus	298	1	0.62	0.46314
Camalexin	III	GO:0000466	maturation of 5.8S rRNA from tricistroni...	3	0	0.01	1			Lesion	III	GO:0009733	response to auxin stimulus	303	1	0.63	0.46876
Camalexin	III	GO:0000469	cleavage involved in rRNA processing	15	0	0.04	1			Lesion	III	GO:0072593	reactive oxygen species metabolic proces...	306	1	0.63	0.47211
Camalexin	III	GO:0000470	maturation of LSU-rRNA	1	0	0	1			Lesion	III	GO:0040007	growth	763	2	1.58	0.47213
Camalexin	III	GO:0000478	endonucleolytic cleavage involved in rRN...	14	0	0.04	1			Lesion	III	GO:1901360	organic cyclic compound metabolic proces...	4546	10	9.4	0.47263
Camalexin	III	GO:0000479	endonucleolytic cleavage of tricistronic...	3	0	0.01	1			Lesion	III	GO:0009259	ribonucleotide metabolic process	307	1	0.63	0.47322
Camalexin	III	GO:0000488	maturation of LSU-rRNA from tetracistron...	1	0	0	1			Lesion	III	GO:0019693	ribose phosphate metabolic process	309	1	0.64	0.47543
Camalexin	III	GO:0000489	maturation of SSU-rRNA from tetracistron...	1	0	0	1			Lesion	III	GO:0071554	cell wall organization or biogenesis	775	2	1.6	0.48039
Camalexin	III	GO:0000491	small nucleolar ribonucleoprotein comple...	1	0	0	1			Lesion	III	GO:0009266	response to temperature stimulus	779	2	1.61	0.48312
Camalexin	III	GO:0000578	embryonic axis specification	8	0	0.02	1			Lesion	III	GO:0051128	regulation of cellular component organiz...	317	1	0.66	0.4842
Camalexin	III	GO:0000706	meiotic DNA double-strand break processi...	2	0	0.01	1			Lesion	III	GO:0000302	response to reactive oxygen species	322	1	0.67	0.4896
Camalexin	III	GO:0000710	meiotic mismatch repair	8	0	0.02	1			Lesion	III	GO:0009414	response to water deprivation	325	1	0.67	0.49282
Camalexin	III	GO:0000712	resolution of meiotic recombination inte...	6	0	0.02	1			Lesion	III	GO:0010200	response to chitin	325	1	0.67	0.49282
Camalexin	III	GO:0000719	photoreactive repair	3	0	0.01	1			Lesion	III	GO:0009415	response to water stimulus	329	1	0.68	0.49708
Camalexin	III	GO:0000723	telomere maintenance	59	0	0.15	1			Lesion	III	GO:0006511	ubiquitin-dependent protein catabolic pr...	331	1	0.68	0.49919
Camalexin	III	GO:0000724	double-strand break repair via homologou...	64	0	0.16	1			Lesion	III	GO:0019941	modification-dependent protein catabolic...	334	1	0.69	0.50235
Camalexin	III	GO:0000725	recombinational repair	64	0	0.16	1			Lesion	III	GO:0043632	modification-dependent macromolecule cat...	334	1	0.69	0.50235
Camalexin	III	GO:0000726	non-recombinational repair	3	0	0.01	1			Lesion	III	GO:0010243	response to organonitrogen compound	337	1	0.7	0.50549
Camalexin	III	GO:0000729	DNA double-strand break processing	2	0	0.01	1			Lesion	III	GO:0048366	leaf development	338	1	0.7	0.50653
Camalexin	III	GO:0000731	DNA synthesis involved in DNA repair	1	0	0	1			Lesion	III	GO:0048731	system development	2259	5	4.67	0.50854
Camalexin	III	GO:0000738	DNA catabolic process, exonucleolytic	3	0	0.01	1			Lesion	III	GO:0012501	programmed cell death	346	1	0.72	0.51479
Camalexin	III	GO:0000740	nuclear membrane fusion	1	0	0	1			Lesion	III	GO:0032502	developmental process	3273	7	6.77	0.52716
Camalexin	III	GO:0000741	karyogamy	44	0	0.11	1			Lesion	III	GO:0070647	protein modification by small protein co...	360	1	0.74	0.52892
Camalexin	III	GO:0000769	syncytium formation by mitosis without c...	1	0	0	1			Lesion	III	GO:0006073	cellular glucan metabolic process	364	1	0.75	0.53288
Camalexin	III	GO:0000819	sister chromatid segregation	3	0	0.01	1			Lesion	III	GO:0044042	glucan metabolic process	364	1	0.75	0.53288
Camalexin	III	GO:0000820	regulation of glutamine family amino aci...	2	0	0.01	1			Lesion	III	GO:1901607	alpha-amino acid biosynthetic process	365	1	0.75	0.53387
Camalexin	III	GO:0000821	regulation of arginine metabolic process	1	0	0	1			Lesion	III	GO:0019439	aromatic compound catabolic process	373	1	0.77	0.54168
Camalexin	III	GO:0000902	cell morphogenesis	566	0	1.45	1			Lesion	III	GO:0009719	response to endogenous stimulus	1363	3	2.82	0.54276
Camalexin	III	GO:0000904	cell morphogenesis involved in different...	350	0	0.9	1			Lesion	III	GO:0046686	response to cadmium ion	376	1	0.78	0.54458
Camalexin	III	GO:0000910	cytokinesis	212	0	0.54	1			Lesion	III	GO:0071669	plant-type cell wall organization or bio...	377	1	0.78	0.54554
Camalexin	III	GO:0000911	cytokinesis by cell plate formation	184	0	0.47	1			Lesion	III	GO:1901657	glycosyl compound metabolic process	378	1	0.78	0.5465
Camalexin	III	GO:0000912	assembly of actomyosin apparatus involve...	5	0	0.01	1			Lesion	III	GO:1901700	response to oxygen-containing compound	1881	4	3.89	0.55468
Camalexin	III	GO:0000913	preprophase band assembly	4	0	0.01	1			Lesion	III	GO:0008219	cell death	391	1	0.81	0.5588
Camalexin	III	GO:0000914	phragmoplast assembly	5	0	0.01	1			Lesion	III	GO:0016265	death	391	1	0.81	0.5588
Camalexin	III	GO:0000917	barrier septum assembly	2	0	0.01	1			Lesion	III	GO:0010556	regulation of macromolecule biosynthetic...	1900	4	3.93	0.56298
Camalexin	III	GO:0000919	cell plate assembly	9	0	0.02	1			Lesion	III	GO:2000112	regulation of cellular macromolecule bio...	1900	4	3.93	0.56298
Camalexin	III	GO:0000920	cytokinetic cell separation	1	0	0	1			Lesion	III	GO:0051603	proteolysis involved in cellular protein...	405	1	0.84	0.57168
Camalexin	III	GO:0000956	nuclear-transcribed mRNA catabolic proce...	97	0	0.25	1			Lesion	III	GO:1901566	organonitrogen compound biosynthetic pro...	927	2	1.92	0.57809
Camalexin	III	GO:0000957	mitochondrial RNA catabolic process	1	0	0	1			Lesion	III	GO:0031326	regulation of cellular biosynthetic proc...	1939	4	4.01	0.57977
Camalexin	III	GO:0000959	mitochondrial RNA metabolic process	13	0	0.03	1			Lesion	III	GO:0044257	cellular protein catabolic process	430	1	0.89	0.59377
Camalexin	III	GO:0000963	mitochondrial RNA processing	2	0	0.01	1			Lesion	III	GO:0050789	regulation of biological process	4454	9	9.21	0.5942
Camalexin	III	GO:0000966	RNA 5'-end processing	1	0	0	1			Lesion	III	GO:0016052	carbohydrate catabolic process	436	1	0.9	0.59891
Camalexin	III	GO:0001101	response to acid	7	0	0.02	1			Lesion	III	GO:0007010	cytoskeleton organization	440	1	0.91	0.6023
Camalexin	III	GO:0001510	RNA methylation	137	0	0.35	1			Lesion	III	GO:0009416	response to light stimulus	972	2	2.01	0.60445
Camalexin	III	GO:0001522	pseudouridine synthesis	22	0	0.06	1			Lesion	III	GO:0030163	protein catabolic process	444	1	0.92	0.60566
Camalexin	III	GO:0001558	regulation of cell growth	97	0	0.25	1			Lesion	III	GO:0080134	regulation of response to stress	444	1	0.92	0.60566
Camalexin	III	GO:0001560	regulation of cell growth by extracellul...	2	0	0.01	1			Lesion	III	GO:0043623	cellular protein complex assembly	446	1	0.92	0.60733
Camalexin	III	GO:0001561	fatty acid alpha-oxidation	1	0	0	1			Lesion	III	GO:0044707	single-multicellular organism process	3021	6	6.25	0.61092
Camalexin	III	GO:0001578	microtubule bundle formation	3	0	0.01	1			Lesion	III	GO:0009889	regulation of biosynthetic process	2018	4	4.17	0.61273
Camalexin	III	GO:0001676	long-chain fatty acid metabolic process	22	0	0.06	1			Lesion	III	GO:0006412	translation	453	1	0.94	0.61312
Camalexin	III	GO:0001678	cellular glucose homeostasis	4	0	0.01	1			Lesion	III	GO:0008652	cellular amino acid biosynthetic process	454	1	0.94	0.61394
Camalexin	III	GO:0001682	tRNA 5'-leader removal	2	0	0.01	1			Lesion	III	GO:0010468	regulation of gene expression	2028	4	4.19	0.6168
Camalexin	III	GO:0001708	cell fate specification	42	0	0.11	1			Lesion	III	GO:0009737	response to abscisic acid stimulus	475	1	0.98	0.63078
Camalexin	III	GO:0001709	cell fate determination	6	0	0.02	1			Lesion	III	GO:1901135	carbohydrate derivative metabolic proces...	1021	2	2.11	0.63178
Camalexin	III	GO:0001736	establishment of planar polarity	3	0	0.01	1			Lesion	III	GO:0051186	cofactor metabolic process	478	1	0.99	0.63313
Camalexin	III	GO:0001738	morphogenesis of a polarized epithelium	3	0	0.01	1			Lesion	III	GO:0010038	response to metal ion	482	1	1	0.63623
Camalexin	III	GO:0001763	morphogenesis of a branching structure	18	0	0.05	1			Lesion	III	GO:0048513	organ development	1561	3	3.23	0.63755
Camalexin	III	GO:0001778	plasma membrane repair	1	0	0	1			Lesion	III	GO:0051716	cellular response to stimulus	2601	5	5.38	0.64069
Camalexin	III	GO:0001789	G-protein coupled receptor signaling pat...	1	0	0	1			Lesion	III	GO:0006468	protein phosphorylation	1039	2	2.15	0.64147
Camalexin	III	GO:0001881	receptor recycling	1	0	0	1			Lesion	III	GO:0009314	response to radiation	1041	2	2.15	0.64253
Camalexin	III	GO:0001887	selenium compound metabolic process	3	0	0.01	1			Lesion	III	GO:0034622	cellular macromolecular complex assembly	494	1	1.02	0.6454
Camalexin	III	GO:0001897	cytolysis by symbiont of host cells	1	0	0	1			Lesion	III	GO:0006461	protein complex assembly	496	1	1.03	0.6469
Camalexin	III	GO:0001906	cell killing	1	0	0	1			Lesion	III	GO:0070271	protein complex biogenesis	498	1	1.03	0.6484
Camalexin	III	GO:0001907	killing by symbiont of host cells	1	0	0	1			Lesion	III	GO:0006820	anion transport	499	1	1.03	0.64915
Camalexin	III	GO:0001932	regulation of protein phosphorylation	63	0	0.16	1			Lesion	III	GO:0009409	response to cold	508	1	1.05	0.65581
Camalexin	III	GO:0001933	negative regulation of protein phosphory...	33	0	0.08	1			Lesion	III	GO:0019748	secondary metabolic process	513	1	1.06	0.65946
Camalexin	III	GO:0001934	positive regulation of protein phosphory...	2	0	0.01	1			Lesion	III	GO:0007165	signal transduction	1620	3	3.35	0.66317
Camalexin	III	GO:0001944	vasculature development	3	0	0.01	1			Lesion	III	GO:0032501	multicellular organismal process	3206	6	6.63	0.67216
Camalexin	III	GO:0002009	morphogenesis of an epithelium	3	0	0.01	1			Lesion	III	GO:0060255	regulation of macromolecule metabolic pr...	2187	4	4.52	0.67807
Camalexin	III	GO:0002064	epithelial cell development	1	0	0	1			Lesion	III	GO:0065003	macromolecular complex assembly	544	1	1.13	0.68123
Camalexin	III	GO:0002097	tRNA wobble base modification	5	0	0.01	1			Lesion	III	GO:0006796	phosphate-containing compound metabolic ...	2197	4	4.54	0.6817
Camalexin	III	GO:0002098	tRNA wobble uridine modification	4	0	0.01	1			Lesion	III	GO:0080090	regulation of primary metabolic process	2208	4	4.57	0.68567
Camalexin	III	GO:0002100	tRNA wobble adenosine to inosine editing	1	0	0	1			Lesion	III	GO:0097305	response to alcohol	554	1	1.15	0.68796
Camalexin	III	GO:0002119	nematode larval development	1	0	0	1			Lesion	III	GO:0044700	single organism signaling	1686	3	3.49	0.69033
Camalexin	III	GO:0002164	larval development	1	0	0	1			Lesion	III	GO:0023052	signaling	1687	3	3.49	0.69073
Camalexin	III	GO:0002213	defense response to insect	28	0	0.07	1			Lesion	III	GO:0071822	protein complex subunit organization	562	1	1.16	0.69325
Camalexin	III	GO:0002215	defense response to nematode	2	0	0.01	1			Lesion	III	GO:0031323	regulation of cellular metabolic process	2230	4	4.61	0.6935
Camalexin	III	GO:0002218	activation of innate immune response	31	0	0.08	1			Lesion	III	GO:0006950	response to stress	3286	6	6.8	0.69685
Camalexin	III	GO:0002220	innate immune response activating cell s...	1	0	0	1			Lesion	III	GO:0048869	cellular developmental process	1150	2	2.38	0.69694
Camalexin	III	GO:0002221	pattern recognition receptor signaling p...	1	0	0	1			Lesion	III	GO:0065007	biological regulation	4830	9	9.99	0.70115
Camalexin	III	GO:0002229	defense response to oomycetes	8	0	0.02	1			Lesion	III	GO:0006793	phosphorus metabolic process	2256	4	4.67	0.70259
Camalexin	III	GO:0002237	response to molecule of bacterial origin	83	0	0.21	1			Lesion	III	GO:0009607	response to biotic stimulus	1169	2	2.42	0.70572
Camalexin	III	GO:0002238	response to molecule of fungal origin	33	0	0.08	1			Lesion	III	GO:0051707	response to other organism	1169	2	2.42	0.70572
Camalexin	III	GO:0002239	response to oomycetes	11	0	0.03	1			Lesion	III	GO:0044283	small molecule biosynthetic process	1184	2	2.45	0.71251
Camalexin	III	GO:0002240	response to molecule of oomycetes origin	2	0	0.01	1			Lesion	III	GO:0043933	macromolecular complex subunit organizat...	610	1	1.26	0.72317
Camalexin	III	GO:0002252	immune effector process	238	0	0.61	1			Lesion	III	GO:0048583	regulation of response to stimulus	615	1	1.27	0.72612
Camalexin	III	GO:0002253	activation of immune response	31	0	0.08	1			Lesion	III	GO:0009117	nucleotide metabolic process	624	1	1.29	0.73135
Camalexin	III	GO:0002429	immune response-activating cell surface ...	1	0	0	1			Lesion	III	GO:0006753	nucleoside phosphate metabolic process	626	1	1.29	0.7325
Camalexin	III	GO:0002532	production of molecular mediator involve...	1	0	0	1			Lesion	III	GO:0006355	regulation of transcription, DNA-depende...	1799	3	3.72	0.73315
Camalexin	III	GO:0002538	arachidonic acid metabolite production i...	1	0	0	1			Lesion	III	GO:2001141	regulation of RNA biosynthetic process	1799	3	3.72	0.73315
Camalexin	III	GO:0002540	leukotriene production involved in infla...	1	0	0	1			Lesion	III	GO:1901698	response to nitrogen compound	629	1	1.3	0.73422
Camalexin	III	GO:0002679	respiratory burst involved in defense re...	89	0	0.23	1			Lesion	III	GO:0007275	multicellular organismal development	2888	5	5.97	0.73437
Camalexin	III	GO:0002682	regulation of immune system process	326	0	0.83	1			Lesion	III	GO:0033993	response to lipid	630	1	1.3	0.73479
Camalexin	III	GO:0002683	negative regulation of immune system pro...	6	0	0.02	1			Lesion	III	GO:0051252	regulation of RNA metabolic process	1809	3	3.74	0.73672
Camalexin	III	GO:0002684	positive regulation of immune system pro...	42	0	0.11	1			Lesion	III	GO:0044767	single-organism developmental process	2370	4	4.9	0.74029
Camalexin	III	GO:0002697	regulation of immune effector process	3	0	0.01	1			Lesion	III	GO:0048522	positive regulation of cellular process	642	1	1.33	0.74153
Camalexin	III	GO:0002698	negative regulation of immune effector p...	1	0	0	1			Lesion	III	GO:0071705	nitrogen compound transport	646	1	1.34	0.74373
Camalexin	III	GO:0002752	cell surface pattern recognition recepto...	1	0	0	1			Lesion	III	GO:1901615	organic hydroxy compound metabolic proce...	647	1	1.34	0.74428
Camalexin	III	GO:0002757	immune response-activating signal transd...	1	0	0	1			Lesion	III	GO:0055086	nucleobase-containing small molecule met...	656	1	1.36	0.74918
Camalexin	III	GO:0002758	innate immune response-activating signal...	1	0	0	1			Lesion	III	GO:0022607	cellular component assembly	664	1	1.37	0.75345
Camalexin	III	GO:0002764	immune response-regulating signaling pat...	2	0	0.01	1			Lesion	III	GO:1901137	carbohydrate derivative biosynthetic pro...	664	1	1.37	0.75345
Camalexin	III	GO:0002768	immune response-regulating cell surface ...	1	0	0	1			Lesion	III	GO:0010467	gene expression	2983	5	6.17	0.76144
Camalexin	III	GO:0002831	regulation of response to biotic stimulu...	25	0	0.06	1			Lesion	III	GO:0048827	phyllome development	684	1	1.41	0.76382
Camalexin	III	GO:0002832	negative regulation of response to bioti...	5	0	0.01	1			Lesion	III	GO:0044711	single-organism biosynthetic process	1334	2	2.76	0.77365
Camalexin	III	GO:0002833	positive regulation of response to bioti...	2	0	0.01	1			Lesion	III	GO:0019219	regulation of nucleobase-containing comp...	1943	3	4.02	0.78112
Camalexin	III	GO:0003002	regionalization	203	0	0.52	1			Lesion	III	GO:0046483	heterocycle metabolic process	4140	7	8.56	0.78472
Camalexin	III	GO:0003006	developmental process involved in reprod...	1749	0	4.47	1			Lesion	III	GO:0034641	cellular nitrogen compound metabolic pro...	4142	7	8.57	0.78518
Camalexin	III	GO:0003032	detection of oxygen	1	0	0	1			Lesion	III	GO:0006351	transcription, DNA-dependent	1959	3	4.05	0.786
Camalexin	III	GO:0003156	regulation of organ formation	3	0	0.01	1			Lesion	III	GO:0032774	RNA biosynthetic process	1962	3	4.06	0.78691
Camalexin	III	GO:0003333	amino acid transmembrane transport	10	0	0.03	1			Lesion	III	GO:0044271	cellular nitrogen compound biosynthetic ...	2531	4	5.23	0.78755
Camalexin	III	GO:0005513	detection of calcium ion	6	0	0.02	1			Lesion	III	GO:0007154	cell communication	1969	3	4.07	0.78901
Camalexin	III	GO:0005975	carbohydrate metabolic process	1645	0	4.21	1			Lesion	III	GO:0051171	regulation of nitrogen compound metaboli...	1971	3	4.08	0.78961
Camalexin	III	GO:0005976	polysaccharide metabolic process	588	0	1.5	1			Lesion	III	GO:0018130	heterocycle biosynthetic process	2560	4	5.29	0.79533
Camalexin	III	GO:0005977	glycogen metabolic process	2	0	0.01	1			Lesion	III	GO:0048608	reproductive structure development	1399	2	2.89	0.79655
Camalexin	III	GO:0005978	glycogen biosynthetic process	1	0	0	1			Lesion	III	GO:0061458	reproductive system development	1399	2	2.89	0.79655
Camalexin	III	GO:0005980	glycogen catabolic process	1	0	0	1			Lesion	III	GO:0006396	RNA processing	757	1	1.57	0.7982
Camalexin	III	GO:0005982	starch metabolic process	189	0	0.48	1			Lesion	III	GO:0009653	anatomical structure morphogenesis	1438	2	2.97	0.80932
Camalexin	III	GO:0005983	starch catabolic process	15	0	0.04	1			Lesion	III	GO:0019222	regulation of metabolic process	2615	4	5.41	0.80949
Camalexin	III	GO:0005984	disaccharide metabolic process	181	0	0.46	1			Lesion	III	GO:0048518	positive regulation of biological proces...	809	1	1.67	0.81966
Camalexin	III	GO:0005985	sucrose metabolic process	28	0	0.07	1			Lesion	III	GO:0051704	multi-organism process	1491	2	3.08	0.82557
Camalexin	III	GO:0005986	sucrose biosynthetic process	16	0	0.04	1			Lesion	III	GO:0019438	aromatic compound biosynthetic process	2734	4	5.65	0.83753
Camalexin	III	GO:0005987	sucrose catabolic process	4	0	0.01	1			Lesion	III	GO:0016070	RNA metabolic process	2839	4	5.87	0.85947
Camalexin	III	GO:0005988	lactose metabolic process	14	0	0.04	1			Lesion	III	GO:0034654	nucleobase-containing compound biosynthe...	2253	3	4.66	0.86127
Camalexin	III	GO:0005990	lactose catabolic process	14	0	0.04	1			Lesion	III	GO:0016053	organic acid biosynthetic process	930	1	1.92	0.86136
Camalexin	III	GO:0005991	trehalose metabolic process	23	0	0.06	1			Lesion	III	GO:0046394	carboxylic acid biosynthetic process	930	1	1.92	0.86136
Camalexin	III	GO:0005992	trehalose biosynthetic process	21	0	0.05	1			Lesion	III	GO:0065008	regulation of biological quality	957	1	1.98	0.8693
Camalexin	III	GO:0005993	trehalose catabolic process	1	0	0	1			Lesion	III	GO:1901362	organic cyclic compound biosynthetic pro...	2921	4	6.04	0.87488
Camalexin	III	GO:0005996	monosaccharide metabolic process	524	0	1.34	1			Lesion	III	GO:0019637	organophosphate metabolic process	1006	1	2.08	0.88258
Camalexin	III	GO:0005997	xylulose metabolic process	2	0	0.01	1			Lesion	III	GO:0003006	developmental process involved in reprod...	1749	2	3.62	0.88859
Camalexin	III	GO:0005998	xylulose catabolic process	1	0	0	1			Lesion	III	GO:0009791	post-embryonic development	1792	2	3.71	0.89684
Camalexin	III	GO:0006000	fructose metabolic process	2	0	0.01	1			Lesion	III	GO:0022414	reproductive process	1824	2	3.77	0.90262
Camalexin	III	GO:0006002	fructose 6-phosphate metabolic process	1	0	0	1			Lesion	III	GO:0048367	shoot system development	1112	1	2.3	0.90698
Camalexin	III	GO:0006003	fructose 2,6-bisphosphate metabolic proc...	1	0	0	1			Lesion	III	GO:0006139	nucleobase-containing compound metabolic...	3783	5	7.82	0.91575
Camalexin	III	GO:0006004	fucose metabolic process	2	0	0.01	1			Lesion	III	GO:0033554	cellular response to stress	1180	1	2.44	0.91995
Camalexin	III	GO:0006005	L-fucose biosynthetic process	1	0	0	1			Lesion	III	GO:0000003	reproduction	1967	2	4.07	0.92504
Camalexin	III	GO:0006006	glucose metabolic process	433	0	1.11	1			Lesion	III	GO:0090304	nucleic acid metabolic process	3312	4	6.85	0.93043
Camalexin	III	GO:0006007	glucose catabolic process	370	0	0.95	1			Lesion	III	GO:0006952	defense response	1327	1	2.74	0.94225
Camalexin	III	GO:0006011	UDP-glucose metabolic process	2	0	0.01	1			Lesion	III	GO:0008150	biological_process	18373	38	38	1
Camalexin	III	GO:0006012	galactose metabolic process	29	0	0.07	1			Lesion	III	GO:0000002	mitochondrial genome maintenance	5	0	0.01	1
Camalexin	III	GO:0006013	mannose metabolic process	4	0	0.01	1			Lesion	III	GO:0000012	single strand break repair	1	0	0	1
Camalexin	III	GO:0006014	D-ribose metabolic process	12	0	0.03	1			Lesion	III	GO:0000018	regulation of DNA recombination	6	0	0.01	1
Camalexin	III	GO:0006015	5-phosphoribose 1-diphosphate biosynthet...	2	0	0.01	1			Lesion	III	GO:0000023	maltose metabolic process	121	0	0.25	1
Camalexin	III	GO:0006020	inositol metabolic process	11	0	0.03	1			Lesion	III	GO:0000024	maltose biosynthetic process	1	0	0	1
Camalexin	III	GO:0006021	inositol biosynthetic process	5	0	0.01	1			Lesion	III	GO:0000025	maltose catabolic process	2	0	0	1
Camalexin	III	GO:0006022	aminoglycan metabolic process	1	0	0	1			Lesion	III	GO:0000028	ribosomal small subunit assembly	2	0	0	1
Camalexin	III	GO:0006026	aminoglycan catabolic process	1	0	0	1			Lesion	III	GO:0000038	very long-chain fatty acid metabolic pro...	40	0	0.08	1
Camalexin	III	GO:0006029	proteoglycan metabolic process	1	0	0	1			Lesion	III	GO:0000041	transition metal ion transport	184	0	0.38	1
Camalexin	III	GO:0006030	chitin metabolic process	1	0	0	1			Lesion	III	GO:0000045	autophagic vacuole assembly	3	0	0.01	1
Camalexin	III	GO:0006032	chitin catabolic process	1	0	0	1			Lesion	III	GO:0000059	protein import into nucleus, docking	11	0	0.02	1
Camalexin	III	GO:0006040	amino sugar metabolic process	9	0	0.02	1			Lesion	III	GO:0000060	protein import into nucleus, translocati...	5	0	0.01	1
Camalexin	III	GO:0006041	glucosamine metabolic process	1	0	0	1			Lesion	III	GO:0000070	mitotic sister chromatid segregation	2	0	0	1
Camalexin	III	GO:0006042	glucosamine biosynthetic process	1	0	0	1			Lesion	III	GO:0000072	M phase specific microtubule process	1	0	0	1
Camalexin	III	GO:0006047	UDP-N-acetylglucosamine metabolic proces...	5	0	0.01	1			Lesion	III	GO:0000075	cell cycle checkpoint	10	0	0.02	1
Camalexin	III	GO:0006048	UDP-N-acetylglucosamine biosynthetic pro...	3	0	0.01	1			Lesion	III	GO:0000076	DNA replication checkpoint	2	0	0	1
Camalexin	III	GO:0006059	hexitol metabolic process	1	0	0	1			Lesion	III	GO:0000077	DNA damage checkpoint	1	0	0	1
Camalexin	III	GO:0006063	uronic acid metabolic process	1	0	0	1			Lesion	III	GO:0000079	regulation of cyclin-dependent protein s...	43	0	0.09	1
Camalexin	III	GO:0006065	UDP-glucuronate biosynthetic process	4	0	0.01	1			Lesion	III	GO:0000082	G1/S transition of mitotic cell cycle	3	0	0.01	1
Camalexin	III	GO:0006067	ethanol metabolic process	3	0	0.01	1			Lesion	III	GO:0000086	G2/M transition of mitotic cell cycle	62	0	0.13	1
Camalexin	III	GO:0006069	ethanol oxidation	1	0	0	1			Lesion	III	GO:0000087	M phase of mitotic cell cycle	1	0	0	1
Camalexin	III	GO:0006071	glycerol metabolic process	29	0	0.07	1			Lesion	III	GO:0000098	sulfur amino acid catabolic process	2	0	0	1
Camalexin	III	GO:0006072	glycerol-3-phosphate metabolic process	5	0	0.01	1			Lesion	III	GO:0000103	sulfate assimilation	14	0	0.03	1
Camalexin	III	GO:0006073	cellular glucan metabolic process	364	0	0.93	1			Lesion	III	GO:0000105	histidine biosynthetic process	9	0	0.02	1
Camalexin	III	GO:0006074	(1->3)-beta-D-glucan metabolic process	13	0	0.03	1			Lesion	III	GO:0000154	rRNA modification	2	0	0	1
Camalexin	III	GO:0006075	(1->3)-beta-D-glucan biosynthetic proces...	13	0	0.03	1			Lesion	III	GO:0000162	tryptophan biosynthetic process	17	0	0.04	1
Camalexin	III	GO:0006081	cellular aldehyde metabolic process	271	0	0.69	1			Lesion	III	GO:0000165	MAPK cascade	171	0	0.35	1
Camalexin	III	GO:0006083	acetate metabolic process	14	0	0.04	1			Lesion	III	GO:0000184	nuclear-transcribed mRNA catabolic proce...	5	0	0.01	1
Camalexin	III	GO:0006084	acetyl-CoA metabolic process	72	0	0.18	1			Lesion	III	GO:0000188	inactivation of MAPK activity	3	0	0.01	1
Camalexin	III	GO:0006085	acetyl-CoA biosynthetic process	13	0	0.03	1			Lesion	III	GO:0000209	protein polyubiquitination	2	0	0	1
Camalexin	III	GO:0006086	acetyl-CoA biosynthetic process from pyr...	4	0	0.01	1			Lesion	III	GO:0000212	meiotic spindle organization	3	0	0.01	1
Camalexin	III	GO:0006089	lactate metabolic process	83	0	0.21	1			Lesion	III	GO:0000226	microtubule cytoskeleton organization	220	0	0.46	1
Camalexin	III	GO:0006090	pyruvate metabolic process	188	0	0.48	1			Lesion	III	GO:0000237	leptotene	1	0	0	1
Camalexin	III	GO:0006091	generation of precursor metabolites and ...	450	0	1.15	1			Lesion	III	GO:0000238	zygotene	1	0	0	1
Camalexin	III	GO:0006094	gluconeogenesis	136	0	0.35	1			Lesion	III	GO:0000245	spliceosomal complex assembly	4	0	0.01	1
Camalexin	IV	GO:0006261	DNA-dependent DNA replication	224	14	0.59	3.6e-16			Lesion	IV	GO:0050896	response to stimulus	5439	22	10.07	2.4e-05
Camalexin	IV	GO:0006260	DNA replication	294	15	0.77	5.5e-16			Lesion	IV	GO:0009056	catabolic process	1763	11	3.26	0.00022
Camalexin	IV	GO:0006259	DNA metabolic process	731	19	1.91	7.7e-15			Lesion	IV	GO:0006979	response to oxidative stress	508	6	0.94	0.0003
Camalexin	IV	GO:0006305	DNA alkylation	172	12	0.45	1.6e-14			Lesion	IV	GO:0006949	syncytium formation	17	2	0.03	0.00044
Camalexin	IV	GO:0006306	DNA methylation	172	12	0.45	1.6e-14			Lesion	IV	GO:0044248	cellular catabolic process	1367	9	2.53	0.00065
Camalexin	IV	GO:0044728	DNA methylation or demethylation	174	12	0.45	1.8e-14			Lesion	IV	GO:0034614	cellular response to reactive oxygen spe...	92	3	0.17	0.00065
Camalexin	IV	GO:0006304	DNA modification	175	12	0.46	2e-14			Lesion	IV	GO:0034599	cellular response to oxidative stress	101	3	0.19	0.00085
Camalexin	IV	GO:0051052	regulation of DNA metabolic process	184	12	0.48	3.6e-14			Lesion	IV	GO:0009987	cellular process	10804	29	19.99	0.00087
Camalexin	IV	GO:0008283	cell proliferation	215	12	0.56	2.3e-13			Lesion	IV	GO:0008152	metabolic process	10253	28	18.97	0.00106
Camalexin	IV	GO:0051567	histone H3-K9 methylation	166	11	0.43	4e-13			Lesion	IV	GO:0006950	response to stress	3286	14	6.08	0.00127
Camalexin	IV	GO:0006325	chromatin organization	476	15	1.24	6.4e-13			Lesion	IV	GO:0006833	water transport	120	3	0.22	0.0014
Camalexin	IV	GO:0016568	chromatin modification	400	14	1.05	1.1e-12			Lesion	IV	GO:0042044	fluid transport	120	3	0.22	0.0014
Camalexin	IV	GO:0040029	regulation of gene expression, epigeneti...	412	14	1.08	1.6e-12			Lesion	IV	GO:0010038	response to metal ion	482	5	0.89	0.00181
Camalexin	IV	GO:0016570	histone modification	332	13	0.87	1.9e-12			Lesion	IV	GO:0001881	receptor recycling	1	1	0	0.00185
Camalexin	IV	GO:0016571	histone methylation	267	12	0.7	3e-12			Lesion	IV	GO:0030245	cellulose catabolic process	1	1	0	0.00185
Camalexin	IV	GO:0006479	protein methylation	273	12	0.71	3.9e-12			Lesion	IV	GO:0043112	receptor metabolic process	1	1	0	0.00185
Camalexin	IV	GO:0008213	protein alkylation	273	12	0.71	3.9e-12			Lesion	IV	GO:0051275	beta-glucan catabolic process	1	1	0	0.00185
Camalexin	IV	GO:0043414	macromolecule methylation	463	14	1.21	7.6e-12			Lesion	IV	GO:0090449	phloem glucosinolate loading	1	1	0	0.00185
Camalexin	IV	GO:0034968	histone lysine methylation	219	11	0.57	8.2e-12			Lesion	IV	GO:1901349	glucosinolate transport	1	1	0	0.00185
Camalexin	IV	GO:0032259	methylation	471	14	1.23	9.5e-12			Lesion	IV	GO:0016144	S-glycoside biosynthetic process	133	3	0.25	0.00188
Camalexin	IV	GO:0016569	covalent chromatin modification	379	13	0.99	1e-11			Lesion	IV	GO:0019758	glycosinolate biosynthetic process	133	3	0.25	0.00188
Camalexin	IV	GO:0006275	regulation of DNA replication	125	9	0.33	3.1e-11			Lesion	IV	GO:0019761	glucosinolate biosynthetic process	133	3	0.25	0.00188
Camalexin	IV	GO:0009908	flower development	758	16	1.98	3.9e-11			Lesion	IV	GO:0007030	Golgi organization	148	3	0.27	0.00255
Camalexin	IV	GO:0051726	regulation of cell cycle	254	11	0.66	4.1e-11			Lesion	IV	GO:0000302	response to reactive oxygen species	322	4	0.6	0.00284
Camalexin	IV	GO:0051276	chromosome organization	652	15	1.7	5.6e-11			Lesion	IV	GO:0016143	S-glycoside metabolic process	164	3	0.3	0.00341
Camalexin	IV	GO:0016458	gene silencing	364	12	0.95	1.1e-10			Lesion	IV	GO:0019757	glycosinolate metabolic process	164	3	0.3	0.00341
Camalexin	IV	GO:0007275	multicellular organismal development	2888	27	7.54	1.3e-10			Lesion	IV	GO:0019760	glucosinolate metabolic process	164	3	0.3	0.00341
Camalexin	IV	GO:0048367	shoot system development	1112	18	2.91	1.3e-10			Lesion	IV	GO:0044710	single-organism metabolic process	4058	15	7.51	0.00343
Camalexin	IV	GO:0000910	cytokinesis	212	10	0.55	1.5e-10			Lesion	IV	GO:0009813	flavonoid biosynthetic process	167	3	0.31	0.00359
Camalexin	IV	GO:0009909	regulation of flower development	300	11	0.78	2.4e-10			Lesion	IV	GO:0006107	oxaloacetate metabolic process	2	1	0	0.0037
Camalexin	IV	GO:0006270	DNA replication initiation	63	7	0.16	2.6e-10			Lesion	IV	GO:0006531	aspartate metabolic process	2	1	0	0.0037
Camalexin	IV	GO:0006342	chromatin silencing	226	10	0.59	2.8e-10			Lesion	IV	GO:0006533	aspartate catabolic process	2	1	0	0.0037
Camalexin	IV	GO:0045814	negative regulation of gene expression, ...	229	10	0.6	3.2e-10			Lesion	IV	GO:0019465	aspartate transamidation	2	1	0	0.0037
Camalexin	IV	GO:0044707	single-multicellular organism process	3021	27	7.89	3.8e-10			Lesion	IV	GO:0019554	glutamate catabolic process to oxaloacet...	2	1	0	0.0037
Camalexin	IV	GO:0031324	negative regulation of cellular metaboli...	413	12	1.08	4.8e-10			Lesion	IV	GO:0080055	low affinity nitrate transport	2	1	0	0.0037
Camalexin	IV	GO:0051301	cell division	323	11	0.84	5.3e-10			Lesion	IV	GO:0006096	glycolysis	172	3	0.32	0.0039
Camalexin	IV	GO:0048831	regulation of shoot system development	324	11	0.85	5.5e-10			Lesion	IV	GO:0010035	response to inorganic substance	1124	7	2.08	0.00394
Camalexin	IV	GO:0048608	reproductive structure development	1399	19	3.65	6.8e-10			Lesion	IV	GO:0044765	single-organism transport	2494	11	4.62	0.00401
Camalexin	IV	GO:0061458	reproductive system development	1399	19	3.65	6.8e-10			Lesion	IV	GO:0009812	flavonoid metabolic process	190	3	0.35	0.00515
Camalexin	IV	GO:0010605	negative regulation of macromolecule met...	537	13	1.4	7.4e-10			Lesion	IV	GO:0048583	regulation of response to stimulus	615	5	1.14	0.00515
Camalexin	IV	GO:0022402	cell cycle process	541	13	1.41	8.1e-10			Lesion	IV	GO:0042221	response to chemical stimulus	2970	12	5.5	0.0052
Camalexin	IV	GO:0048523	negative regulation of cellular process	675	14	1.76	1.1e-09			Lesion	IV	GO:0006972	hyperosmotic response	193	3	0.36	0.00537
Camalexin	IV	GO:2000241	regulation of reproductive process	349	11	0.91	1.2e-09			Lesion	IV	GO:0001736	establishment of planar polarity	3	1	0.01	0.00554
Camalexin	IV	GO:0009892	negative regulation of metabolic process	560	13	1.46	1.2e-09			Lesion	IV	GO:0001738	morphogenesis of a polarized epithelium	3	1	0.01	0.00554
Camalexin	IV	GO:0045934	negative regulation of nucleobase-contai...	355	11	0.93	1.4e-09			Lesion	IV	GO:0002009	morphogenesis of an epithelium	3	1	0.01	0.00554
Camalexin	IV	GO:0032501	multicellular organismal process	3206	27	8.38	1.5e-09			Lesion	IV	GO:0007041	lysosomal transport	3	1	0.01	0.00554
Camalexin	IV	GO:0048856	anatomical structure development	2958	26	7.73	1.5e-09			Lesion	IV	GO:0008333	endosome to lysosome transport	3	1	0.01	0.00554
Camalexin	IV	GO:0051172	negative regulation of nitrogen compound...	358	11	0.94	1.6e-09			Lesion	IV	GO:1901575	organic substance catabolic process	1528	8	2.83	0.00576
Camalexin	IV	GO:0010564	regulation of cell cycle process	132	8	0.34	1.7e-09			Lesion	IV	GO:0042744	hydrogen peroxide catabolic process	62	2	0.11	0.00586
Camalexin	IV	GO:0032502	developmental process	3273	27	8.55	2.4e-09			Lesion	IV	GO:1901659	glycosyl compound biosynthetic process	204	3	0.38	0.00627
Camalexin	IV	GO:0010629	negative regulation of gene expression	487	12	1.27	3.1e-09			Lesion	IV	GO:0070301	cellular response to hydrogen peroxide	66	2	0.12	0.00662
Camalexin	IV	GO:0031047	gene silencing by RNA	295	10	0.77	3.7e-09			Lesion	IV	GO:0051179	localization	3071	12	5.68	0.00684
Camalexin	IV	GO:0000003	reproduction	1967	21	5.14	4.8e-09			Lesion	IV	GO:0044724	single-organism carbohydrate catabolic p...	415	4	0.77	0.00696
Camalexin	IV	GO:0048580	regulation of post-embryonic development	404	11	1.06	5.5e-09			Lesion	IV	GO:0031347	regulation of defense response	422	4	0.78	0.00738
Camalexin	IV	GO:0009791	post-embryonic development	1792	20	4.68	6.2e-09			Lesion	IV	GO:0007164	establishment of tissue polarity	4	1	0.01	0.00738
Camalexin	IV	GO:0022414	reproductive process	1824	20	4.77	8.5e-09			Lesion	IV	GO:0009963	positive regulation of flavonoid biosynt...	73	2	0.14	0.00805
Camalexin	IV	GO:0048731	system development	2259	22	5.9	9.5e-09			Lesion	IV	GO:0016052	carbohydrate catabolic process	436	4	0.81	0.00826
Camalexin	IV	GO:0010389	regulation of G2/M transition of mitotic...	61	6	0.16	1.1e-08			Lesion	IV	GO:0080134	regulation of response to stress	444	4	0.82	0.00879
Camalexin	IV	GO:0000086	G2/M transition of mitotic cell cycle	62	6	0.16	1.3e-08			Lesion	IV	GO:0006790	sulfur compound metabolic process	448	4	0.83	0.00907
Camalexin	IV	GO:0031048	chromatin silencing by small RNA	111	7	0.29	1.5e-08			Lesion	IV	GO:0048729	tissue morphogenesis	5	1	0.01	0.00922
Camalexin	IV	GO:0000724	double-strand break repair via homologou...	64	6	0.17	1.5e-08			Lesion	IV	GO:0006952	defense response	1327	7	2.46	0.00966
Camalexin	IV	GO:0000725	recombinational repair	64	6	0.17	1.5e-08			Lesion	IV	GO:0044711	single-organism biosynthetic process	1334	7	2.47	0.00993
Camalexin	IV	GO:0045892	negative regulation of transcription, DN...	344	10	0.9	1.6e-08			Lesion	IV	GO:0044550	secondary metabolite biosynthetic proces...	244	3	0.45	0.01022
Camalexin	IV	GO:0051253	negative regulation of RNA metabolic pro...	344	10	0.9	1.6e-08			Lesion	IV	GO:0006810	transport	2840	11	5.26	0.01078
Camalexin	IV	GO:0006346	methylation-dependent chromatin silencin...	113	7	0.3	1.6e-08			Lesion	IV	GO:0009962	regulation of flavonoid biosynthetic pro...	86	2	0.16	0.01102
Camalexin	IV	GO:0000278	mitotic cell cycle	262	9	0.68	2.2e-08			Lesion	IV	GO:0005513	detection of calcium ion	6	1	0.01	0.01105
Camalexin	IV	GO:0000911	cytokinesis by cell plate formation	184	8	0.48	2.3e-08			Lesion	IV	GO:0006530	asparagine catabolic process	6	1	0.01	0.01105
Camalexin	IV	GO:0010558	negative regulation of macromolecule bio...	358	10	0.94	2.4e-08			Lesion	IV	GO:0071704	organic substance metabolic process	9163	24	16.96	0.01163
Camalexin	IV	GO:2000113	negative regulation of cellular macromol...	358	10	0.94	2.4e-08			Lesion	IV	GO:0016043	cellular component organization	2885	11	5.34	0.01209
Camalexin	IV	GO:0007049	cell cycle	723	13	1.89	2.6e-08			Lesion	IV	GO:0080167	response to karrikin	92	2	0.17	0.01254
Camalexin	IV	GO:1901990	regulation of mitotic cell cycle phase t...	70	6	0.18	2.7e-08			Lesion	IV	GO:0051234	establishment of localization	2903	11	5.37	0.01265
Camalexin	IV	GO:0048519	negative regulation of biological proces...	1023	15	2.67	2.7e-08			Lesion	IV	GO:0006538	glutamate catabolic process	7	1	0.01	0.01288
Camalexin	IV	GO:2000026	regulation of multicellular organismal d...	592	12	1.55	2.7e-08			Lesion	IV	GO:0009723	response to ethylene stimulus	266	3	0.49	0.0129
Camalexin	IV	GO:0003006	developmental process involved in reprod...	1749	19	4.57	2.8e-08			Lesion	IV	GO:0019748	secondary metabolic process	513	4	0.95	0.01436
Camalexin	IV	GO:0031327	negative regulation of cellular biosynth...	365	10	0.95	2.8e-08			Lesion	IV	GO:0016559	peroxisome fission	8	1	0.01	0.01471
Camalexin	IV	GO:1901987	regulation of cell cycle phase transitio...	71	6	0.19	2.9e-08			Lesion	IV	GO:0048518	positive regulation of biological proces...	809	5	1.5	0.01576
Camalexin	IV	GO:0009890	negative regulation of biosynthetic proc...	367	10	0.96	3e-08			Lesion	IV	GO:0044699	single-organism process	7736	21	14.32	0.01633
Camalexin	IV	GO:0050793	regulation of developmental process	732	13	1.91	3e-08			Lesion	IV	GO:0051716	cellular response to stimulus	2601	10	4.81	0.01638
Camalexin	IV	GO:0048437	floral organ development	478	11	1.25	3.1e-08			Lesion	IV	GO:0006857	oligopeptide transport	106	2	0.2	0.0164
Camalexin	IV	GO:0060255	regulation of macromolecule metabolic pr...	2187	21	5.71	3.2e-08			Lesion	IV	GO:0015833	peptide transport	106	2	0.2	0.0164
Camalexin	IV	GO:0044772	mitotic cell cycle phase transition	73	6	0.19	3.4e-08			Lesion	IV	GO:0043649	dicarboxylic acid catabolic process	9	1	0.02	0.01654
Camalexin	IV	GO:0044770	cell cycle phase transition	74	6	0.19	3.7e-08			Lesion	IV	GO:0042886	amide transport	111	2	0.21	0.01789
Camalexin	IV	GO:0080090	regulation of primary metabolic process	2208	21	5.77	3.8e-08			Lesion	IV	GO:0006528	asparagine metabolic process	10	1	0.02	0.01836
Camalexin	IV	GO:0051239	regulation of multicellular organismal p...	613	12	1.6	4e-08			Lesion	IV	GO:0051592	response to calcium ion	10	1	0.02	0.01836
Camalexin	IV	GO:0007126	meiosis	203	8	0.53	5e-08			Lesion	IV	GO:0008610	lipid biosynthetic process	842	5	1.56	0.01844
Camalexin	IV	GO:0010468	regulation of gene expression	2028	20	5.3	5.1e-08			Lesion	IV	GO:0071702	organic substance transport	1506	7	2.79	0.01851
Camalexin	IV	GO:0007131	reciprocal meiotic recombination	134	7	0.35	5.4e-08			Lesion	IV	GO:0009607	response to biotic stimulus	1169	6	2.16	0.01899
Camalexin	IV	GO:0035825	reciprocal DNA recombination	135	7	0.35	5.7e-08			Lesion	IV	GO:0051707	response to other organism	1169	6	2.16	0.01899
Camalexin	IV	GO:0048438	floral whorl development	395	10	1.03	5.9e-08			Lesion	IV	GO:0007568	aging	116	2	0.21	0.01944
Camalexin	IV	GO:0009059	macromolecule biosynthetic process	3545	26	9.26	7.6e-08			Lesion	IV	GO:0033554	cellular response to stress	1180	6	2.18	0.0198
Camalexin	IV	GO:0007127	meiosis I	142	7	0.37	8e-08			Lesion	IV	GO:0010232	vascular transport	11	1	0.02	0.02017
Camalexin	IV	GO:0090304	nucleic acid metabolic process	3312	25	8.65	9.4e-08			Lesion	IV	GO:0010233	phloem transport	11	1	0.02	0.02017
Camalexin	IV	GO:0000280	nuclear division	89	6	0.23	1.1e-07			Lesion	IV	GO:0009739	response to gibberellin stimulus	120	2	0.22	0.02071
Camalexin	IV	GO:0044767	single-organism developmental process	2370	21	6.19	1.3e-07			Lesion	IV	GO:0009725	response to hormone stimulus	1197	6	2.22	0.0211
Camalexin	IV	GO:0048827	phyllome development	684	12	1.79	1.3e-07			Lesion	IV	GO:0043650	dicarboxylic acid biosynthetic process	12	1	0.02	0.02199
Camalexin	IV	GO:0006310	DNA recombination	231	8	0.6	1.4e-07			Lesion	IV	GO:0008654	phospholipid biosynthetic process	329	3	0.61	0.0226
Camalexin	IV	GO:0019222	regulation of metabolic process	2615	22	6.83	1.4e-07			Lesion	IV	GO:0044237	cellular metabolic process	8483	22	15.7	0.02279
Camalexin	IV	GO:0019219	regulation of nucleobase-containing comp...	1943	19	5.08	1.5e-07			Lesion	IV	GO:0048829	root cap development	13	1	0.02	0.0238
Camalexin	IV	GO:0043570	maintenance of DNA repeat elements	5	3	0.01	1.7e-07			Lesion	IV	GO:0016054	organic acid catabolic process	345	3	0.64	0.02556
Camalexin	IV	GO:0051171	regulation of nitrogen compound metaboli...	1971	19	5.15	1.9e-07			Lesion	IV	GO:0046395	carboxylic acid catabolic process	345	3	0.64	0.02556
Camalexin	IV	GO:0007346	regulation of mitotic cell cycle	99	6	0.26	2.1e-07			Lesion	IV	GO:0000103	sulfate assimilation	14	1	0.03	0.02561
Camalexin	IV	GO:0048569	post-embryonic organ development	585	11	1.53	2.4e-07			Lesion	IV	GO:0071732	cellular response to nitric oxide	14	1	0.03	0.02561
Camalexin	IV	GO:0051321	meiotic cell cycle	250	8	0.65	2.5e-07			Lesion	IV	GO:0044723	single-organism carbohydrate metabolic p...	1253	6	2.32	0.02578
Camalexin	IV	GO:0031323	regulation of cellular metabolic process	2230	20	5.83	2.5e-07			Lesion	IV	GO:0071731	response to nitric oxide	15	1	0.03	0.02741
Camalexin	IV	GO:0006302	double-strand break repair	102	6	0.27	2.6e-07			Lesion	IV	GO:0016044	cellular membrane organization	625	4	1.16	0.02742
Camalexin	IV	GO:0009889	regulation of biosynthetic process	2018	19	5.27	2.7e-07			Lesion	IV	GO:0061024	membrane organization	625	4	1.16	0.02742
Camalexin	IV	GO:0006139	nucleobase-containing compound metabolic...	3783	26	9.88	3e-07			Lesion	IV	GO:0071840	cellular component organization or bioge...	3260	11	6.03	0.02855
Camalexin	IV	GO:0007067	mitosis	55	5	0.14	3.1e-07			Lesion	IV	GO:0005975	carbohydrate metabolic process	1645	7	3.04	0.02857
Camalexin	IV	GO:0000018	regulation of DNA recombination	6	3	0.02	3.3e-07			Lesion	IV	GO:0009593	detection of chemical stimulus	16	1	0.03	0.02921
Camalexin	IV	GO:0045910	negative regulation of DNA recombination	6	3	0.02	3.3e-07			Lesion	IV	GO:1902170	cellular response to reactive nitrogen s...	16	1	0.03	0.02921
Camalexin	IV	GO:0006281	DNA repair	268	8	0.7	4.2e-07			Lesion	IV	GO:0006635	fatty acid beta-oxidation	147	2	0.27	0.03018
Camalexin	IV	GO:0048285	organelle fission	115	6	0.3	5.2e-07			Lesion	IV	GO:0071705	nitrogen compound transport	646	4	1.2	0.03046
Camalexin	IV	GO:0048447	sepal morphogenesis	61	5	0.16	5.2e-07			Lesion	IV	GO:0006007	glucose catabolic process	370	3	0.68	0.03058
Camalexin	IV	GO:0048451	petal formation	61	5	0.16	5.2e-07			Lesion	IV	GO:0019320	hexose catabolic process	371	3	0.69	0.03079
Camalexin	IV	GO:0048453	sepal formation	61	5	0.16	5.2e-07			Lesion	IV	GO:0009251	glucan catabolic process	17	1	0.03	0.03101
Camalexin	IV	GO:0010556	regulation of macromolecule biosynthetic...	1900	18	4.96	5.9e-07			Lesion	IV	GO:0009789	positive regulation of abscisic acid med...	17	1	0.03	0.03101
Camalexin	IV	GO:2000112	regulation of cellular macromolecule bio...	1900	18	4.96	5.9e-07			Lesion	IV	GO:0044247	cellular polysaccharide catabolic proces...	17	1	0.03	0.03101
Camalexin	IV	GO:0048442	sepal development	63	5	0.16	6.2e-07			Lesion	IV	GO:0044282	small molecule catabolic process	375	3	0.69	0.03164
Camalexin	IV	GO:0048464	flower calyx development	63	5	0.16	6.2e-07			Lesion	IV	GO:0044712	single-organism catabolic process	375	3	0.69	0.03164
Camalexin	IV	GO:0031326	regulation of cellular biosynthetic proc...	1939	18	5.07	7.9e-07			Lesion	IV	GO:0046365	monosaccharide catabolic process	375	3	0.69	0.03164
Camalexin	IV	GO:0006464	cellular protein modification process	2397	20	6.26	8.1e-07			Lesion	IV	GO:0044272	sulfur compound biosynthetic process	376	3	0.7	0.03186
Camalexin	IV	GO:0036211	protein modification process	2397	20	6.26	8.1e-07			Lesion	IV	GO:0046686	response to cadmium ion	376	3	0.7	0.03186
Camalexin	IV	GO:0000710	meiotic mismatch repair	8	3	0.02	9.3e-07			Lesion	IV	GO:0009058	biosynthetic process	5622	16	10.4	0.03196
Camalexin	IV	GO:0032776	DNA methylation on cytosine	8	3	0.02	9.3e-07			Lesion	IV	GO:0019395	fatty acid oxidation	152	2	0.28	0.03209
Camalexin	IV	GO:0016444	somatic cell DNA recombination	30	4	0.08	1.1e-06			Lesion	IV	GO:1901657	glycosyl compound metabolic process	378	3	0.7	0.03229
Camalexin	IV	GO:0048513	organ development	1561	16	4.08	1.1e-06			Lesion	IV	GO:1901421	positive regulation of response to alcoh...	18	1	0.03	0.03281
Camalexin	IV	GO:0034645	cellular macromolecule biosynthetic proc...	3480	24	9.09	1.2e-06			Lesion	IV	GO:0034440	lipid oxidation	158	2	0.29	0.03444
Camalexin	IV	GO:0048446	petal morphogenesis	72	5	0.19	1.2e-06			Lesion	IV	GO:0009958	positive gravitropism	19	1	0.04	0.0346
Camalexin	IV	GO:0006974	response to DNA damage stimulus	311	8	0.81	1.3e-06			Lesion	IV	GO:0006644	phospholipid metabolic process	391	3	0.72	0.03517
Camalexin	IV	GO:0043412	macromolecule modification	2714	21	7.09	1.3e-06			Lesion	IV	GO:0006629	lipid metabolic process	1351	6	2.5	0.03559
Camalexin	IV	GO:0006355	regulation of transcription, DNA-depende...	1799	17	4.7	1.4e-06			Lesion	IV	GO:0023051	regulation of signaling	162	2	0.3	0.03605
Camalexin	IV	GO:2001141	regulation of RNA biosynthetic process	1799	17	4.7	1.4e-06			Lesion	IV	GO:0009068	aspartate family amino acid catabolic pr...	20	1	0.04	0.03639
Camalexin	IV	GO:0051252	regulation of RNA metabolic process	1809	17	4.73	1.5e-06			Lesion	IV	GO:0072348	sulfur compound transport	20	1	0.04	0.03639
Camalexin	IV	GO:0050794	regulation of cellular process	3846	25	10.05	1.8e-06			Lesion	IV	GO:0009719	response to endogenous stimulus	1363	6	2.52	0.03694
Camalexin	IV	GO:0046483	heterocycle metabolic process	4140	26	10.82	1.9e-06			Lesion	IV	GO:0010033	response to organic substance	2135	8	3.95	0.0376
Camalexin	IV	GO:0034641	cellular nitrogen compound metabolic pro...	4142	26	10.82	1.9e-06			Lesion	IV	GO:0006536	glutamate metabolic process	21	1	0.04	0.03817
Camalexin	IV	GO:0007129	synapsis	80	5	0.21	2e-06			Lesion	IV	GO:0009065	glutamine family amino acid catabolic pr...	21	1	0.04	0.03817
Camalexin	IV	GO:0048449	floral organ formation	148	6	0.39	2.3e-06			Lesion	IV	GO:0044763	single-organism cellular process	6236	17	11.54	0.0386
Camalexin	IV	GO:0006333	chromatin assembly or disassembly	83	5	0.22	2.4e-06			Lesion	IV	GO:0045087	innate immune response	698	4	1.29	0.03885
Camalexin	IV	GO:0070192	chromosome organization involved in meio...	83	5	0.22	2.4e-06			Lesion	IV	GO:0055114	oxidation-reduction process	1384	6	2.56	0.03938
Camalexin	IV	GO:0048610	cellular process involved in reproductio...	621	10	1.62	3.7e-06			Lesion	IV	GO:0006955	immune response	704	4	1.3	0.0399
Camalexin	IV	GO:0006996	organelle organization	1711	16	4.47	3.7e-06			Lesion	IV	GO:0001676	long-chain fatty acid metabolic process	22	1	0.04	0.03995
Camalexin	IV	GO:0048441	petal development	93	5	0.24	4.3e-06			Lesion	IV	GO:0016998	cell wall macromolecule catabolic proces...	22	1	0.04	0.03995
Camalexin	IV	GO:0048465	corolla development	93	5	0.24	4.3e-06			Lesion	IV	GO:0071281	cellular response to iron ion	22	1	0.04	0.03995
Camalexin	IV	GO:0006351	transcription, DNA-dependent	1959	17	5.12	4.6e-06			Lesion	IV	GO:0044255	cellular lipid metabolic process	1045	5	1.93	0.04165
Camalexin	IV	GO:0032774	RNA biosynthetic process	1962	17	5.13	4.7e-06			Lesion	IV	GO:0009828	plant-type cell wall loosening	25	1	0.05	0.04528
Camalexin	IV	GO:0009058	biosynthetic process	5622	30	14.69	4.9e-06			Lesion	IV	GO:0006006	glucose metabolic process	433	3	0.8	0.04538
Camalexin	IV	GO:0031497	chromatin assembly	44	4	0.11	5.2e-06			Lesion	IV	GO:1901701	cellular response to oxygen-containing c...	740	4	1.37	0.04652
Camalexin	IV	GO:0006725	cellular aromatic compound metabolic pro...	4366	26	11.41	5.4e-06			Lesion	IV	GO:0009062	fatty acid catabolic process	187	2	0.35	0.04673
Camalexin	IV	GO:0010069	zygote asymmetric cytokinesis in embryo ...	2	2	0.01	6.7e-06			Lesion	IV	GO:0009567	double fertilization forming a zygote an...	26	1	0.05	0.04705
Camalexin	IV	GO:0010424	DNA methylation on cytosine within a CG ...	2	2	0.01	6.7e-06			Lesion	IV	GO:0007010	cytoskeleton organization	440	3	0.81	0.04721
Camalexin	IV	GO:0006323	DNA packaging	48	4	0.13	7.3e-06			Lesion	IV	GO:0009566	fertilization	27	1	0.05	0.04881
Camalexin	IV	GO:0051053	negative regulation of DNA metabolic pro...	15	3	0.04	7.4e-06			Lesion	IV	GO:0009967	positive regulation of signal transducti...	27	1	0.05	0.04881
Camalexin	IV	GO:0050789	regulation of biological process	4454	26	11.64	7.9e-06			Lesion	IV	GO:0023056	positive regulation of signaling	27	1	0.05	0.04881
Camalexin	IV	GO:1901576	organic substance biosynthetic process	5440	29	14.21	9e-06			Lesion	IV	GO:0050789	regulation of biological process	4454	13	8.24	0.04884
Camalexin	IV	GO:0048444	floral organ morphogenesis	188	6	0.49	9.1e-06			Lesion	IV	GO:0072329	monocarboxylic acid catabolic process	193	2	0.36	0.04944
Camalexin	IV	GO:0048563	post-embryonic organ morphogenesis	188	6	0.49	9.1e-06			Lesion	IV	GO:0009628	response to abiotic stimulus	2256	8	4.17	0.04975
Camalexin	IV	GO:0006298	mismatch repair	16	3	0.04	9.2e-06			Lesion	IV	GO:0006091	generation of precursor metabolites and ...	450	3	0.83	0.04989
Camalexin	IV	GO:0010025	wax biosynthetic process	16	3	0.04	9.2e-06			Lesion	IV	GO:0002213	defense response to insect	28	1	0.05	0.05058
Camalexin	IV	GO:0010166	wax metabolic process	16	3	0.04	9.2e-06			Lesion	IV	GO:0005985	sucrose metabolic process	28	1	0.05	0.05058
Camalexin	IV	GO:0006200	ATP catabolic process	51	4	0.13	9.4e-06			Lesion	IV	GO:0071248	cellular response to metal ion	28	1	0.05	0.05058
Camalexin	IV	GO:0009125	nucleoside monophosphate catabolic proce...	51	4	0.13	9.4e-06			Lesion	IV	GO:0030258	lipid modification	197	2	0.36	0.05128
Camalexin	IV	GO:0009128	purine nucleoside monophosphate cataboli...	51	4	0.13	9.4e-06			Lesion	IV	GO:0016197	endosomal transport	29	1	0.05	0.05234
Camalexin	IV	GO:0009158	ribonucleoside monophosphate catabolic p...	51	4	0.13	9.4e-06			Lesion	IV	GO:0006508	proteolysis	773	4	1.43	0.0531
Camalexin	IV	GO:0009169	purine ribonucleoside monophosphate cata...	51	4	0.13	9.4e-06			Lesion	IV	GO:1901700	response to oxygen-containing compound	1881	7	3.48	0.05337
Camalexin	IV	GO:0044260	cellular macromolecule metabolic process	6152	31	16.07	1e-05			Lesion	IV	GO:0051704	multi-organism process	1491	6	2.76	0.05345
Camalexin	IV	GO:0009886	post-embryonic morphogenesis	413	8	1.08	1e-05			Lesion	IV	GO:0010193	response to ozone	30	1	0.06	0.05409
Camalexin	IV	GO:0006807	nitrogen compound metabolic process	4529	26	11.83	1.1e-05			Lesion	IV	GO:0010647	positive regulation of cell communicatio...	30	1	0.06	0.05409
Camalexin	IV	GO:0048645	organ formation	196	6	0.51	1.2e-05			Lesion	IV	GO:0019318	hexose metabolic process	467	3	0.86	0.05461
Camalexin	IV	GO:1901360	organic cyclic compound metabolic proces...	4546	26	11.88	1.2e-05			Lesion	IV	GO:0044238	primary metabolic process	8582	21	15.88	0.05601
Camalexin	IV	GO:0043170	macromolecule metabolic process	6566	32	17.15	1.3e-05			Lesion	IV	GO:0009891	positive regulation of biosynthetic proc...	474	3	0.88	0.05661
Camalexin	IV	GO:0009887	organ morphogenesis	441	8	1.15	1.7e-05			Lesion	IV	GO:0002376	immune system process	794	4	1.47	0.05754
Camalexin	IV	GO:0010070	zygote asymmetric cell division	3	2	0.01	2e-05			Lesion	IV	GO:0010311	lateral root formation	32	1	0.06	0.0576
Camalexin	IV	GO:0006338	chromatin remodeling	21	3	0.05	2.2e-05			Lesion	IV	GO:0071241	cellular response to inorganic substance	32	1	0.06	0.0576
Camalexin	IV	GO:0008356	asymmetric cell division	21	3	0.05	2.2e-05			Lesion	IV	GO:1901264	carbohydrate derivative transport	33	1	0.06	0.05934
Camalexin	IV	GO:0010467	gene expression	2983	20	7.79	2.5e-05			Lesion	IV	GO:0044242	cellular lipid catabolic process	216	2	0.4	0.06036
Camalexin	IV	GO:0034654	nucleobase-containing compound biosynthe...	2253	17	5.89	3e-05			Lesion	IV	GO:0030029	actin filament-based process	219	2	0.41	0.06185
Camalexin	IV	GO:0071103	DNA conformation change	70	4	0.18	3.3e-05			Lesion	IV	GO:0009893	positive regulation of metabolic process	494	3	0.91	0.06254
Camalexin	IV	GO:0065007	biological regulation	4830	26	12.62	3.7e-05			Lesion	IV	GO:0042542	response to hydrogen peroxide	223	2	0.41	0.06384
Camalexin	IV	GO:0044267	cellular protein metabolic process	3375	21	8.82	4.4e-05			Lesion	IV	GO:0006944	cellular membrane fusion	226	2	0.42	0.06535
Camalexin	IV	GO:0044249	cellular biosynthetic process	5222	27	13.64	4.8e-05			Lesion	IV	GO:0016042	lipid catabolic process	226	2	0.42	0.06535
Camalexin	IV	GO:0044699	single-organism process	7736	34	20.21	5.3e-05			Lesion	IV	GO:0061025	membrane fusion	226	2	0.42	0.06535
Camalexin	IV	GO:0009141	nucleoside triphosphate metabolic proces...	159	5	0.42	5.8e-05			Lesion	IV	GO:0051645	Golgi localization	37	1	0.07	0.0663
Camalexin	IV	GO:0044238	primary metabolic process	8582	36	22.42	6.2e-05			Lesion	IV	GO:0051646	mitochondrion localization	37	1	0.07	0.0663
Camalexin	IV	GO:0048646	anatomical structure formation involved ...	278	6	0.73	8.2e-05			Lesion	IV	GO:0060151	peroxisome localization	37	1	0.07	0.0663
Camalexin	IV	GO:0046034	ATP metabolic process	89	4	0.23	8.5e-05			Lesion	IV	GO:0010119	regulation of stomatal movement	40	1	0.07	0.07149
Camalexin	IV	GO:0044030	regulation of DNA methylation	6	2	0.02	0.0001			Lesion	IV	GO:0005996	monosaccharide metabolic process	524	3	0.97	0.07195
Camalexin	IV	GO:0071704	organic substance metabolic process	9163	37	23.94	0.0001			Lesion	IV	GO:0009612	response to mechanical stimulus	41	1	0.08	0.07321
Camalexin	IV	GO:0044271	cellular nitrogen compound biosynthetic ...	2531	17	6.61	0.00013			Lesion	IV	GO:0008361	regulation of cell size	42	1	0.08	0.07493
Camalexin	IV	GO:0065004	protein-DNA complex assembly	39	3	0.1	0.00014			Lesion	IV	GO:0019722	calcium-mediated signaling	42	1	0.08	0.07493
Camalexin	IV	GO:0071824	protein-DNA complex subunit organization	39	3	0.1	0.00014			Lesion	IV	GO:0010039	response to iron ion	43	1	0.08	0.07664
Camalexin	IV	GO:0009126	purine nucleoside monophosphate metaboli...	103	4	0.27	0.00015			Lesion	IV	GO:0000272	polysaccharide catabolic process	44	1	0.08	0.07835
Camalexin	IV	GO:0009167	purine ribonucleoside monophosphate meta...	103	4	0.27	0.00015			Lesion	IV	GO:0009787	regulation of abscisic acid mediated sig...	45	1	0.08	0.08006
Camalexin	IV	GO:0018130	heterocycle biosynthetic process	2560	17	6.69	0.00015			Lesion	IV	GO:0010101	post-embryonic root morphogenesis	45	1	0.08	0.08006
Camalexin	IV	GO:0044237	cellular metabolic process	8483	35	22.16	0.00015			Lesion	IV	GO:0010102	lateral root morphogenesis	45	1	0.08	0.08006
Camalexin	IV	GO:0009161	ribonucleoside monophosphate metabolic p...	108	4	0.28	0.00018			Lesion	IV	GO:0044275	cellular carbohydrate catabolic process	45	1	0.08	0.08006
Camalexin	IV	GO:0008152	metabolic process	10253	39	26.79	0.00019			Lesion	IV	GO:1901419	regulation of response to alcohol	46	1	0.09	0.08177
Camalexin	IV	GO:0009123	nucleoside monophosphate metabolic proce...	111	4	0.29	0.0002			Lesion	IV	GO:0009718	anthocyanin-containing compound biosynth...	48	1	0.09	0.08517
Camalexin	IV	GO:0016043	cellular component organization	2885	18	7.54	0.0002			Lesion	IV	GO:0043603	cellular amide metabolic process	48	1	0.09	0.08517
Camalexin	IV	GO:0019538	protein metabolic process	3737	21	9.76	0.0002			Lesion	IV	GO:0065007	biological regulation	4830	13	8.94	0.08577
Camalexin	IV	GO:0009411	response to UV	208	5	0.54	0.0002			Lesion	IV	GO:0006996	organelle organization	1711	6	3.17	0.09123
Camalexin	IV	GO:0048440	carpel development	209	5	0.55	0.00021			Lesion	IV	GO:0042743	hydrogen peroxide metabolic process	275	2	0.51	0.09162
Camalexin	IV	GO:0009143	nucleoside triphosphate catabolic proces...	114	4	0.3	0.00022			Lesion	IV	GO:0051641	cellular localization	1315	5	2.43	0.09234
Camalexin	IV	GO:0009146	purine nucleoside triphosphate catabolic...	114	4	0.3	0.00022			Lesion	IV	GO:0048646	anatomical structure formation involved ...	278	2	0.51	0.09332
Camalexin	IV	GO:0009203	ribonucleoside triphosphate catabolic pr...	114	4	0.3	0.00022			Lesion	IV	GO:0009064	glutamine family amino acid metabolic pr...	53	1	0.1	0.09363
Camalexin	IV	GO:0009207	purine ribonucleoside triphosphate catab...	114	4	0.3	0.00022			Lesion	IV	GO:0010363	regulation of plant-type hypersensitive ...	279	2	0.52	0.09389
Camalexin	IV	GO:0009154	purine ribonucleotide catabolic process	115	4	0.3	0.00023			Lesion	IV	GO:0007020	microtubule nucleation	55	1	0.1	0.09699
Camalexin	IV	GO:0009261	ribonucleotide catabolic process	115	4	0.3	0.00023			Lesion	IV	GO:0010029	regulation of seed germination	55	1	0.1	0.09699
Camalexin	IV	GO:0006195	purine nucleotide catabolic process	116	4	0.3	0.00024			Lesion	IV	GO:0006612	protein targeting to membrane	285	2	0.53	0.09732
Camalexin	IV	GO:0048467	gynoecium development	215	5	0.56	0.00024			Lesion	IV	GO:0048653	anther development	56	1	0.1	0.09867
Camalexin	IV	GO:0009166	nucleotide catabolic process	117	4	0.31	0.00024			Lesion	IV	GO:0080135	regulation of cellular response to stres...	289	2	0.53	0.09963
Camalexin	IV	GO:0046130	purine ribonucleoside catabolic process	117	4	0.31	0.00024			Lesion	IV	GO:0019932	second-messenger-mediated signaling	57	1	0.11	0.10034
Camalexin	IV	GO:1901292	nucleoside phosphate catabolic process	117	4	0.31	0.00024			Lesion	IV	GO:1901576	organic substance biosynthetic process	5440	14	10.07	0.10063
Camalexin	IV	GO:0006152	purine nucleoside catabolic process	118	4	0.31	0.00025			Lesion	IV	GO:0009057	macromolecule catabolic process	606	3	1.12	0.1007
Camalexin	IV	GO:0072523	purine-containing compound catabolic pro...	119	4	0.31	0.00026			Lesion	IV	GO:1900140	regulation of seedling development	58	1	0.11	0.10201
Camalexin	IV	GO:0009164	nucleoside catabolic process	122	4	0.32	0.00029			Lesion	IV	GO:0072657	protein localization to membrane	295	2	0.55	0.10312
Camalexin	IV	GO:0042454	ribonucleoside catabolic process	122	4	0.32	0.00029			Lesion	IV	GO:0090150	establishment of protein localization to...	295	2	0.55	0.10312
Camalexin	IV	GO:0031507	heterochromatin assembly	10	2	0.03	0.0003			Lesion	IV	GO:0009605	response to external stimulus	613	3	1.13	0.10334
Camalexin	IV	GO:0031540	regulation of anthocyanin biosynthetic p...	10	2	0.03	0.0003			Lesion	IV	GO:0009625	response to insect	59	1	0.11	0.10368
Camalexin	IV	GO:0070828	heterochromatin organization	10	2	0.03	0.0003			Lesion	IV	GO:0006796	phosphate-containing compound metabolic ...	2197	7	4.07	0.10388
Camalexin	IV	GO:0019438	aromatic compound biosynthetic process	2734	17	7.14	0.00034			Lesion	IV	GO:0043648	dicarboxylic acid metabolic process	61	1	0.11	0.107
Camalexin	IV	GO:0034655	nucleobase-containing compound catabolic...	238	5	0.62	0.00038			Lesion	IV	GO:0009626	plant-type hypersensitive response	303	2	0.56	0.10782
Camalexin	IV	GO:0048481	ovule development	132	4	0.34	0.00039			Lesion	IV	GO:0043067	regulation of programmed cell death	303	2	0.56	0.10782
Camalexin	IV	GO:0035670	plant-type ovary development	133	4	0.35	0.0004			Lesion	IV	GO:0009651	response to salt stress	626	3	1.16	0.10833
Camalexin	IV	GO:0016572	histone phosphorylation	55	3	0.14	0.0004			Lesion	IV	GO:0034050	host programmed cell death induced by sy...	304	2	0.56	0.10841
Camalexin	IV	GO:0044763	single-organism cellular process	6236	28	16.29	0.00045			Lesion	IV	GO:0072593	reactive oxygen species metabolic proces...	306	2	0.57	0.1096
Camalexin	IV	GO:1901658	glycosyl compound catabolic process	140	4	0.37	0.00048			Lesion	IV	GO:0033993	response to lipid	630	3	1.17	0.10989
Camalexin	IV	GO:0008544	epidermis development	548	7	1.43	0.00052			Lesion	IV	GO:0010941	regulation of cell death	310	2	0.57	0.11199
Camalexin	IV	GO:0043588	skin development	548	7	1.43	0.00052			Lesion	IV	GO:0048589	developmental growth	637	3	1.18	0.11263
Camalexin	IV	GO:0016070	RNA metabolic process	2839	17	7.42	0.00054			Lesion	IV	GO:0032787	monocarboxylic acid metabolic process	1006	4	1.86	0.11317
Camalexin	IV	GO:0046434	organophosphate catabolic process	149	4	0.39	0.00061			Lesion	IV	GO:0048522	positive regulation of cellular process	642	3	1.19	0.1146
Camalexin	IV	GO:1901136	carbohydrate derivative catabolic proces...	152	4	0.4	0.00066			Lesion	IV	GO:0030048	actin filament-based movement	66	1	0.12	0.11526
Camalexin	IV	GO:0007059	chromosome segregation	157	4	0.41	0.00075			Lesion	IV	GO:0006793	phosphorus metabolic process	2256	7	4.17	0.11559
Camalexin	IV	GO:0009144	purine nucleoside triphosphate metabolic...	157	4	0.41	0.00075			Lesion	IV	GO:0045088	regulation of innate immune response	321	2	0.59	0.11862
Camalexin	IV	GO:0009199	ribonucleoside triphosphate metabolic pr...	157	4	0.41	0.00075			Lesion	IV	GO:0050776	regulation of immune response	323	2	0.6	0.11983
Camalexin	IV	GO:0009205	purine ribonucleoside triphosphate metab...	157	4	0.41	0.00075			Lesion	IV	GO:0002682	regulation of immune system process	326	2	0.6	0.12166
Camalexin	IV	GO:1901362	organic cyclic compound biosynthetic pro...	2921	17	7.63	0.00075			Lesion	IV	GO:0046283	anthocyanin-containing compound metaboli...	70	1	0.13	0.12182
Camalexin	IV	GO:0071840	cellular component organization or bioge...	3260	18	8.52	0.00093			Lesion	IV	GO:1901137	carbohydrate derivative biosynthetic pro...	664	3	1.23	0.12345
Camalexin	IV	GO:0016246	RNA interference	169	4	0.44	0.00098			Lesion	IV	GO:0006468	protein phosphorylation	1039	4	1.92	0.12347
Camalexin	IV	GO:0035194	posttranscriptional gene silencing by RN...	180	4	0.47	0.00124			Lesion	IV	GO:0009639	response to red or far red light	330	2	0.61	0.12411
Camalexin	IV	GO:0046128	purine ribonucleoside metabolic process	185	4	0.48	0.00137			Lesion	IV	GO:0006084	acetyl-CoA metabolic process	72	1	0.13	0.12508
Camalexin	IV	GO:0051128	regulation of cellular component organiz...	317	5	0.83	0.00138			Lesion	IV	GO:0009624	response to nematode	72	1	0.13	0.12508
Camalexin	IV	GO:0042278	purine nucleoside metabolic process	186	4	0.49	0.0014			Lesion	IV	GO:0006970	response to osmotic stress	669	3	1.24	0.12549
Camalexin	IV	GO:0016441	posttranscriptional gene silencing	187	4	0.49	0.00143			Lesion	IV	GO:0006637	acyl-CoA metabolic process	76	1	0.14	0.13156
Camalexin	IV	GO:0009150	purine ribonucleotide metabolic process	190	4	0.5	0.00151			Lesion	IV	GO:0010118	stomatal movement	76	1	0.14	0.13156
Camalexin	IV	GO:0043687	post-translational protein modification	89	3	0.23	0.00162			Lesion	IV	GO:0035383	thioester metabolic process	76	1	0.14	0.13156
Camalexin	IV	GO:0009119	ribonucleoside metabolic process	194	4	0.51	0.00163			Lesion	IV	GO:0012501	programmed cell death	346	2	0.64	0.13404
Camalexin	IV	GO:0019953	sexual reproduction	198	4	0.52	0.00176			Lesion	IV	GO:0006732	coenzyme metabolic process	347	2	0.64	0.13467
Camalexin	IV	GO:0044702	single organism reproductive process	339	5	0.89	0.00186			Lesion	IV	GO:0090407	organophosphate biosynthetic process	693	3	1.28	0.13549
Camalexin	IV	GO:0043473	pigmentation	94	3	0.25	0.0019			Lesion	IV	GO:0019538	protein metabolic process	3737	10	6.92	0.13627
Camalexin	IV	GO:0043476	pigment accumulation	94	3	0.25	0.0019			Lesion	IV	GO:0009926	auxin polar transport	81	1	0.15	0.1396
Camalexin	IV	GO:0043478	pigment accumulation in response to UV l...	94	3	0.25	0.0019			Lesion	IV	GO:0010114	response to red light	81	1	0.15	0.1396
Camalexin	IV	GO:0043479	pigment accumulation in tissues in respo...	94	3	0.25	0.0019			Lesion	IV	GO:0010218	response to far red light	81	1	0.15	0.1396
Camalexin	IV	GO:0043480	pigment accumulation in tissues	94	3	0.25	0.0019			Lesion	IV	GO:0009627	systemic acquired resistance	356	2	0.66	0.14034
Camalexin	IV	GO:0043481	anthocyanin accumulation in tissues in r...	94	3	0.25	0.0019			Lesion	IV	GO:0002237	response to molecule of bacterial origin	83	1	0.15	0.1428
Camalexin	IV	GO:0051716	cellular response to stimulus	2601	15	6.8	0.00191			Lesion	IV	GO:0010817	regulation of hormone levels	362	2	0.67	0.14415
Camalexin	IV	GO:0009567	double fertilization forming a zygote an...	26	2	0.07	0.00209			Lesion	IV	GO:0009692	ethylene metabolic process	84	1	0.16	0.14439
Camalexin	IV	GO:0009116	nucleoside metabolic process	210	4	0.55	0.00218			Lesion	IV	GO:0009693	ethylene biosynthetic process	84	1	0.16	0.14439
Camalexin	IV	GO:0009566	fertilization	27	2	0.07	0.00225			Lesion	IV	GO:0043449	cellular alkene metabolic process	84	1	0.16	0.14439
Camalexin	IV	GO:0031537	regulation of anthocyanin metabolic proc...	27	2	0.07	0.00225			Lesion	IV	GO:0043450	alkene biosynthetic process	84	1	0.16	0.14439
Camalexin	IV	GO:0046700	heterocycle catabolic process	359	5	0.94	0.00238			Lesion	IV	GO:0060918	auxin transport	84	1	0.16	0.14439
Camalexin	IV	GO:0009987	cellular process	10804	38	28.23	0.0024			Lesion	IV	GO:1900673	olefin metabolic process	84	1	0.16	0.14439
Camalexin	IV	GO:0044270	cellular nitrogen compound catabolic pro...	360	5	0.94	0.00241			Lesion	IV	GO:1900674	olefin biosynthetic process	84	1	0.16	0.14439
Camalexin	IV	GO:0006163	purine nucleotide metabolic process	218	4	0.57	0.00249			Lesion	IV	GO:0009914	hormone transport	85	1	0.16	0.14598
Camalexin	IV	GO:0006473	protein acetylation	29	2	0.08	0.00259			Lesion	IV	GO:0048584	positive regulation of response to stimu...	85	1	0.16	0.14598
Camalexin	IV	GO:0006273	lagging strand elongation	1	1	0	0.00261			Lesion	IV	GO:0009825	multidimensional cell growth	86	1	0.16	0.14757
Camalexin	IV	GO:0006287	base-excision repair, gap-filling	1	1	0	0.00261			Lesion	IV	GO:0016310	phosphorylation	1118	4	2.07	0.14975
Camalexin	IV	GO:0006297	nucleotide-excision repair, DNA gap fill...	1	1	0	0.00261			Lesion	IV	GO:0046907	intracellular transport	1119	4	2.07	0.15009
Camalexin	IV	GO:0006311	meiotic gene conversion	1	1	0	0.00261			Lesion	IV	GO:0006605	protein targeting	731	3	1.35	0.15187
Camalexin	IV	GO:0009211	pyrimidine deoxyribonucleoside triphosph...	1	1	0	0.00261			Lesion	IV	GO:0007155	cell adhesion	89	1	0.16	0.15232
Camalexin	IV	GO:0010425	DNA methylation on cytosine within a CNG...	1	1	0	0.00261			Lesion	IV	GO:0022610	biological adhesion	89	1	0.16	0.15232
Camalexin	IV	GO:0016048	detection of temperature stimulus	1	1	0	0.00261			Lesion	IV	GO:0006631	fatty acid metabolic process	376	2	0.7	0.15313
Camalexin	IV	GO:0030155	regulation of cell adhesion	1	1	0	0.00261			Lesion	IV	GO:0070887	cellular response to chemical stimulus	1128	4	2.09	0.15322
Camalexin	IV	GO:0031055	chromatin remodeling at centromere	1	1	0	0.00261			Lesion	IV	GO:0016132	brassinosteroid biosynthetic process	90	1	0.17	0.15389
Camalexin	IV	GO:0031508	centromeric heterochromatin assembly	1	1	0	0.00261			Lesion	IV	GO:0016129	phytosteroid biosynthetic process	91	1	0.17	0.15547
Camalexin	IV	GO:0033567	DNA replication, Okazaki fragment proces...	1	1	0	0.00261			Lesion	IV	GO:0006661	phosphatidylinositol biosynthetic proces...	94	1	0.17	0.16017
Camalexin	IV	GO:0035822	gene conversion	1	1	0	0.00261			Lesion	IV	GO:0016131	brassinosteroid metabolic process	94	1	0.17	0.16017
Camalexin	IV	GO:0043137	DNA replication, removal of RNA primer	1	1	0	0.00261			Lesion	IV	GO:0043473	pigmentation	94	1	0.17	0.16017
Camalexin	IV	GO:0043971	histone H3-K18 acetylation	1	1	0	0.00261			Lesion	IV	GO:0043476	pigment accumulation	94	1	0.17	0.16017
Camalexin	IV	GO:0043972	histone H3-K23 acetylation	1	1	0	0.00261			Lesion	IV	GO:0043478	pigment accumulation in response to UV l...	94	1	0.17	0.16017
Camalexin	IV	GO:0044154	histone H3-K14 acetylation	1	1	0	0.00261			Lesion	IV	GO:0043479	pigment accumulation in tissues in respo...	94	1	0.17	0.16017
Camalexin	IV	GO:0045004	DNA replication proofreading	1	1	0	0.00261			Lesion	IV	GO:0043480	pigment accumulation in tissues	94	1	0.17	0.16017
Camalexin	IV	GO:0046080	dUTP metabolic process	1	1	0	0.00261			Lesion	IV	GO:0043481	anthocyanin accumulation in tissues in r...	94	1	0.17	0.16017
Camalexin	IV	GO:0010267	production of ta-siRNAs involved in RNA ...	106	3	0.28	0.00267			Lesion	IV	GO:0016128	phytosteroid metabolic process	95	1	0.18	0.16173
Camalexin	IV	GO:0033043	regulation of organelle organization	225	4	0.59	0.00279			Lesion	IV	GO:0008219	cell death	391	2	0.72	0.16287
Camalexin	IV	GO:0019439	aromatic compound catabolic process	373	5	0.97	0.00281			Lesion	IV	GO:0016265	death	391	2	0.72	0.16287
Camalexin	IV	GO:0006950	response to stress	3286	17	8.58	0.00285			Lesion	IV	GO:0030838	positive regulation of actin filament po...	96	1	0.18	0.16329
Camalexin	IV	GO:0045132	meiotic chromosome segregation	110	3	0.29	0.00297			Lesion	IV	GO:0045010	actin nucleation	96	1	0.18	0.16329
Camalexin	IV	GO:1901657	glycosyl compound metabolic process	378	5	0.99	0.00297			Lesion	IV	GO:0031334	positive regulation of protein complex a...	97	1	0.18	0.16485
Camalexin	IV	GO:0033554	cellular response to stress	1180	9	3.08	0.00311			Lesion	IV	GO:0032273	positive regulation of protein polymeriz...	97	1	0.18	0.16485
Camalexin	IV	GO:1901361	organic cyclic compound catabolic proces...	384	5	1	0.00318			Lesion	IV	GO:0019752	carboxylic acid metabolic process	1585	5	2.93	0.16526
Camalexin	IV	GO:0072521	purine-containing compound metabolic pro...	238	4	0.62	0.00342			Lesion	IV	GO:0040007	growth	763	3	1.41	0.16615
Camalexin	IV	GO:0009653	anatomical structure morphogenesis	1438	10	3.76	0.0035			Lesion	IV	GO:0006863	purine nucleobase transport	98	1	0.18	0.1664
Camalexin	IV	GO:0009888	tissue development	986	8	2.58	0.00372			Lesion	IV	GO:0015851	nucleobase transport	98	1	0.18	0.1664
Camalexin	IV	GO:0006334	nucleosome assembly	36	2	0.09	0.00398			Lesion	IV	GO:0006816	calcium ion transport	99	1	0.18	0.16795
Camalexin	IV	GO:0034728	nucleosome organization	36	2	0.09	0.00398			Lesion	IV	GO:0051495	positive regulation of cytoskeleton orga...	99	1	0.18	0.16795
Camalexin	IV	GO:0042335	cuticle development	36	2	0.09	0.00398			Lesion	IV	GO:0043436	oxoacid metabolic process	1594	5	2.95	0.16803
Camalexin	IV	GO:0035196	production of miRNAs involved in gene si...	124	3	0.32	0.00416			Lesion	IV	GO:0006082	organic acid metabolic process	1596	5	2.95	0.16865
Camalexin	IV	GO:0033044	regulation of chromosome organization	126	3	0.33	0.00435			Lesion	IV	GO:0009826	unidimensional cell growth	401	2	0.74	0.16943
Camalexin	IV	GO:0010154	fruit development	596	6	1.56	0.00438			Lesion	IV	GO:0080129	proteasome core complex assembly	100	1	0.19	0.1695
Camalexin	IV	GO:0010608	posttranscriptional regulation of gene e...	258	4	0.67	0.00455			Lesion	IV	GO:0071554	cell wall organization or biogenesis	775	3	1.43	0.17161
Camalexin	IV	GO:0035195	gene silencing by miRNA	132	3	0.34	0.00495			Lesion	IV	GO:0051603	proteolysis involved in cellular protein...	405	2	0.75	0.17207
Camalexin	IV	GO:0030422	production of siRNA involved in RNA inte...	134	3	0.35	0.00516			Lesion	IV	GO:0044283	small molecule biosynthetic process	1184	4	2.19	0.17328
Camalexin	IV	GO:0009200	deoxyribonucleoside triphosphate metabol...	2	1	0.01	0.00522			Lesion	IV	GO:0009266	response to temperature stimulus	779	3	1.44	0.17344
Camalexin	IV	GO:0010520	regulation of reciprocal meiotic recombi...	2	1	0.01	0.00522			Lesion	IV	GO:0007031	peroxisome organization	103	1	0.19	0.17413
Camalexin	IV	GO:0031937	positive regulation of chromatin silenci...	2	1	0.01	0.00522			Lesion	IV	GO:0030833	regulation of actin filament polymerizat...	104	1	0.19	0.17566
Camalexin	IV	GO:0034508	centromere complex assembly	2	1	0.01	0.00522			Lesion	IV	GO:0048527	lateral root development	104	1	0.19	0.17566
Camalexin	IV	GO:0043446	cellular alkane metabolic process	2	1	0.01	0.00522			Lesion	IV	GO:0006623	protein targeting to vacuole	105	1	0.19	0.1772
Camalexin	IV	GO:0043447	alkane biosynthetic process	2	1	0.01	0.00522			Lesion	IV	GO:0008064	regulation of actin polymerization or de...	105	1	0.19	0.1772
Camalexin	IV	GO:0045128	negative regulation of reciprocal meioti...	2	1	0.01	0.00522			Lesion	IV	GO:0030041	actin filament polymerization	105	1	0.19	0.1772
Camalexin	IV	GO:0045835	negative regulation of meiosis	2	1	0.01	0.00522			Lesion	IV	GO:0030832	regulation of actin filament length	105	1	0.19	0.1772
Camalexin	IV	GO:0060631	regulation of meiosis I	2	1	0.01	0.00522			Lesion	IV	GO:0032956	regulation of actin cytoskeleton organiz...	105	1	0.19	0.1772
Camalexin	IV	GO:0080187	floral organ senescence	2	1	0.01	0.00522			Lesion	IV	GO:0032970	regulation of actin filament-based proce...	105	1	0.19	0.1772
Camalexin	IV	GO:0090308	regulation of methylation-dependent chro...	2	1	0.01	0.00522			Lesion	IV	GO:0072665	protein localization to vacuole	105	1	0.19	0.1772
Camalexin	IV	GO:0090309	positive regulation of methylation-depen...	2	1	0.01	0.00522			Lesion	IV	GO:0072666	establishment of protein localization to...	105	1	0.19	0.1772
Camalexin	IV	GO:0010638	positive regulation of organelle organiz...	135	3	0.35	0.00527			Lesion	IV	GO:0009886	post-embryonic morphogenesis	413	2	0.76	0.17736
Camalexin	IV	GO:0051093	negative regulation of developmental pro...	136	3	0.36	0.00538			Lesion	IV	GO:0032271	regulation of protein polymerization	106	1	0.2	0.17873
Camalexin	IV	GO:0009117	nucleotide metabolic process	624	6	1.63	0.00547			Lesion	IV	GO:0043254	regulation of protein complex assembly	106	1	0.2	0.17873
Camalexin	IV	GO:0006753	nucleoside phosphate metabolic process	626	6	1.64	0.00555			Lesion	IV	GO:0006498	N-terminal protein lipidation	421	2	0.78	0.18268
Camalexin	IV	GO:0031050	dsRNA fragmentation	138	3	0.36	0.0056			Lesion	IV	GO:0006499	N-terminal protein myristoylation	421	2	0.78	0.18268
Camalexin	IV	GO:0043331	response to dsRNA	138	3	0.36	0.0056			Lesion	IV	GO:0018377	protein myristoylation	421	2	0.78	0.18268
Camalexin	IV	GO:0070918	production of small RNA involved in gene...	138	3	0.36	0.0056			Lesion	IV	GO:0008154	actin polymerization or depolymerization	109	1	0.2	0.18331
Camalexin	IV	GO:0071359	cellular response to dsRNA	138	3	0.36	0.0056			Lesion	IV	GO:0071369	cellular response to ethylene stimulus	109	1	0.2	0.18331
Camalexin	IV	GO:0051130	positive regulation of cellular componen...	139	3	0.36	0.00572			Lesion	IV	GO:0051493	regulation of cytoskeleton organization	110	1	0.2	0.18483
Camalexin	IV	GO:0051607	defense response to virus	143	3	0.37	0.00618			Lesion	IV	GO:0031365	N-terminal protein amino acid modificati...	425	2	0.79	0.18536
Camalexin	IV	GO:0055086	nucleobase-containing small molecule met...	656	6	1.71	0.00694			Lesion	IV	GO:0009695	jasmonic acid biosynthetic process	112	1	0.21	0.18786
Camalexin	IV	GO:0009718	anthocyanin-containing compound biosynth...	48	2	0.13	0.00698			Lesion	IV	GO:0009814	defense response, incompatible interacti...	430	2	0.8	0.1887
Camalexin	IV	GO:0051302	regulation of cell division	48	2	0.13	0.00698			Lesion	IV	GO:0044257	cellular protein catabolic process	430	2	0.8	0.1887
Camalexin	IV	GO:0022607	cellular component assembly	664	6	1.73	0.00735			Lesion	IV	GO:0051649	establishment of localization in cell	1232	4	2.28	0.19119
Camalexin	IV	GO:0043247	telomere maintenance in response to DNA ...	50	2	0.13	0.00756			Lesion	IV	GO:0007034	vacuolar transport	115	1	0.21	0.19239
Camalexin	IV	GO:0006271	DNA strand elongation involved in DNA re...	3	1	0.01	0.00782			Lesion	IV	GO:0007167	enzyme linked receptor protein signaling...	115	1	0.21	0.19239
Camalexin	IV	GO:0010148	transpiration	3	1	0.01	0.00782			Lesion	IV	GO:0007169	transmembrane receptor protein tyrosine ...	115	1	0.21	0.19239
Camalexin	IV	GO:0022616	DNA strand elongation	3	1	0.01	0.00782			Lesion	IV	GO:0048285	organelle fission	115	1	0.21	0.19239
Camalexin	IV	GO:0032042	mitochondrial DNA metabolic process	3	1	0.01	0.00782			Lesion	IV	GO:0006497	protein lipidation	437	2	0.81	0.1934
Camalexin	IV	GO:0048281	inflorescence morphogenesis	3	1	0.01	0.00782			Lesion	IV	GO:0042157	lipoprotein metabolic process	437	2	0.81	0.1934
Camalexin	IV	GO:0006312	mitotic recombination	51	2	0.13	0.00785			Lesion	IV	GO:0042158	lipoprotein biosynthetic process	437	2	0.81	0.1934
Camalexin	IV	GO:0032204	regulation of telomere maintenance	52	2	0.14	0.00815			Lesion	IV	GO:0048528	post-embryonic root development	116	1	0.21	0.19389
Camalexin	IV	GO:1901699	cellular response to nitrogen compound	159	3	0.42	0.00827			Lesion	IV	GO:0009750	response to fructose stimulus	117	1	0.22	0.19539
Camalexin	IV	GO:0009259	ribonucleotide metabolic process	307	4	0.8	0.00835			Lesion	IV	GO:0051606	detection of stimulus	118	1	0.22	0.19689
Camalexin	IV	GO:0032844	regulation of homeostatic process	53	2	0.14	0.00846			Lesion	IV	GO:0044700	single organism signaling	1686	5	3.12	0.19742
Camalexin	IV	GO:0019693	ribose phosphate metabolic process	309	4	0.81	0.00854			Lesion	IV	GO:0023052	signaling	1687	5	3.12	0.19775
Camalexin	IV	GO:0006796	phosphate-containing compound metabolic ...	2197	12	5.74	0.00938			Lesion	IV	GO:0030163	protein catabolic process	444	2	0.82	0.19812
Camalexin	IV	GO:0009615	response to virus	168	3	0.44	0.00961			Lesion	IV	GO:0010103	stomatal complex morphogenesis	119	1	0.22	0.19839
Camalexin	IV	GO:0000723	telomere maintenance	59	2	0.15	0.0104			Lesion	IV	GO:0044087	regulation of cellular component biogene...	119	1	0.22	0.19839
Camalexin	IV	GO:0032200	telomere organization	59	2	0.15	0.0104			Lesion	IV	GO:0043623	cellular protein complex assembly	446	2	0.83	0.19947
Camalexin	IV	GO:0045005	maintenance of fidelity involved in DNA-...	4	1	0.01	0.01041			Lesion	IV	GO:0043543	protein acylation	451	2	0.83	0.20286
Camalexin	IV	GO:0090116	C-5 methylation of cytosine	4	1	0.01	0.01041			Lesion	IV	GO:0009853	photorespiration	124	1	0.23	0.20583
Camalexin	IV	GO:0010374	stomatal complex development	174	3	0.45	0.01057			Lesion	IV	GO:0051258	protein polymerization	125	1	0.23	0.20731
Camalexin	IV	GO:0045596	negative regulation of cell differentiat...	60	2	0.16	0.01074			Lesion	IV	GO:0006928	cellular component movement	126	1	0.23	0.20878
Camalexin	IV	GO:0060249	anatomical structure homeostasis	60	2	0.16	0.01074			Lesion	IV	GO:0048443	stamen development	127	1	0.24	0.21026
Camalexin	IV	GO:0006793	phosphorus metabolic process	2256	12	5.89	0.01149			Lesion	IV	GO:0048466	androecium development	127	1	0.24	0.21026
Camalexin	IV	GO:0048366	leaf development	338	4	0.88	0.01159			Lesion	IV	GO:0006886	intracellular protein transport	858	3	1.59	0.21074
Camalexin	IV	GO:0000002	mitochondrial genome maintenance	5	1	0.01	0.013			Lesion	IV	GO:0051640	organelle localization	128	1	0.24	0.21173
Camalexin	IV	GO:0009219	pyrimidine deoxyribonucleotide metabolic...	5	1	0.01	0.013			Lesion	IV	GO:0009617	response to bacterium	468	2	0.87	0.21441
Camalexin	IV	GO:0009262	deoxyribonucleotide metabolic process	5	1	0.01	0.013			Lesion	IV	GO:0016126	sterol biosynthetic process	130	1	0.24	0.21466
Camalexin	IV	GO:0009394	2'-deoxyribonucleotide metabolic process	5	1	0.01	0.013			Lesion	IV	GO:0009066	aspartate family amino acid metabolic pr...	131	1	0.24	0.21613
Camalexin	IV	GO:0010158	abaxial cell fate specification	5	1	0.01	0.013			Lesion	IV	GO:0030243	cellulose metabolic process	132	1	0.24	0.21759
Camalexin	IV	GO:0031935	regulation of chromatin silencing	5	1	0.01	0.013			Lesion	IV	GO:0009694	jasmonic acid metabolic process	133	1	0.25	0.21905
Camalexin	IV	GO:0043966	histone H3 acetylation	5	1	0.01	0.013			Lesion	IV	GO:0009737	response to abscisic acid stimulus	475	2	0.88	0.21919
Camalexin	IV	GO:2000027	regulation of organ morphogenesis	5	1	0.01	0.013			Lesion	IV	GO:0051186	cofactor metabolic process	478	2	0.88	0.22124
Camalexin	IV	GO:0010332	response to gamma radiation	67	2	0.18	0.01326			Lesion	IV	GO:0034613	cellular protein localization	881	3	1.63	0.22195
Camalexin	IV	GO:0046283	anthocyanin-containing compound metaboli...	70	2	0.18	0.01442			Lesion	IV	GO:0007015	actin filament organization	135	1	0.25	0.22196
Camalexin	IV	GO:1901565	organonitrogen compound catabolic proces...	367	4	0.96	0.01527			Lesion	IV	GO:0009630	gravitropism	135	1	0.25	0.22196
Camalexin	IV	GO:0006290	pyrimidine dimer repair	6	1	0.02	0.01558			Lesion	IV	GO:0010075	regulation of meristem growth	135	1	0.25	0.22196
Camalexin	IV	GO:0009147	pyrimidine nucleoside triphosphate metab...	6	1	0.02	0.01558			Lesion	IV	GO:0010638	positive regulation of organelle organiz...	135	1	0.25	0.22196
Camalexin	IV	GO:0019692	deoxyribose phosphate metabolic process	6	1	0.02	0.01558			Lesion	IV	GO:0060560	developmental growth involved in morphog...	481	2	0.89	0.22329
Camalexin	IV	GO:1901135	carbohydrate derivative metabolic proces...	1021	7	2.67	0.01608			Lesion	IV	GO:0006094	gluconeogenesis	136	1	0.25	0.22341
Camalexin	IV	GO:0006468	protein phosphorylation	1039	7	2.71	0.01755			Lesion	IV	GO:0009746	response to hexose stimulus	136	1	0.25	0.22341
Camalexin	IV	GO:0009314	response to radiation	1041	7	2.72	0.01772			Lesion	IV	GO:0010090	trichome morphogenesis	136	1	0.25	0.22341
Camalexin	IV	GO:0009913	epidermal cell differentiation	386	4	1.01	0.01805			Lesion	IV	GO:0016125	sterol metabolic process	136	1	0.25	0.22341
Camalexin	IV	GO:0007267	cell-cell signaling	79	2	0.21	0.01812			Lesion	IV	GO:0007166	cell surface receptor signaling pathway	139	1	0.26	0.22774
Camalexin	IV	GO:0048496	maintenance of organ identity	7	1	0.02	0.01815			Lesion	IV	GO:0019319	hexose biosynthetic process	139	1	0.26	0.22774
Camalexin	IV	GO:0048497	maintenance of floral organ identity	7	1	0.02	0.01815			Lesion	IV	GO:0034284	response to monosaccharide stimulus	139	1	0.26	0.22774
Camalexin	IV	GO:0048518	positive regulation of biological proces...	809	6	2.11	0.01818			Lesion	IV	GO:0046488	phosphatidylinositol metabolic process	139	1	0.26	0.22774
Camalexin	IV	GO:0030855	epithelial cell differentiation	387	4	1.01	0.0182			Lesion	IV	GO:0051130	positive regulation of cellular componen...	139	1	0.26	0.22774
Camalexin	IV	GO:0060429	epithelium development	387	4	1.01	0.0182			Lesion	IV	GO:0071555	cell wall organization	488	2	0.9	0.22809
Camalexin	IV	GO:0006952	defense response	1327	8	3.47	0.02058			Lesion	IV	GO:0035266	meristem growth	140	1	0.26	0.22918
Camalexin	IV	GO:0010077	maintenance of inflorescence meristem id...	8	1	0.02	0.02071			Lesion	IV	GO:0009629	response to gravity	141	1	0.26	0.23062
Camalexin	IV	GO:0010216	maintenance of DNA methylation	8	1	0.02	0.02071			Lesion	IV	GO:0043094	cellular metabolic compound salvage	142	1	0.26	0.23205
Camalexin	IV	GO:0051304	chromosome separation	8	1	0.02	0.02071			Lesion	IV	GO:0034622	cellular macromolecular complex assembly	494	2	0.91	0.23221
Camalexin	IV	GO:0051307	meiotic chromosome separation	8	1	0.02	0.02071			Lesion	IV	GO:0009606	tropism	143	1	0.26	0.23349
Camalexin	IV	GO:0010212	response to ionizing radiation	85	2	0.22	0.02079			Lesion	IV	GO:0006461	protein complex assembly	496	2	0.92	0.23358
Camalexin	IV	GO:0016567	protein ubiquitination	226	3	0.59	0.02116			Lesion	IV	GO:0043248	proteasome assembly	144	1	0.27	0.23492
Camalexin	IV	GO:0009962	regulation of flavonoid biosynthetic pro...	86	2	0.22	0.02125			Lesion	IV	GO:0051788	response to misfolded protein	144	1	0.27	0.23492
Camalexin	IV	GO:0042138	meiotic DNA double-strand break formatio...	87	2	0.23	0.02172			Lesion	IV	GO:0070271	protein complex biogenesis	498	2	0.92	0.23496
Camalexin	IV	GO:0007155	cell adhesion	89	2	0.23	0.02266			Lesion	IV	GO:0006820	anion transport	499	2	0.92	0.23565
Camalexin	IV	GO:0022610	biological adhesion	89	2	0.23	0.02266			Lesion	IV	GO:0070727	cellular macromolecule localization	909	3	1.68	0.23576
Camalexin	IV	GO:0040020	regulation of meiosis	9	1	0.02	0.02327			Lesion	IV	GO:0051273	beta-glucan metabolic process	145	1	0.27	0.23634
Camalexin	IV	GO:0060968	regulation of gene silencing	9	1	0.02	0.02327			Lesion	IV	GO:0032535	regulation of cellular component size	147	1	0.27	0.23919
Camalexin	IV	GO:2001252	positive regulation of chromosome organi...	9	1	0.02	0.02327			Lesion	IV	GO:0090066	regulation of anatomical structure size	147	1	0.27	0.23919
Camalexin	IV	GO:0002252	immune effector process	238	3	0.62	0.0242			Lesion	IV	GO:1901606	alpha-amino acid catabolic process	147	1	0.27	0.23919
Camalexin	IV	GO:0032446	protein modification by small protein co...	240	3	0.63	0.02473			Lesion	IV	GO:0010026	trichome differentiation	148	1	0.27	0.24061
Camalexin	IV	GO:0044085	cellular component biogenesis	1117	7	2.92	0.02501			Lesion	IV	GO:0048767	root hair elongation	149	1	0.28	0.24202
Camalexin	IV	GO:0016310	phosphorylation	1118	7	2.92	0.02512			Lesion	IV	GO:0051049	regulation of transport	149	1	0.28	0.24202
Camalexin	IV	GO:0048522	positive regulation of cellular process	642	5	1.68	0.02549			Lesion	IV	GO:0035556	intracellular signal transduction	511	2	0.95	0.24391
Camalexin	IV	GO:0080188	RNA-directed DNA methylation	10	1	0.03	0.02583			Lesion	IV	GO:0072330	monocarboxylic acid biosynthetic process	513	2	0.95	0.24529
Camalexin	IV	GO:0001558	regulation of cell growth	97	2	0.25	0.02659			Lesion	IV	GO:0016192	vesicle-mediated transport	514	2	0.95	0.24598
Camalexin	IV	GO:0042023	DNA endoreduplication	99	2	0.26	0.02761			Lesion	IV	GO:0016053	organic acid biosynthetic process	930	3	1.72	0.24623
Camalexin	IV	GO:0044786	cell cycle DNA replication	99	2	0.26	0.02761			Lesion	IV	GO:0046394	carboxylic acid biosynthetic process	930	3	1.72	0.24623
Camalexin	IV	GO:0048229	gametophyte development	441	4	1.15	0.02777			Lesion	IV	GO:0046364	monosaccharide biosynthetic process	152	1	0.28	0.24626
Camalexin	IV	GO:0009616	virus induced gene silencing	100	2	0.26	0.02813			Lesion	IV	GO:0009063	cellular amino acid catabolic process	153	1	0.28	0.24767
Camalexin	IV	GO:0052018	modulation by symbiont of RNA levels in ...	100	2	0.26	0.02813			Lesion	IV	GO:0046474	glycerophospholipid biosynthetic process	153	1	0.28	0.24767
Camalexin	IV	GO:0052249	modulation of RNA levels in other organi...	100	2	0.26	0.02813			Lesion	IV	GO:0045229	external encapsulating structure organiz...	520	2	0.96	0.25012
Camalexin	IV	GO:0030154	cell differentiation	898	6	2.35	0.02862			Lesion	IV	GO:0006098	pentose-phosphate shunt	156	1	0.29	0.25187
Camalexin	IV	GO:0048869	cellular developmental process	1150	7	3	0.02875			Lesion	IV	GO:0006740	NADPH regeneration	157	1	0.29	0.25327
Camalexin	IV	GO:0006349	regulation of gene expression by genetic...	12	1	0.03	0.03091			Lesion	IV	GO:0006633	fatty acid biosynthetic process	158	1	0.29	0.25466
Camalexin	IV	GO:0051445	regulation of meiotic cell cycle	12	1	0.03	0.03091			Lesion	IV	GO:0030036	actin cytoskeleton organization	158	1	0.29	0.25466
Camalexin	IV	GO:0071514	genetic imprinting	12	1	0.03	0.03091			Lesion	IV	GO:0015031	protein transport	947	3	1.75	0.25477
Camalexin	IV	GO:1902275	regulation of chromatin organization	12	1	0.03	0.03091			Lesion	IV	GO:0045184	establishment of protein localization	947	3	1.75	0.25477
Camalexin	IV	GO:0009555	pollen development	262	3	0.68	0.03096			Lesion	IV	GO:1901699	cellular response to nitrogen compound	159	1	0.29	0.25605
Camalexin	IV	GO:0009607	response to biotic stimulus	1169	7	3.05	0.03107			Lesion	IV	GO:0006739	NADP metabolic process	160	1	0.3	0.25744
Camalexin	IV	GO:0051707	response to other organism	1169	7	3.05	0.03107			Lesion	IV	GO:0015706	nitrate transport	160	1	0.3	0.25744
Camalexin	IV	GO:0010048	vernalization response	106	2	0.28	0.03131			Lesion	IV	GO:0070838	divalent metal ion transport	160	1	0.3	0.25744
Camalexin	IV	GO:0010143	cutin biosynthetic process	13	1	0.03	0.03345			Lesion	IV	GO:0009966	regulation of signal transduction	161	1	0.3	0.25883
Camalexin	IV	GO:0035821	modification of morphology or physiology...	112	2	0.29	0.03463			Lesion	IV	GO:0072511	divalent inorganic cation transport	162	1	0.3	0.26021
Camalexin	IV	GO:0044003	modification by symbiont of host morphol...	112	2	0.29	0.03463			Lesion	IV	GO:0010646	regulation of cell communication	164	1	0.3	0.26297
Camalexin	IV	GO:0051817	modification of morphology or physiology...	112	2	0.29	0.03463			Lesion	IV	GO:0065003	macromolecular complex assembly	544	2	1.01	0.26671
Camalexin	IV	GO:0090305	nucleic acid phosphodiester bond hydroly...	115	2	0.3	0.03634			Lesion	IV	GO:0009404	toxin metabolic process	167	1	0.31	0.26709
Camalexin	IV	GO:0065008	regulation of biological quality	957	6	2.5	0.0374			Lesion	IV	GO:0009407	toxin catabolic process	167	1	0.31	0.26709
Camalexin	IV	GO:0051704	multi-organism process	1491	8	3.9	0.03786			Lesion	IV	GO:0045017	glycerolipid biosynthetic process	167	1	0.31	0.26709
Camalexin	IV	GO:0022603	regulation of anatomical structure morph...	118	2	0.31	0.03808			Lesion	IV	GO:0046496	nicotinamide nucleotide metabolic proces...	167	1	0.31	0.26709
Camalexin	IV	GO:0006475	internal protein amino acid acetylation	15	1	0.04	0.03849			Lesion	IV	GO:0019362	pyridine nucleotide metabolic process	168	1	0.31	0.26846
Camalexin	IV	GO:0016573	histone acetylation	15	1	0.04	0.03849			Lesion	IV	GO:0008544	epidermis development	548	2	1.01	0.26947
Camalexin	IV	GO:0018393	internal peptidyl-lysine acetylation	15	1	0.04	0.03849			Lesion	IV	GO:0043588	skin development	548	2	1.01	0.26947
Camalexin	IV	GO:0018394	peptidyl-lysine acetylation	15	1	0.04	0.03849			Lesion	IV	GO:0044265	cellular macromolecule catabolic process	550	2	1.02	0.27086
Camalexin	IV	GO:0045787	positive regulation of cell cycle	15	1	0.04	0.03849			Lesion	IV	GO:0050794	regulation of cellular process	3846	9	7.12	0.27097
Camalexin	IV	GO:0010103	stomatal complex morphogenesis	119	2	0.31	0.03867			Lesion	IV	GO:0009827	plant-type cell wall modification	170	1	0.31	0.27119
Camalexin	IV	GO:0045595	regulation of cell differentiation	120	2	0.31	0.03926			Lesion	IV	GO:0006694	steroid biosynthetic process	171	1	0.32	0.27255
Camalexin	IV	GO:0034622	cellular macromolecular complex assembly	494	4	1.29	0.03965			Lesion	IV	GO:0097305	response to alcohol	554	2	1.03	0.27362
Camalexin	IV	GO:0009416	response to light stimulus	972	6	2.54	0.03988			Lesion	IV	GO:0010374	stomatal complex development	174	1	0.32	0.27662
Camalexin	IV	GO:0051701	interaction with host	122	2	0.32	0.04045			Lesion	IV	GO:0072524	pyridine-containing compound metabolic p...	175	1	0.32	0.27797
Camalexin	IV	GO:0010541	acropetal auxin transport	16	1	0.04	0.04101			Lesion	IV	GO:0044267	cellular protein metabolic process	3375	8	6.25	0.27832
Camalexin	IV	GO:1901575	organic substance catabolic process	1528	8	3.99	0.04283			Lesion	IV	GO:0071822	protein complex subunit organization	562	2	1.04	0.27916
Camalexin	IV	GO:0010315	auxin efflux	17	1	0.04	0.04352			Lesion	IV	GO:0048509	regulation of meristem development	176	1	0.33	0.27932
Camalexin	IV	GO:0045736	negative regulation of cyclin-dependent ...	17	1	0.04	0.04352			Lesion	IV	GO:0008104	protein localization	998	3	1.85	0.28066
Camalexin	IV	GO:0019637	organophosphate metabolic process	1006	6	2.63	0.0459			Lesion	IV	GO:0000902	cell morphogenesis	566	2	1.05	0.28193
Camalexin	IV	GO:0010948	negative regulation of cell cycle proces...	18	1	0.05	0.04602			Lesion	IV	GO:0032879	regulation of localization	178	1	0.33	0.28201
Camalexin	IV	GO:0007062	sister chromatid cohesion	134	2	0.35	0.04789			Lesion	IV	GO:0010498	proteasomal protein catabolic process	179	1	0.33	0.28335
Camalexin	IV	GO:0010229	inflorescence development	19	1	0.05	0.04851			Lesion	IV	GO:0019637	organophosphate metabolic process	1006	3	1.86	0.28475
Camalexin	IV	GO:0044403	symbiosis, encompassing mutualism throug...	135	2	0.35	0.04853			Lesion	IV	GO:0005984	disaccharide metabolic process	181	1	0.33	0.28603
Camalexin	IV	GO:0048609	multicellular organismal reproductive pr...	315	3	0.82	0.04903			Lesion	IV	GO:0006811	ion transport	1013	3	1.87	0.28833
Camalexin	IV	GO:0010090	trichome morphogenesis	136	2	0.36	0.04917			Lesion	IV	GO:0019288	isopentenyl diphosphate biosynthetic pro...	183	1	0.34	0.2887
Camalexin	IV	GO:0042742	defense response to bacterium	317	3	0.83	0.04979			Lesion	IV	GO:0044281	small molecule metabolic process	2430	6	4.5	0.28979
Camalexin	IV	GO:0044419	interspecies interaction between organis...	137	2	0.36	0.04982			Lesion	IV	GO:0019682	glyceraldehyde-3-phosphate metabolic pro...	185	1	0.34	0.29135
Camalexin	IV	GO:0007140	male meiosis	20	1	0.05	0.051			Lesion	IV	GO:0016049	cell growth	580	2	1.07	0.29161
Camalexin	IV	GO:0065003	macromolecular complex assembly	544	4	1.42	0.05316			Lesion	IV	GO:1901135	carbohydrate derivative metabolic proces...	1021	3	1.89	0.29243
Camalexin	IV	GO:0006284	base-excision repair	21	1	0.05	0.05348			Lesion	IV	GO:0009240	isopentenyl diphosphate biosynthetic pro...	187	1	0.35	0.294
Camalexin	IV	GO:0007000	nucleolus organization	21	1	0.05	0.05348			Lesion	IV	GO:0046490	isopentenyl diphosphate metabolic proces...	187	1	0.35	0.294
Camalexin	IV	GO:0001676	long-chain fatty acid metabolic process	22	1	0.06	0.05596			Lesion	IV	GO:0048569	post-embryonic organ development	585	2	1.08	0.29506
Camalexin	IV	GO:0009582	detection of abiotic stimulus	22	1	0.06	0.05596			Lesion	IV	GO:0006090	pyruvate metabolic process	188	1	0.35	0.29532
Camalexin	IV	GO:0010540	basipetal auxin transport	22	1	0.06	0.05596			Lesion	IV	GO:0009738	abscisic acid mediated signaling pathway	189	1	0.35	0.29664
Camalexin	IV	GO:0018205	peptidyl-lysine modification	22	1	0.06	0.05596			Lesion	IV	GO:0009845	seed germination	189	1	0.35	0.29664
Camalexin	IV	GO:0032875	regulation of DNA endoreduplication	22	1	0.06	0.05596			Lesion	IV	GO:0005976	polysaccharide metabolic process	588	2	1.09	0.29714
Camalexin	IV	GO:0010026	trichome differentiation	148	2	0.39	0.05714			Lesion	IV	GO:0007154	cell communication	1969	5	3.64	0.29764
Camalexin	IV	GO:0032504	multicellular organism reproduction	340	3	0.89	0.05901			Lesion	IV	GO:2000026	regulation of multicellular organismal d...	592	2	1.1	0.2999
Camalexin	IV	GO:0045786	negative regulation of cell cycle	24	1	0.06	0.06089			Lesion	IV	GO:0008202	steroid metabolic process	193	1	0.36	0.30188
Camalexin	IV	GO:0090329	regulation of DNA-dependent DNA replicat...	24	1	0.06	0.06089			Lesion	IV	GO:0032989	cellular component morphogenesis	598	2	1.11	0.30404
Camalexin	IV	GO:0009965	leaf morphogenesis	154	2	0.4	0.06128			Lesion	IV	GO:0048645	organ formation	196	1	0.36	0.30579
Camalexin	IV	GO:0044248	cellular catabolic process	1367	7	3.57	0.06307			Lesion	IV	GO:0019953	sexual reproduction	198	1	0.37	0.30839
Camalexin	IV	GO:0048316	seed development	577	4	1.51	0.0633			Lesion	IV	GO:0090351	seedling development	198	1	0.37	0.30839
Camalexin	IV	GO:0007276	gamete generation	158	2	0.41	0.0641			Lesion	IV	GO:0071215	cellular response to abscisic acid stimu...	200	1	0.37	0.31097
Camalexin	IV	GO:0048468	cell development	580	4	1.52	0.06427			Lesion	IV	GO:0043933	macromolecular complex subunit organizat...	610	2	1.13	0.31231
Camalexin	IV	GO:0070647	protein modification by small protein co...	360	3	0.94	0.06763			Lesion	IV	GO:0051239	regulation of multicellular organismal p...	613	2	1.13	0.31438
Camalexin	IV	GO:0045893	positive regulation of transcription, DN...	366	3	0.96	0.07032			Lesion	IV	GO:0009311	oligosaccharide metabolic process	204	1	0.38	0.31611
Camalexin	IV	GO:0009813	flavonoid biosynthetic process	167	2	0.44	0.0706			Lesion	IV	GO:0006650	glycerophospholipid metabolic process	207	1	0.38	0.31995
Camalexin	IV	GO:0009292	genetic transfer	28	1	0.07	0.07068			Lesion	IV	GO:0009411	response to UV	208	1	0.38	0.32122
Camalexin	IV	GO:0009294	DNA mediated transformation	28	1	0.07	0.07068			Lesion	IV	GO:0032870	cellular response to hormone stimulus	624	2	1.15	0.32195
Camalexin	IV	GO:0010628	positive regulation of gene expression	368	3	0.96	0.07123			Lesion	IV	GO:0071495	cellular response to endogenous stimulus	627	2	1.16	0.32401
Camalexin	IV	GO:0010016	shoot system morphogenesis	370	3	0.97	0.07214			Lesion	IV	GO:0006733	oxidoreduction coenzyme metabolic proces...	211	1	0.39	0.32502
Camalexin	IV	GO:0051254	positive regulation of RNA metabolic pro...	370	3	0.97	0.07214			Lesion	IV	GO:0006865	amino acid transport	215	1	0.4	0.33007
Camalexin	IV	GO:0006301	postreplication repair	29	1	0.08	0.07311			Lesion	IV	GO:0042446	hormone biosynthetic process	216	1	0.4	0.33132
Camalexin	IV	GO:0043933	macromolecular complex subunit organizat...	610	4	1.59	0.07441			Lesion	IV	GO:0000226	microtubule cytoskeleton organization	220	1	0.41	0.33631
Camalexin	IV	GO:0045935	positive regulation of nucleobase-contai...	375	3	0.98	0.07445			Lesion	IV	GO:0048638	regulation of developmental growth	220	1	0.41	0.33631
Camalexin	IV	GO:0051173	positive regulation of nitrogen compound...	377	3	0.98	0.07538			Lesion	IV	GO:0046486	glycerolipid metabolic process	223	1	0.41	0.34004
Camalexin	IV	GO:0009605	response to external stimulus	613	4	1.6	0.07546			Lesion	IV	GO:0033043	regulation of organelle organization	225	1	0.42	0.34251
Camalexin	IV	GO:0006289	nucleotide-excision repair	31	1	0.08	0.07795			Lesion	IV	GO:0046148	pigment biosynthetic process	226	1	0.42	0.34374
Camalexin	IV	GO:0071901	negative regulation of protein serine/th...	31	1	0.08	0.07795			Lesion	IV	GO:0010073	meristem maintenance	229	1	0.42	0.34742
Camalexin	IV	GO:0006469	negative regulation of protein kinase ac...	32	1	0.08	0.08037			Lesion	IV	GO:0097306	cellular response to alcohol	230	1	0.43	0.34864
Camalexin	IV	GO:0009911	positive regulation of flower developmen...	32	1	0.08	0.08037			Lesion	IV	GO:0022607	cellular component assembly	664	2	1.23	0.3493
Camalexin	IV	GO:0033673	negative regulation of kinase activity	32	1	0.08	0.08037			Lesion	IV	GO:0044262	cellular carbohydrate metabolic process	666	2	1.23	0.35066
Camalexin	IV	GO:0051348	negative regulation of transferase activ...	32	1	0.08	0.08037			Lesion	IV	GO:0007165	signal transduction	1620	4	3	0.35209
Camalexin	IV	GO:0001933	negative regulation of protein phosphory...	33	1	0.09	0.08277			Lesion	IV	GO:0015698	inorganic anion transport	236	1	0.44	0.35593
Camalexin	IV	GO:0042326	negative regulation of phosphorylation	33	1	0.09	0.08277			Lesion	IV	GO:0015849	organic acid transport	236	1	0.44	0.35593
Camalexin	IV	GO:0010557	positive regulation of macromolecule bio...	395	3	1.03	0.08401			Lesion	IV	GO:0046942	carboxylic acid transport	236	1	0.44	0.35593
Camalexin	IV	GO:0009056	catabolic process	1763	8	4.61	0.08469			Lesion	IV	GO:0009267	cellular response to starvation	239	1	0.44	0.35955
Camalexin	IV	GO:0010563	negative regulation of phosphorus metabo...	34	1	0.09	0.08517			Lesion	IV	GO:0044249	cellular biosynthetic process	5222	11	9.66	0.36604
Camalexin	IV	GO:0045936	negative regulation of phosphate metabol...	34	1	0.09	0.08517			Lesion	IV	GO:0042594	response to starvation	245	1	0.45	0.36672
Camalexin	IV	GO:0031328	positive regulation of cellular biosynth...	401	3	1.05	0.08698			Lesion	IV	GO:0040008	regulation of growth	249	1	0.46	0.37146
Camalexin	IV	GO:2000243	positive regulation of reproductive proc...	35	1	0.09	0.08757			Lesion	IV	GO:0031669	cellular response to nutrient levels	250	1	0.46	0.37264
Camalexin	IV	GO:0009812	flavonoid metabolic process	190	2	0.5	0.08811			Lesion	IV	GO:0042445	hormone metabolic process	254	1	0.47	0.37733
Camalexin	IV	GO:0050896	response to stimulus	5439	19	14.21	0.08948			Lesion	IV	GO:0015711	organic anion transport	258	1	0.48	0.382
Camalexin	IV	GO:0010604	positive regulation of macromolecule met...	410	3	1.07	0.09152			Lesion	IV	GO:0031667	response to nutrient levels	262	1	0.48	0.38662
Camalexin	IV	GO:0031400	negative regulation of protein modificat...	37	1	0.1	0.09234			Lesion	IV	GO:0048764	trichoblast maturation	264	1	0.49	0.38892
Camalexin	IV	GO:0031325	positive regulation of cellular metaboli...	416	3	1.09	0.09459			Lesion	IV	GO:0048765	root hair cell differentiation	264	1	0.49	0.38892
Camalexin	IV	GO:0009838	abscission	38	1	0.1	0.09472			Lesion	IV	GO:0048469	cell maturation	265	1	0.49	0.39007
Camalexin	IV	GO:0009910	negative regulation of flower developmen...	38	1	0.1	0.09472			Lesion	IV	GO:0044036	cell wall macromolecule metabolic proces...	266	1	0.49	0.39122
Camalexin	IV	GO:2000242	negative regulation of reproductive proc...	38	1	0.1	0.09472			Lesion	IV	GO:0006457	protein folding	269	1	0.5	0.39464
[truncated: 503 more rows]
