# Supplementary material for: The Quantitative Basis of the Arabidopsis Innate Immune System to Endemic Pathogens Depends on Pathogen Genetics
Source: PLoS Genet. 2016 Feb 11;12(2):e1005789. doi: 10.1371/journal.pgen.1005789 (PMC4750985; doi:10.1371/journal.pgen.1005789)
Supplement: S8 Table — List of general network characteristics for the five largest co-expression networks associated with camalexin production and lesion area. (XLSX) [file pgen.1005789.s022.xlsx]

## Sheet: Sheet1
Table S8: Network Traits
Camalexin Networks
Network	Nodes	Average Edge Number	Numb. Of Hubs (≥ 5 edges)	Proportion of Hubs	Average Clustering Coefficient	Network Density	Network Heterogeneity	Max Node Degree	Numb. of Nodes with Max Degree	Exponent of Fitted Power Law Function in Degree Distribution	R2 of Fitted Power Law Function in Degree Distribution
I	348	2.385	33	0.0948276	0.103	0.007	0.647	12	1	-2.157	0.86
II	87	2.713	15	0.172414	0.159	0.032	0.687	8	3	-1.31	0.887
III	49	2.735	7	0.142857	0.249	0.057	0.581	6	4	-1.194	0.677
IV	48	2.292	5	0.104167	0.092	0.049	0.604	6	2	-1.255	0.856
V	46	2.565	6	0.130435	0.133	0.057	0.649	7	1	-1.334	0.68
Lesion Networks
Network	Nodes	Average Edge Number	Numb. Of Hubs (≥ 5 edges)	Proportion of Hubs	Average Clustering Coefficient	Network Density	Network Heterogeneity	Max Node Degree	Numb. of Nodes with Max Degree	Exponent of Fitted Power Law Function in Degree Distribution	R2 of Fitted Power Law Function in Degree Distribution
I	129	2.45	11	0.0852713	0.125	0.019	0.717	11	1	-1.763	0.864
II	78	2.641	10	0.128205	0.178	0.034	0.581	7	1	-1.371	0.718
III	36	2.11	2	0.0555556	0.078	0.06	0.521	5	2	-1.284	0.756
IV	40	2.25	4	0.1	0.154	0.058	0.65	7	2	-1.08	0.925
V	33	2.424	4	0.121212	0.24	0.076	0.626	6	2	-1.079	0.947
