# Supplementary material for: The Quantitative Basis of the Arabidopsis Innate Immune System to Endemic Pathogens Depends on Pathogen Genetics
Source: PLoS Genet. 2016 Feb 11;12(2):e1005789. doi: 10.1371/journal.pgen.1005789 (PMC4750985; doi:10.1371/journal.pgen.1005789)
Supplement: S9 Table — Summary of genes selected and tested for validation of involvement with Botrytis-resistance including a list of failed genetic lines. (XLSX) [file pgen.1005789.s023.xlsx]

## Sheet: Sheet1
Table S9: Gene Validation Summary
AGI	Name	Mutant	Camalexin Associated	Camalexin Network	Lesion Associated	Lesion Network	Germination
AT1G01060	LHY	lhy1-1	Yes	VIII	No		Failed
AT1G01060	LHY	lhy-20	Yes	VIII	No
AT1G14690	MAP65-7	SAIL_296_C03/ CS872894	Yes		No
AT1G31260	ZIP10	SALK_104586.32.55	No		Yes
AT2G25540	CESA10	CesA10-1	Yes		No
AT2G32150		SALK_140067	Yes		No
AT2G32250		SALK_012969	Yes		No		Failed
AT2G32320		SALK_131812	Yes		No		Failed
AT2G39940	COI1	coi1-1	Yes		No
AT3G24460		SALK_011594C	Yes		No		Failed
AT3G52430	PAD4	pad4-1	Yes	II	No
AT4G01860		SALK_011051.48.15	Yes		No		Failed
AT4G01860		SALK_106172.20.75	Yes		No
AT4G01880		WiscDsLoxHs230_03A/CS922001	Yes		No
AT4G01880		SALK_108769	Yes		No
AT4G01883		SAIL_504_A06/CS67496	Yes		No
AT4G14368		SALK_074598	Yes		No
AT4G14400	ACD6	SALK_059132	Yes	II	Yes	XV
AT4G14400	ACD6	SAIL_1242_F0	Yes	II	Yes	XV	Failed
AT4G14420		SALK_008498	Yes		Yes
AT4G17010		SAIL_289_B10/CS861804	Yes		Yes
AT4G17020		SALK_097267C	No		Yes		Failed
AT4G39350	CESA2	SAIL_400_D01 (CESA2)	No		Yes
Well Studied B. resistance genes
AT1G22070	TGA3	tga3-2	No		No
AT3G15500	ANAC055	anac055	No		No
AT3G26830	PAD3	pad3	No		Yes
