# Supplementary material for: The Quantitative Basis of the Arabidopsis Innate Immune System to Endemic Pathogens Depends on Pathogen Genetics
Source: PLoS Genet. 2016 Feb 11;12(2):e1005789. doi: 10.1371/journal.pgen.1005789 (PMC4750985; doi:10.1371/journal.pgen.1005789)
Supplement: S10 Table — F-tables of the camalexin and lesion area general linear models for each mutant line against wild-type Col-0 infected with each of the isolates. Model corrected means for each plant/isolate combination are also provided. (XLSX) [file pgen.1005789.s024.xlsx]

## Sheet: Sheet1
Table S10: Gene Validation F-tests and LSMeans
Camalexin (ng/mm)										Lesion Area (mm2)
AT3G15500										AT3G15500
anac055										anac055
Anova Table (Type II tests)										Anova Table (Type II tests)
Response: Camalexin..ng.mm.										Response: Lesion.Area..mm2.
	Sum Sq	Df	F value	q-value							Sum Sq	Df	F value	q-value
Experiment	226.8	2	0.7278	0.486						Experiment	795.2	2	4.0894	0.02103	*
PlantGeno	248	1	1.5914	0.2106						PlantGeno	66.5	1	0.684	0.41111
FungalGeno	10247.4	4	16.442	5.165e-10 ***						FungalGeno	4823.3	3	16.5362	3.582e-08	***
PlantGeno:FungalGeno	651	4	1.0445	0.3892						PlantGeno:FungalGeno	353	3	1.2103	0.31268
Experiment:PlantGeno	325.4	2	1.0442	0.3564						Experiment:PlantGeno	64.2	2	0.3301	0.71997
Experiment:PlantGeno:FungalGeno	2427.9	16	0.9739	0.492						Experiment:PlantGeno:FungalGeno	561.6	12	0.4814	0.91895
Residuals	13243.9	85								Residuals	6611.4	68
---										---
Signif. codes: 0 ‘***’ 0.001 ‘**’ 0.01 ‘*’ 0.05 ‘.’ 0.1 ‘ ’ 1										Signif. codes: 0 ‘***’ 0.001 ‘**’ 0.01 ‘*’ 0.05 ‘.’ 0.1 ‘ ’ 1
$`PlantGeno:FungalGeno lsmeans`										$`PlantGeno:FungalGeno lsmeans`
PlantGeno	FungalGeno	lsmean	SE	df	lower.CL	upper.CL				PlantGeno	FungalGeno	lsmean	SE	df	lower.CL	upper.CL
anac055	Apple517	23.3071	3.60337	85	16.1426	30.4715				anac055	Apple517	24.0002	2.84644	68	18.3202	29.6802
Col0	Apple517	22.8462	3.79828	85	15.2942	30.3982				Col0	Apple517	19.6204	3.00041	68	13.6332	25.6076
anac055	B05.10	13.5238	3.60337	85	6.35935	20.6883				anac055	B05.10	35.3754	2.84644	68	29.6954	41.0554
Col0	B05.10	15.0931	3.79828	85	7.54114	22.6452				Col0	B05.10	29.1688	3.00041	68	23.1816	35.1561
anac055	Ctrl	-2.66453e-15	3.60337	85	-7.16446	7.16446				anac055	Supersteak	22.8514	2.84644	68	17.1715	28.5314
Col0	Ctrl	-1.06581e-14	3.79828	85	-7.552	7.552				Col0	Supersteak	24.0234	3.00041	68	18.0361	30.0106
anac055	Supersteak	17.3317	3.60337	85	10.1673	24.4962				anac055	UKRazz	10.4238	2.84644	68	4.74378	16.1038
Col0	Supersteak	12.2986	3.79828	85	4.74659	19.8506				Col0	UKRazz	13.3908	3.00041	68	7.40358	19.3781
anac055	UKRazz	33.0222	3.60337	85	25.8578	40.1867
Col0	UKRazz	22.0715	3.79828	85	14.5195	29.6235
AT2G25540										AT2G25540
CesA10										CesA10
Anova Table (Type II tests)										Anova Table (Type II tests)
Response: Camalexin..ng.mm.										Response: Lesion.Area..mm2.
	Sum Sq	Df	F value	q-value							Sum Sq	Df	F value	q-value
Experiment	663.3	2	3.4344	0.03534	*					Experiment	1045.1	2	4.3052	0.016112	*
PlantGeno	762.7	2	3.9486	0.02175	*					PlantGeno	1508.5	2	6.2145	0.002868	**
FungalGeno	7144.4	4	18.4948	6.095e-12	***					FungalGeno	7319.2	3	20.1012	2.97e-10	***
PlantGeno:FungalGeno	711.2	8	0.9206	0.50199						PlantGeno:FungalGeno	717.7	6	0.9855	0.439279
Experiment:PlantGeno	138.9	4	0.3597	0.83689						Experiment:PlantGeno	231.2	4	0.4762	0.753124
Experiment:PlantGeno:FungalGeno	2399.3	24	1.0352	0.42825						Experiment:PlantGeno:FungalGeno	2067.1	18	0.9462	0.526662
Residuals	11975	124								Residuals	12015.9	99
---										---
Signif. codes: 0 ‘***’ 0.001 ‘**’ 0.01 ‘*’ 0.05 ‘.’ 0.1 ‘ ’ 1										Signif. codes: 0 ‘***’ 0.001 ‘**’ 0.01 ‘*’ 0.05 ‘.’ 0.1 ‘ ’ 1
$`PlantGeno:FungalGeno lsmeans`										$`PlantGeno:FungalGeno lsmeans`
PlantGeno	FungalGeno	lsmean	SE	df	lower.CL	upper.CL				PlantGeno	FungalGeno	lsmean	SE	df	lower.CL	upper.CL
CesA10	Apple517	12.4797	2.99031	124	6.56105	18.3984				CesA10	Apple517	32.7634	3.35235	99	26.1116	39.4152
CesA10 prc1.1	Apple517	11.7796	2.83685	124	6.16472	17.3946				CesA10 prc1.1	Apple517	29.9774	3.18032	99	23.667	36.2879
Col0	Apple517	22.8462	2.99031	124	16.9275	28.7648				Col0	Apple517	19.6204	3.35235	99	12.9686	26.2722
CesA10	B05.10	10.0837	2.99031	124	4.16501	16.0023				CesA10	B05.10	35.5263	3.35235	99	28.8745	42.178
CesA10 prc1.1	B05.10	6.9515	2.83685	124	1.33657	12.5664				CesA10 prc1.1	B05.10	40.5535	3.18032	99	34.2431	46.8639
Col0	B05.10	15.0931	2.99031	124	9.1745	21.0118				Col0	B05.10	29.1688	3.35235	99	22.517	35.8206
CesA10	Ctrl	2.66453e-14	2.99031	124	-5.91865	5.91865				CesA10	Supersteak	29.1966	3.35235	99	22.5448	35.8484
CesA10 prc1.1	Ctrl	1.13243e-14	2.83685	124	-5.61493	5.61493				CesA10 prc1.1	Supersteak	28.9031	3.18032	99	22.5926	35.2135
Col0	Ctrl	7.99361e-15	2.99031	124	-5.91865	5.91865				Col0	Supersteak	24.0234	3.35235	99	17.3716	30.6752
CesA10	Supersteak	10.9865	2.99031	124	5.06781	16.9051				CesA10	UKRazz	15.5688	3.35235	99	8.91697	22.2205
CesA10 prc1.1	Supersteak	10.6557	2.83685	124	5.04075	16.2706				CesA10 prc1.1	UKRazz	14.7444	3.35235	99	8.09262	21.3962
Col0	Supersteak	12.2986	2.99031	124	6.37994	18.2172				Col0	UKRazz	13.3908	3.35235	99	6.73903	20.0426
CesA10	UKRazz	16.9827	2.99031	124	11.0641	22.9014
CesA10 prc1.1	UKRazz	19.8873	2.99031	124	13.9686	25.806
Col0	UKRazz	22.0715	2.99031	124	16.1529	27.9902
AT2G39940										AT2G39940
coi1										coi1
Anova Table (Type II tests)										Anova Table (Type II tests)
Response: Camalexin..ng.mm.										Response: Lesion.Area..mm2.
	Sum Sq	Df	F value	q-value							Sum Sq	Df	F value	q-value
Experiment	704.8	2	6.0636	0.0028466	**					Experiment	9147	2	36.3465	2.009e-13	***
PlantGeno	3610.1	1	62.1191	3.386e-13	***					PlantGeno	11185.5	1	88.8936	< 2.2e-16	***
FungalGeno	3802.4	4	16.3571	2.155e-11	***					FungalGeno	9522.5	3	25.2258	4.318e-13	***
PlantGeno:FungalGeno	1439.7	4	6.1933	0.0001107	***					PlantGeno:FungalGeno	829.4	3	2.1972	0.091125	.
Experiment:PlantGeno	504.3	2	4.3384	0.0144986	*					Experiment:PlantGeno	1743.9	2	6.9297	0.001353	**
Experiment:PlantGeno:FungalGeno	1355.1	16	1.4574	0.120688						Experiment:PlantGeno:FungalGeno	3199.7	12	2.119	0.019262	*
Residuals	10112.1	174								Residuals	17490.4	139
---										---
Signif. codes: 0 ‘***’ 0.001 ‘**’ 0.01 ‘*’ 0.05 ‘.’ 0.1 ‘ ’ 1										Signif. codes: 0 ‘***’ 0.001 ‘**’ 0.01 ‘*’ 0.05 ‘.’ 0.1 ‘ ’ 1
$`PlantGeno:FungalGeno lsmeans`										$`PlantGeno:FungalGeno lsmeans`
PlantGeno	FungalGeno	lsmean	SE	df	lower.CL	upper.CL				PlantGeno	FungalGeno	lsmean	SE	df	lower.CL	upper.CL
coi1	Apple517	4.68103	1.39183	174	1.93399	7.42807				coi1	Apple517	45.4114	2.04801	139	41.3621	49.4607
Col0	Apple517	22.8462	2.31971	174	18.2678	27.4246				Col0	Apple517	19.6204	3.41335	139	12.8716	26.3692
coi1	B05.10	5.27686	1.39183	174	2.52982	8.0239				coi1	B05.10	46.4685	2.04801	139	42.4192	50.5178
Col0	B05.10	15.0931	2.31971	174	10.5147	19.6715				Col0	B05.10	29.1688	3.41335	139	22.42	35.9176
coi1	Ctrl	7.99361e-15	1.39183	174	-2.74704	2.74704				coi1	Supersteak	41.7784	2.04801	139	37.7291	45.8277
Col0	Ctrl	1.87628e-14	2.31971	174	-4.5784	4.5784				Col0	Supersteak	24.0234	3.41335	139	17.2746	30.7722
coi1	Supersteak	5.71236	1.39183	174	2.96532	8.4594				coi1	UKRazz	24.802	2.08559	139	20.6784	28.9256
Col0	Supersteak	12.2986	2.31971	174	7.7202	16.877				Col0	UKRazz	13.3908	3.41335	139	6.64202	20.1396
coi1	UKRazz	9.98579	1.41737	174	7.18834	12.7832
Col0	UKRazz	22.0715	2.31971	174	17.4931	26.6499
AT1G01060										AT1G01060
lhy-20										lhy-20
Anova Table (Type II tests)										Anova Table (Type II tests)
Response: Camalexin..ng.mm.										Response: Lesion.Area..mm2.
	Sum Sq	Df	F value	q-value							Sum Sq	Df	F value	q-value
Experiment	237.8	2	0.9949	0.37411						Experiment	668.8	2	2.6254	0.0799623	.
PlantGeno	658.8	1	5.5128	0.02126	*					PlantGeno	983.9	1	7.7244	0.0070894	**
FungalGeno	4624.4	4	9.6749	1.797e-06	***					FungalGeno	2603.4	3	6.813	0.0004533	***
PlantGeno:FungalGeno	717.5	4	1.5011	0.20938						PlantGeno:FungalGeno	859	3	2.2479	0.0908957	.
Experiment:PlantGeno	292.8	2	1.2253	0.29893						Experiment:PlantGeno	90.8	2	0.3565	0.701437
Experiment:PlantGeno:FungalGeno	1348.1	16	0.7051	0.78117						Experiment:PlantGeno:FungalGeno	617.1	12	0.4037	0.957253
Residuals	9918	83								Residuals	8406.8	66
---										---
Signif. codes: 0 ‘***’ 0.001 ‘**’ 0.01 ‘*’ 0.05 ‘.’ 0.1 ‘ ’ 1										Signif. codes: 0 ‘***’ 0.001 ‘**’ 0.01 ‘*’ 0.05 ‘.’ 0.1 ‘ ’ 1
$`PlantGeno:FungalGeno lsmeans`										$`PlantGeno:FungalGeno lsmeans`
PlantGeno	FungalGeno	lsmean	SE	df	lower.CL	upper.CL				PlantGeno	FungalGeno	lsmean	SE	df	lower.CL	upper.CL
Col0	Apple517	22.8462	3.3263	83	16.2303	29.4621				Col0	Apple517	19.6204	3.43425	66	12.7637	26.4771
lhy-20	Apple517	11.2495	3.15561	83	4.97308	17.5258				lhy-20	Apple517	36.6308	3.25802	66	30.1259	43.1356
Col0	B05.10	15.0931	3.3263	83	8.47726	21.709				Col0	B05.10	29.1688	3.43425	66	22.3121	36.0255
lhy-20	B05.10	8.98249	3.15561	83	2.70611	15.2589				lhy-20	B05.10	31.3528	3.25802	66	24.848	37.8576
Col0	Ctrl	1.31006e-14	3.3263	83	-6.61588	6.61588				Col0	Supersteak	24.0234	3.43425	66	17.1667	30.8801
lhy-20	Ctrl	-7.77156e-16	3.15561	83	-6.27638	6.27638				lhy-20	Supersteak	25.9891	3.43425	66	19.1324	32.8458
Col0	Supersteak	12.2986	3.3263	83	5.68271	18.9145				Col0	UKRazz	13.3908	3.43425	66	6.53411	20.2475
lhy-20	Supersteak	14.1899	3.3263	83	7.57406	20.8058				lhy-20	UKRazz	18.3279	3.43425	66	11.4712	25.1846
Col0	UKRazz	22.0715	3.3263	83	15.4556	28.6874
lhy-20	UKRazz	14.0302	3.3263	83	7.41435	20.6461
AT3G26830										AT3G26830
pad3										pad3
Anova Table (Type II tests)										Anova Table (Type II tests)
Response: Camalexin..ng.mm.										Response: Lesion.Area..mm2.
	Sum Sq	Df	F value	q-value							Sum Sq	Df	F value	q-value
Experiment	263.5	2	1.6865	0.191682						Experiment	768.1	2	4.3555	0.01685	*
PlantGeno	5300.3	1	67.8495	2.773e-12	***					PlantGeno	3890.6	1	44.1213	7.858e-09	***
FungalGeno	1966.2	4	6.2922	0.0001872	***					FungalGeno	6015.7	3	22.7403	3.878e-10	***
PlantGeno:FungalGeno	1775.3	4	5.6813	0.0004466	***					PlantGeno:FungalGeno	1004.5	3	3.7972	0.01433	*
Experiment:PlantGeno	264.9	2	1.6958	0.189979						Experiment:PlantGeno	85	2	0.482	0.61978
Experiment:PlantGeno:FungalGeno	1093.4	16	0.8748	0.59923						Experiment:PlantGeno:FungalGeno	1067.4	12	1.0087	0.45172
Residuals	6249.5	80								Residuals	5643.5	64
---										---
Signif. codes: 0 ‘***’ 0.001 ‘**’ 0.01 ‘*’ 0.05 ‘.’ 0.1 ‘ ’ 1										Signif. codes: 0 ‘***’ 0.001 ‘**’ 0.01 ‘*’ 0.05 ‘.’ 0.1 ‘ ’ 1
$`PlantGeno:FungalGeno lsmeans`										$`PlantGeno:FungalGeno lsmeans`
PlantGeno	FungalGeno	lsmean	SE	df	lower.CL	upper.CL				PlantGeno	FungalGeno	lsmean	SE	df	lower.CL	upper.CL
Col0	Apple517	22.8462	2.68947	80	17.494	28.1984				Col0	Apple517	19.6204	2.85742	64	13.9121	25.3287
pad3	Apple517	0.395672	2.68947	80	-4.95653	5.74788				pad3	Apple517	40.2449	2.85742	64	34.5365	45.9532
Col0	B05.10	15.0931	2.68947	80	9.74094	20.4454				Col0	B05.10	29.1688	2.85742	64	23.4605	34.8772
pad3	B05.10	0.146591	2.68947	80	-5.20561	5.4988				pad3	B05.10	43.1513	2.85742	64	37.443	48.8597
Col0	Ctrl	1.0214e-14	2.68947	80	-5.35221	5.35221				Col0	Supersteak	24.0234	2.85742	64	18.315	29.7317
pad3	Ctrl	1.49464e-14	2.68947	80	-5.35221	5.35221				pad3	Supersteak	40.9299	2.85742	64	35.2216	46.6382
Col0	Supersteak	12.2986	2.68947	80	6.94639	17.6508				Col0	UKRazz	13.3908	2.85742	64	7.68247	19.0992
pad3	Supersteak	0.148482	2.68947	80	-5.20372	5.50069				pad3	UKRazz	15.5668	2.85742	64	9.8585	21.2752
Col0	UKRazz	22.0715	2.68947	80	16.7193	27.4237
pad3	UKRazz	0.715502	2.68947	80	-4.63671	6.06771
AT3G52430										AT3G52430
pad4-1										pad4-1
Anova Table (Type II tests)										Anova Table (Type II tests)
Response: Camalexin..ng.mm.										Response: Lesion.Area..mm2.
	Sum Sq	Df	F value	q-value							Sum Sq	Df	F value	q-value
Experiment	242.1	2	1.0093	0.36942						Experiment	633.7	2	3.9969	0.023557	*
PlantGeno	349.2	1	2.9115	0.09214	.					PlantGeno	848.9	1	10.7073	0.001786	**
FungalGeno	5761.6	4	12.01	1.423e-07	***					FungalGeno	3829	3	16.0989	9.242e-08	***
PlantGeno:FungalGeno	580.6	4	1.2102	0.31375						PlantGeno:FungalGeno	553.9	3	2.3288	0.083642	.
Experiment:PlantGeno	432.5	2	1.8029	0.17198						Experiment:PlantGeno	47.8	2	0.3016	0.740742
Experiment:PlantGeno:FungalGeno	1631.1	16	0.85	0.62647						Experiment:PlantGeno:FungalGeno	2189.6	12	2.3016	0.017499	*
Residuals	8875.1	74								Residuals	4677.6	59
---										---
Signif. codes: 0 ‘***’ 0.001 ‘**’ 0.01 ‘*’ 0.05 ‘.’ 0.1 ‘ ’ 1										Signif. codes: 0 ‘***’ 0.001 ‘**’ 0.01 ‘*’ 0.05 ‘.’ 0.1 ‘ ’ 1
$`PlantGeno:FungalGeno lsmeans`										$`PlantGeno:FungalGeno lsmeans`
PlantGeno	FungalGeno	lsmean	SE	df	lower.CL	upper.CL				PlantGeno	FungalGeno	lsmean	SE	df	lower.CL	upper.CL
Col0	Apple517	22.8462	3.33242	74	16.2062	29.4862				Col0	Apple517	19.6204	2.70939	59	14.1989	25.0419
pad4-1	Apple517	12.4458	3.65048	74	5.17209	19.7196				pad4-1	Apple517	34.1914	2.96799	59	28.2525	40.1304
Col0	B05.10	15.0931	3.33242	74	8.45316	21.7331				Col0	B05.10	29.1688	2.70939	59	23.7473	34.5903
pad4-1	B05.10	7.96016	3.65048	74	0.686412	15.2339				pad4-1	B05.10	38.1666	2.96799	59	32.2277	44.1056
Col0	Ctrl	1.55431e-15	3.33242	74	-6.63999	6.63999				Col0	Supersteak	24.0234	2.70939	59	18.6019	29.4448
pad4-1	Ctrl	6.77236e-15	3.65048	74	-7.27375	7.27375				pad4-1	Supersteak	26.7037	2.96799	59	20.7648	32.6427
Col0	Supersteak	12.2986	3.33242	74	5.6586	18.9386				Col0	UKRazz	13.3908	2.70939	59	7.96934	18.8123
pad4-1	Supersteak	12.7754	3.65048	74	5.50169	20.0492				pad4-1	UKRazz	12.703	3.08918	59	6.52159	18.8845
Col0	UKRazz	22.0715	3.33242	74	15.4315	28.7115
pad4-1	UKRazz	23.2179	3.79954	74	15.6471	30.7886
AT4G39350										AT4G39350
SAIL_400_D01_CESA2										SAIL_400_D01_CESA2
Anova Table (Type II tests)										Anova Table (Type II tests)
Response: Camalexin..ng.mm.										Response: Lesion.Area..mm2.
	Sum Sq	Df	F value	q-value							Sum Sq	Df	F value	q-value
Experiment	355.6	2	1.5749	0.21353						Experiment	1299.2	2	8.0924	0.000754	***
PlantGeno	30.9	1	0.2738	0.60225						PlantGeno	419.7	1	5.2279	0.0256555	*
FungalGeno	7365.4	4	16.3109	9.507e-10	***					FungalGeno	1715.3	3	7.1229	0.0003462	***
PlantGeno:FungalGeno	262.9	4	0.5822	0.67646						PlantGeno:FungalGeno	255.3	3	1.06	0.372632
Experiment:PlantGeno	737.4	2	3.2658	0.04344	*					Experiment:PlantGeno	445.8	2	2.7768	0.0699881	.
Experiment:PlantGeno:FungalGeno	1793.7	16	0.993	0.47294						Experiment:PlantGeno:FungalGeno	304.3	12	0.3159	0.983972
Residuals	8805.4	78								Residuals	4976.9	62
---										---
Signif. codes: 0 ‘***’ 0.001 ‘**’ 0.01 ‘*’ 0.05 ‘.’ 0.1 ‘ ’ 1										Signif. codes: 0 ‘***’ 0.001 ‘**’ 0.01 ‘*’ 0.05 ‘.’ 0.1 ‘ ’ 1
$`PlantGeno:FungalGeno lsmeans`										$`PlantGeno:FungalGeno lsmeans`
PlantGeno	FungalGeno	lsmean	SE	df	lower.CL	upper.CL				PlantGeno	FungalGeno	lsmean	SE	df	lower.CL	upper.CL
Col0	Apple517	22.8462	3.23308	78	16.4096	29.2827				Col0	Apple517	19.6204	2.72628	62	14.1706	25.0702
SAIL_400_D01_CESA2	Apple517	20.6888	3.23308	78	14.2523	27.1254				SAIL_400_D01_CESA2	Apple517	19.1221	2.72628	62	13.6723	24.5718
Col0	B05.10	15.0931	3.23308	78	8.65659	21.5297				Col0	B05.10	29.1688	2.72628	62	23.7191	34.6186
SAIL_400_D01_CESA2	B05.10	15.1384	3.23308	78	8.70182	21.5749				SAIL_400_D01_CESA2	B05.10	21.4544	2.72628	62	16.0046	26.9041
Col0	Ctrl	-1.70974e-14	3.23308	78	-6.43656	6.43656				Col0	Supersteak	24.0234	2.72628	62	18.5736	29.4731
SAIL_400_D01_CESA2	Ctrl	-6.66134e-16	3.23308	78	-6.43656	6.43656				SAIL_400_D01_CESA2	Supersteak	15.9268	2.72628	62	10.4771	21.3766
Col0	Supersteak	12.2986	3.23308	78	5.86203	18.7352				Col0	UKRazz	13.3908	2.72628	62	7.94106	18.8406
SAIL_400_D01_CESA2	Supersteak	17.3498	3.23308	78	10.9132	23.7864				SAIL_400_D01_CESA2	UKRazz	11.0675	3.10844	62	4.85381	17.2812
Col0	UKRazz	22.0715	3.23308	78	15.6349	28.5081
SAIL_400_D01_CESA2	UKRazz	25.0723	3.68628	78	17.7335	32.4111
AT1G22070										AT1G22070
tga3										tga3
Anova Table (Type II tests)										Anova Table (Type II tests)
Response: Camalexin..ng.mm.										Response: Lesion.Area..mm2.
	Sum Sq	Df	F value	q-value							Sum Sq	Df	F value	q-value
Experiment	69.1	2	0.2507	0.77885						Experiment	929.8	2	4.2741	0.01785	*
PlantGeno	49.3	1	0.3577	0.5514						PlantGeno	52.2	1	0.4799	0.49082
FungalGeno	9450.6	4	17.1327	2.44e-10	***					FungalGeno	3740.1	3	11.4613	3.591e-06	***
PlantGeno:FungalGeno	470.7	4	0.8534	0.49545						PlantGeno:FungalGeno	198.4	3	0.608	0.61207
Experiment:PlantGeno	823.1	2	2.9844	0.05589	.					Experiment:PlantGeno	103.4	2	0.4752	0.62379
Experiment:PlantGeno:FungalGeno	2076.4	16	0.9411	0.52683						Experiment:PlantGeno:FungalGeno	821.4	12	0.6293	0.81006
Residuals	11721.7	85								Residuals	7396.6	68
---										---
Signif. codes: 0 ‘***’ 0.001 ‘**’ 0.01 ‘*’ 0.05 ‘.’ 0.1 ‘ ’ 1										Signif. codes: 0 ‘***’ 0.001 ‘**’ 0.01 ‘*’ 0.05 ‘.’ 0.1 ‘ ’ 1
$`PlantGeno:FungalGeno lsmeans`										$`PlantGeno:FungalGeno lsmeans`
PlantGeno	FungalGeno	lsmean	SE	df	lower.CL	upper.CL				PlantGeno	FungalGeno	lsmean	SE	df	lower.CL	upper.CL
Col0	Apple517	22.8462	3.57333	85	15.7414	29.9509				Col0	Apple517	19.6204	3.17359	68	13.2876	25.9532
tga3	Apple517	23.6156	3.38996	85	16.8755	30.3558				tga3	Apple517	24.6676	3.01073	68	18.6598	30.6754
Col0	B05.10	15.0931	3.57333	85	7.98841	22.1979				Col0	B05.10	29.1688	3.17359	68	22.836	35.5016
tga3	B05.10	10.8496	3.38996	85	4.10947	17.5898				tga3	B05.10	32.4781	3.01073	68	26.4703	38.4859
Col0	Ctrl	-5.9952e-15	3.57333	85	-7.10474	7.10474				Col0	Supersteak	24.0234	3.17359	68	17.6906	30.3562
tga3	Ctrl	7.88258e-15	3.38996	85	-6.74015	6.74015				tga3	Supersteak	22.4367	3.01073	68	16.4289	28.4445
Col0	Supersteak	12.2986	3.57333	85	5.19385	19.4033				Col0	UKRazz	13.3908	3.17359	68	7.05801	19.7236
tga3	Supersteak	15.5406	3.38996	85	8.80041	22.2807				tga3	UKRazz	12.2226	3.01073	68	6.21476	18.2304
Col0	UKRazz	22.0715	3.57333	85	14.9668	29.1763
tga3	UKRazz	29.2172	3.38996	85	22.477	35.9573
AT4G17010										AT4G17010
SAIL_289_B10/CS861804										SAIL_289_B10/CS861804
Anova Table (Type II tests)										Anova Table (Type II tests)
Response: Camalexin..ng.mm.										Response: Lesion.Area..mm2.
	Sum Sq	Df	F value	q-value							Sum Sq	Df	F value	q-value
Experiment	38390	2	6.959	0.001548	**					Experiment	10351	2	8.1676	0.0006355	***
PlantGeno	2904	1	1.0527	0.307629						PlantGeno	542	1	0.8547	0.358326
FungalGeno	36301	4	3.2901	0.014505	*					FungalGeno	7775	3	4.09	0.0097163	**
PlantGeno:FungalGeno	11960	4	1.084	0.369261						PlantGeno:FungalGeno	674	3	0.3545	0.786003
Experiment:PlantGeno	3497	2	0.6339	0.532853						Experiment:PlantGeno	6099	2	4.8125	0.0109224	*
Experiment:PlantGeno:FungalGeno	54234	16	1.2289	0.262372						Experiment:PlantGeno:FungalGeno	6057	12	0.7966	0.652491
Residuals	248247	90								Residuals	45624	72
---										---
Signif. codes: 0 ‘***’ 0.001 ‘**’ 0.01 ‘*’ 0.05 ‘.’ 0.1 ‘ ’ 1										Signif. codes: 0 ‘***’ 0.001 ‘**’ 0.01 ‘*’ 0.05 ‘.’ 0.1 ‘ ’ 1
$`PlantGeno:FungalGeno lsmeans`										$`PlantGeno:FungalGeno lsmeans`
PlantGeno	FungalGeno	lsmean	SE	df	lower.CL	upper.CL				PlantGeno	FungalGeno	lsmean	SE	df	lower.CL	upper.CL
Col0	Apple517	69.8562	15.1611	90	39.7361	99.9764				Col0	Apple517	40.9112	7.26673	72	26.4253	55.3972
SAIL_289_B10/CS861804	Apple517	50.6484	15.1611	90	20.5282	80.7685				SAIL_289_B10/CS861804	Apple517	51.5722	7.26673	72	37.0862	66.0582
Col0	B05.10	78.42	15.1611	90	48.2998	108.54				Col0	B05.10	51.2745	7.26673	72	36.7886	65.7605
SAIL_289_B10/CS861804	B05.10	38.6734	15.1611	90	8.55325	68.7935				SAIL_289_B10/CS861804	B05.10	47.4348	7.26673	72	32.9489	61.9208
Col0	Ctrl	15.0091	15.1611	90	-15.1111	45.1292				Col0	Supersteak	34.6552	7.26673	72	20.1692	49.1412
SAIL_289_B10/CS861804	Ctrl	25.4926	15.1611	90	-4.62756	55.6127				SAIL_289_B10/CS861804	Supersteak	40.6824	7.26673	72	26.1964	55.1683
Col0	Supersteak	50.2408	15.1611	90	20.1206	80.3609				Col0	UKRazz	23.0619	7.26673	72	8.57595	37.5479
SAIL_289_B10/CS861804	Supersteak	64.3441	15.1611	90	34.224	94.4643				SAIL_289_B10/CS861804	UKRazz	29.2146	7.26673	72	14.7287	43.7006
Col0	UKRazz	78.8451	15.1611	90	48.7249	108.965
SAIL_289_B10/CS861804	UKRazz	64.0212	15.1611	90	33.901	94.1413
AT1G14690										AT1G14690
SAIL_296_C03/ CS872894										SAIL_296_C03/ CS872894
MAP65-7										MAP65-7
Anova Table (Type II tests)										Anova Table (Type II tests)
Response: Camalexin..ng.mm.										Response: Lesion.Area..mm2.
	Sum Sq	Df	F value	q-value							Sum Sq	Df	F value	q-value
Experiment	64413	2	10.3623	8.911e-05	***					Experiment	20073.4	2	26.4091	2.5e-09	***
PlantGeno	1550	1	0.4987	0.481884						PlantGeno	102.4	1	0.2695	0.605282
FungalGeno	50476	4	4.0602	0.004511	**					FungalGeno	7677.5	3	6.7338	0.0004554	***
PlantGeno:FungalGeno	14174	4	1.1401	0.342821						PlantGeno:FungalGeno	390.5	3	0.3425	0.794655
Experiment:PlantGeno	1	2	0.0001	0.999881						Experiment:PlantGeno	578.2	2	0.7607	0.471077
Experiment:PlantGeno:FungalGeno	65461	16	1.3164	0.20494						Experiment:PlantGeno:FungalGeno	8392.3	12	1.8402	0.0574097	.
Residuals	279722	90								Residuals	27363.4	72
---										---
Signif. codes: 0 ‘***’ 0.001 ‘**’ 0.01 ‘*’ 0.05 ‘.’ 0.1 ‘ ’ 1										Signif. codes: 0 ‘***’ 0.001 ‘**’ 0.01 ‘*’ 0.05 ‘.’ 0.1 ‘ ’ 1
$`PlantGeno:FungalGeno lsmeans`										$`PlantGeno:FungalGeno lsmeans`
PlantGeno	FungalGeno	lsmean	SE	df	lower.CL	upper.CL				PlantGeno	FungalGeno	lsmean	SE	df	lower.CL	upper.CL
Col0	Apple517	69.8562	16.0935	90	37.8836	101.829				Col0	Apple517	40.9112	5.62767	72	29.6927	52.1298
SAIL_296_C03/ CS872894	Apple517	72.598	16.0935	90	40.6254	104.571				SAIL_296_C03/ CS872894	Apple517	45.4137	5.62767	72	34.1951	56.6322
Col0	B05.10	78.42	16.0935	90	46.4474	110.393				Col0	B05.10	51.2745	5.62767	72	40.056	62.4931
SAIL_296_C03/ CS872894	B05.10	49.733	16.0935	90	17.7604	81.7057				SAIL_296_C03/ CS872894	B05.10	46.4491	5.62767	72	35.2306	57.6676
Col0	Ctrl	15.0091	16.0935	90	-16.9636	46.9817				Col0	Supersteak	34.6552	5.62767	72	23.4367	45.8738
SAIL_296_C03/ CS872894	Ctrl	30.7418	16.0935	90	-1.23083	62.7144				SAIL_296_C03/ CS872894	Supersteak	39.8799	5.62767	72	28.6614	51.0985
Col0	Supersteak	50.2408	16.0935	90	18.2681	82.2134				Col0	UKRazz	23.0619	5.62767	72	11.8434	34.2805
SAIL_296_C03/ CS872894	Supersteak	88.7718	16.0935	90	56.7992	120.744				SAIL_296_C03/ CS872894	UKRazz	26.423	5.62767	72	15.2044	37.6415
Col0	UKRazz	78.8451	16.0935	90	46.8725	110.818
SAIL_296_C03/ CS872894	UKRazz	86.4668	16.0935	90	54.4942	118.439
AT4G01883										AT4G01883
SAIL_504_A06/CS67496										SAIL_504_A06/CS67496
Anova Table (Type II tests)										Anova Table (Type II tests)
Response: Camalexin..ng.mm.										Response: Lesion.Area..mm2.
	Sum Sq	Df	F value	q-value							Sum Sq	Df	F value	q-value
Experiment	25301	2	8.8586	0.0003077	***					Experiment	6147.8	2	7.8266	0.0008401	***
PlantGeno	11697	1	8.191	0.0052353	**					PlantGeno	831.3	1	2.1166	0.150057
FungalGeno	30467	4	5.3336	0.0006698	***					FungalGeno	9449	3	8.0195	0.0001106	***
PlantGeno:FungalGeno	10824	4	1.8949	0.11817						PlantGeno:FungalGeno	690.8	3	0.5863	0.62593
Experiment:PlantGeno	9414	2	3.296	0.0415496	*					Experiment:PlantGeno	3444	2	4.3845	0.0159649	*
Experiment:PlantGeno:FungalGeno	46660	16	2.0421	0.0182462	*					Experiment:PlantGeno:FungalGeno	4632.9	12	0.983	0.473255
Residuals	128526	90								Residuals	28278	72
---										---
Signif. codes: 0 ‘***’ 0.001 ‘**’ 0.01 ‘*’ 0.05 ‘.’ 0.1 ‘ ’ 1										Signif. codes: 0 ‘***’ 0.001 ‘**’ 0.01 ‘*’ 0.05 ‘.’ 0.1 ‘ ’ 1
$`PlantGeno:FungalGeno lsmeans`										$`PlantGeno:FungalGeno lsmeans`
PlantGeno	FungalGeno	lsmean	SE	df	lower.CL	upper.CL				PlantGeno	FungalGeno	lsmean	SE	df	lower.CL	upper.CL
Col0	Apple517	69.8562	10.909	90	48.1836	91.5288				Col0	Apple517	40.9112	5.72094	72	29.5068	52.3157
SAIL_504_A06/CS67496	Apple517	31.0087	10.909	90	9.33615	52.6813				SAIL_504_A06/CS67496	Apple517	53.9051	5.72094	72	42.5006	65.3095
Col0	B05.10	78.42	10.909	90	56.7474	100.093				Col0	B05.10	51.2745	5.72094	72	39.87	62.679
SAIL_504_A06/CS67496	B05.10	40.4421	10.909	90	18.7695	62.1147				SAIL_504_A06/CS67496	B05.10	49.7966	5.72094	72	38.3921	61.2011
Col0	Ctrl	15.0091	10.909	90	-6.66354	36.6816				Col0	Supersteak	34.6552	5.72094	72	23.2507	46.0597
SAIL_504_A06/CS67496	Ctrl	27.9331	10.909	90	6.26047	49.6056				SAIL_504_A06/CS67496	Supersteak	42.9434	5.72094	72	31.5389	54.3478
Col0	Supersteak	50.2408	10.909	90	28.5682	71.9133				Col0	UKRazz	23.0619	5.72094	72	11.6574	34.4664
SAIL_504_A06/CS67496	Supersteak	36.6073	10.909	90	14.9347	58.2799				SAIL_504_A06/CS67496	UKRazz	26.7991	5.72094	72	15.3946	38.2036
Col0	UKRazz	78.8451	10.909	90	57.1725	100.518
SAIL_504_A06/CS67496	UKRazz	57.6491	10.909	90	35.9765	79.3217
AT4G14420										AT4G14420
SALK_008498										SALK_008498
Anova Table (Type II tests)										Anova Table (Type II tests)
Response: Camalexin..ng.mm.										Response: Lesion.Area..mm2.
	Sum Sq	Df	F value	q-value							Sum Sq	Df	F value	q-value
Experiment	33524	2	11.6086	3.272e-05	***					Experiment	9912	2	10.8259	7.751e-05	***
PlantGeno	13615	1	9.4289	0.002824	**					PlantGeno	1774	1	3.8745	0.0528753	.
FungalGeno	49918	4	8.6427	5.986e-06	***					FungalGeno	9001	3	6.554	0.0005573	***
PlantGeno:FungalGeno	3342	4	0.5786	0.678887						PlantGeno:FungalGeno	120	3	0.087	0.966926
Experiment:PlantGeno	5075	2	1.7574	0.178364						Experiment:PlantGeno	2170	2	2.3706	0.100681
Experiment:PlantGeno:FungalGeno	50944	16	2.2051	0.010049	*					Experiment:PlantGeno:FungalGeno	6731	12	1.2253	0.283152
Residuals	129954	90								Residuals	32961	72
---										---
Signif. codes: 0 ‘***’ 0.001 ‘**’ 0.01 ‘*’ 0.05 ‘.’ 0.1 ‘ ’ 1										Signif. codes: 0 ‘***’ 0.001 ‘**’ 0.01 ‘*’ 0.05 ‘.’ 0.1 ‘ ’ 1
$`PlantGeno:FungalGeno lsmeans`										$`PlantGeno:FungalGeno lsmeans`
PlantGeno	FungalGeno	lsmean	SE	df	lower.CL	upper.CL				PlantGeno	FungalGeno	lsmean	SE	df	lower.CL	upper.CL
Col0	Apple517	69.8562	10.9694	90	48.0636	91.6488				Col0	Apple517	40.9112	6.17649	72	28.5986	53.2238
SALK_008498	Apple517	52.4645	10.9694	90	30.6719	74.2571				SALK_008498	Apple517	51.6403	6.17649	72	39.3278	63.953
Col0	B05.10	78.42	10.9694	90	56.6274	100.213				Col0	B05.10	51.2745	6.17649	72	38.9619	63.5871
SALK_008498	B05.10	38.7761	10.9694	90	16.9835	60.5688				SALK_008498	B05.10	56.229	6.17649	72	43.9164	68.5416
Col0	Ctrl	15.009	10.9694	90	-6.78356	36.8017				Col0	Supersteak	34.6552	6.17649	72	22.3426	46.9678
SALK_008498	Ctrl	8.01072	10.9694	90	-13.7819	29.8033				SALK_008498	Supersteak	44.7039	6.17649	72	32.3913	57.0165
Col0	Supersteak	50.2408	10.9694	90	28.4482	72.0334				Col0	UKRazz	23.0619	6.17649	72	10.7493	35.3745
SALK_008498	Supersteak	29.5729	10.9694	90	7.78034	51.3655				SALK_008498	UKRazz	31.7167	6.17649	72	19.4041	44.0293
Col0	UKRazz	78.8451	10.9694	90	57.0525	100.638
SALK_008498	UKRazz	57.031	10.9694	90	35.2384	78.8236
AT4G14400										AT4G14400
SALK_059132										SALK_059132
ACD6										ACD6
Anova Table (Type II tests)										Anova Table (Type II tests)
Response: Camalexin..ng.mm.										Response: Lesion.Area..mm2.
	Sum Sq	Df	F value	q-value							Sum Sq	Df	F value	q-value
Experiment	28691	2	5.8853	0.0040385	**					Experiment	11601	2	15.301	3.26e-06	***
PlantGeno	50	1	0.0206	0.88623						PlantGeno	772.9	1	2.0387	0.15792
FungalGeno	58691	4	6.0195	0.0002587	***					FungalGeno	10213.9	3	8.981	4.324e-05	***
PlantGeno:FungalGeno	7216	4	0.7401	0.567256						PlantGeno:FungalGeno	396.7	3	0.3488	0.7901
Experiment:PlantGeno	7479	2	1.5341	0.221559						Experiment:PlantGeno	656.8	2	0.8663	0.42508
Experiment:PlantGeno:FungalGeno	75222	16	1.9288	0.028279	*					Experiment:PlantGeno:FungalGeno	7620.3	12	1.6751	0.09204	.
Residuals	207189	85								Residuals	25778.3	68
---										---
Signif. codes: 0 ‘***’ 0.001 ‘**’ 0.01 ‘*’ 0.05 ‘.’ 0.1 ‘ ’ 1										Signif. codes: 0 ‘***’ 0.001 ‘**’ 0.01 ‘*’ 0.05 ‘.’ 0.1 ‘ ’ 1
$`PlantGeno:FungalGeno lsmeans`										$`PlantGeno:FungalGeno lsmeans`
PlantGeno	FungalGeno	lsmean	SE	df	lower.CL	upper.CL				PlantGeno	FungalGeno	lsmean	SE	df	lower.CL	upper.CL
Col0	Apple517	69.8562	14.2523	85	41.5189	98.1935				Col0	Apple517	40.9112	5.62059	68	29.6955	52.1269
SALK_059132	Apple517	61.1175	15.0232	85	31.2474	90.9876				SALK_059132	Apple517	53.8232	5.92462	68	42.0008	65.6456
Col0	B05.10	78.42	14.2523	85	50.0827	106.757				Col0	B05.10	51.2745	5.62059	68	40.0588	62.4902
SALK_059132	B05.10	52.7317	15.0232	85	22.8616	82.6018				SALK_059132	B05.10	53.3441	5.92462	68	41.5217	65.1665
Col0	Ctrl	15.0091	14.2523	85	-13.3282	43.3463				Col0	Supersteak	34.6552	5.62059	68	23.4395	45.8709
SALK_059132	Ctrl	23.5489	15.0232	85	-6.32123	53.419				SALK_059132	Supersteak	40.5337	5.92462	68	28.7113	52.3561
Col0	Supersteak	50.2408	14.2523	85	21.9035	78.5781				Col0	UKRazz	23.0619	5.62059	68	11.8462	34.2776
SALK_059132	Supersteak	70.2359	15.0232	85	40.3658	100.106				SALK_059132	UKRazz	23.961	5.92462	68	12.1386	35.7834
Col0	UKRazz	78.8451	14.2523	85	50.5078	107.182
SALK_059132	UKRazz	97.2446	15.0232	85	67.3744	127.115
AT4G14368										AT4G14368
SALK_074598										SALK_074598
Anova Table (Type II tests)										Anova Table (Type II tests)
Response: Camalexin..ng.mm.										Response: Lesion.Area..mm2.
	Sum Sq	Df	F value	q-value							Sum Sq	Df	F value	q-value
Experiment	50824	2	9.5768	0.0001695	***					Experiment	15893	2	16.996	8.998e-07	***
PlantGeno	187	1	0.0705	0.791199						PlantGeno	214	1	0.4578	0.5008
FungalGeno	69598	4	6.5572	0.000112	***					FungalGeno	11426	3	8.1463	9.645e-05	***
PlantGeno:FungalGeno	8311	4	0.783	0.539147						PlantGeno:FungalGeno	528	3	0.3763	0.7703
Experiment:PlantGeno	934	2	0.1759	0.838974						Experiment:PlantGeno	1233	2	1.3185	0.2739
Experiment:PlantGeno:FungalGeno	70283	16	1.6554	0.0706006	.					Experiment:PlantGeno:FungalGeno	6070	12	1.0819	0.3881
Residuals	238816	90								Residuals	33663	72
---										---
Signif. codes: 0 ‘***’ 0.001 ‘**’ 0.01 ‘*’ 0.05 ‘.’ 0.1 ‘ ’ 1										Signif. codes: 0 ‘***’ 0.001 ‘**’ 0.01 ‘*’ 0.05 ‘.’ 0.1 ‘ ’ 1
$`PlantGeno:FungalGeno lsmeans`										$`PlantGeno:FungalGeno lsmeans`
PlantGeno	FungalGeno	lsmean	SE	df	lower.CL	upper.CL				PlantGeno	FungalGeno	lsmean	SE	df	lower.CL	upper.CL
Col0	Apple517	69.8562	14.8703	90	40.3138	99.3987				Col0	Apple517	40.9112	6.24197	72	28.4681	53.3544
SALK_074598	Apple517	82.8848	14.8703	90	53.3424	112.427				SALK_074598	Apple517	51.8131	6.24197	72	39.37	64.2563
Col0	B05.10	78.42	14.8703	90	48.8775	107.962				Col0	B05.10	51.2745	6.24197	72	38.8314	63.7177
SALK_074598	B05.10	54.4882	14.8703	90	24.9458	84.0306				SALK_074598	B05.10	52.3218	6.24197	72	39.8787	64.765
Col0	Ctrl	15.0091	14.8703	90	-14.5334	44.5515				Col0	Supersteak	34.6552	6.24197	72	22.2121	47.0983
SALK_074598	Ctrl	11.2453	14.8703	90	-18.2971	40.7878				SALK_074598	Supersteak	33.2938	6.24197	72	20.8506	45.7369
Col0	Supersteak	50.2408	14.8703	90	20.6983	79.7832				Col0	UKRazz	23.0619	6.24197	72	10.6188	35.5051
SALK_074598	Supersteak	75.8806	14.8703	90	46.3381	105.423				SALK_074598	UKRazz	24.4194	6.24197	72	11.9763	36.8626
Col0	UKRazz	78.8451	14.8703	90	49.3026	108.388
SALK_074598	UKRazz	80.359	14.8703	90	50.8166	109.901
AT1G31260										AT1G31260
SALK_104586.32.55										SALK_104586.32.55
ZIP10										ZIP10
Anova Table (Type II tests)										Anova Table (Type II tests)
Response: Camalexin..ng.mm.										Response: Lesion.Area..mm2.
	Sum Sq	Df	F value	q-value							Sum Sq	Df	F value	q-value
Experiment	82864	2	17.2839	4.443e-07	***					Experiment	24886.8	2	43.643	3.851e-13	***
PlantGeno	97	1	0.0404	0.84109						PlantGeno	596.2	1	2.0911	0.152497
FungalGeno	71325	4	7.4386	3.188e-05	***					FungalGeno	5148.6	3	6.0193	0.001021	**
PlantGeno:FungalGeno	13585	4	1.4168	0.234813						PlantGeno:FungalGeno	826.3	3	0.966	0.413574
Experiment:PlantGeno	1463	2	0.3053	0.737694						Experiment:PlantGeno	589.7	2	1.0342	0.360726
Experiment:PlantGeno:FungalGeno	85121	16	2.2193	0.009534	**					Experiment:PlantGeno:FungalGeno	5821.5	12	1.7015	0.084311	.
Residuals	215742	90								Residuals	20528.4	72
---										---
Signif. codes: 0 ‘***’ 0.001 ‘**’ 0.01 ‘*’ 0.05 ‘.’ 0.1 ‘ ’ 1										Signif. codes: 0 ‘***’ 0.001 ‘**’ 0.01 ‘*’ 0.05 ‘.’ 0.1 ‘ ’ 1
$`PlantGeno:FungalGeno lsmeans`										$`PlantGeno:FungalGeno lsmeans`
PlantGeno	FungalGeno	lsmean	SE	df	lower.CL	upper.CL				PlantGeno	FungalGeno	lsmean	SE	df	lower.CL	upper.CL
Col0	Apple517	69.8562	14.1337	90	41.7772	97.9353				Col0	Apple517	40.9112	4.8744	72	31.1943	50.6282
SALK_104586.32.55	Apple517	95.8947	14.1337	90	67.8156	123.974				SALK_104586.32.55	Apple517	32.6619	4.8744	72	22.945	42.3788
Col0	B05.10	78.42	14.1337	90	50.3409	106.499				Col0	B05.10	51.2745	4.8744	72	41.5576	60.9915
SALK_104586.32.55	B05.10	85.8967	14.1337	90	57.8177	113.976				SALK_104586.32.55	B05.10	39.11	4.8744	72	29.393	48.8269
Col0	Ctrl	15.0091	14.1337	90	-13.07	43.0881				Col0	Supersteak	34.6552	4.8744	72	24.9383	44.3721
SALK_104586.32.55	Ctrl	16.8418	14.1337	90	-11.2373	44.9208				SALK_104586.32.55	Supersteak	31.6576	4.8744	72	21.9406	41.3745
Col0	Supersteak	50.2408	14.1337	90	22.1617	78.3198				Col0	UKRazz	23.0619	4.8744	72	13.345	32.7789
SALK_104586.32.55	Supersteak	61.5109	14.1337	90	33.4319	89.59				SALK_104586.32.55	UKRazz	26.5367	4.8744	72	16.8197	36.2536
Col0	UKRazz	78.8451	14.1337	90	50.766	106.924
SALK_104586.32.55	UKRazz	41.2141	14.1337	90	13.1351	69.2932
AT4G01860										AT4G01860
SALK_106172.20.75										SALK_106172.20.75
Anova Table (Type II tests)										Anova Table (Type II tests)
Response: Camalexin..ng.mm.										Response: Lesion.Area..mm2.
	Sum Sq	Df	F value	q-value							Sum Sq	Df	F value	q-value
Experiment	38384	2	12.6608	1.429e-05	***					Experiment	16762	2	14.7946	4.144e-06	***
PlantGeno	19140	1	12.6268	0.000608	***					PlantGeno	34	1	0.06	0.80724
FungalGeno	39363	4	6.4918	0.0001231	***					FungalGeno	5083	3	2.9911	0.03649	*
PlantGeno:FungalGeno	7082	4	1.1679	0.330319						PlantGeno:FungalGeno	1092	3	0.6426	0.59011
Experiment:PlantGeno	8182	2	2.6989	0.0727288	.					Experiment:PlantGeno	51	2	0.0452	0.95587
Experiment:PlantGeno:FungalGeno	46250	16	1.9069	0.0296271	*					Experiment:PlantGeno:FungalGeno	4565	12	0.6715	0.77282
Residuals	136426	90								Residuals	40787	72
---										---
Signif. codes: 0 ‘***’ 0.001 ‘**’ 0.01 ‘*’ 0.05 ‘.’ 0.1 ‘ ’ 1										Signif. codes: 0 ‘***’ 0.001 ‘**’ 0.01 ‘*’ 0.05 ‘.’ 0.1 ‘ ’ 1
$`PlantGeno:FungalGeno lsmeans`										$`PlantGeno:FungalGeno lsmeans`
PlantGeno	FungalGeno	lsmean	SE	df	lower.CL	upper.CL				PlantGeno	FungalGeno	lsmean	SE	df	lower.CL	upper.CL
Col0	Apple517	69.8562	11.2393	90	47.5275	92.185				Col0	Apple517	40.9112	6.87073	72	27.2147	54.6078
SALK_106172.20.75	Apple517	28.161	11.2393	90	5.83226	50.4897				SALK_106172.20.75	Apple517	41.9697	6.87073	72	28.2732	55.6663
Col0	B05.10	78.42	11.2393	90	56.0912	100.749				Col0	B05.10	51.2745	6.87073	72	37.578	64.9711
SALK_106172.20.75	B05.10	35.6873	11.2393	90	13.3585	58.016				SALK_106172.20.75	B05.10	38.8798	6.87073	72	25.1832	52.5763
Col0	Ctrl	15.0091	11.2393	90	-7.31969	37.3378				Col0	Supersteak	34.6552	6.87073	72	20.9586	48.3518
SALK_106172.20.75	Ctrl	12.6413	11.2393	90	-9.68748	34.97				SALK_106172.20.75	Supersteak	35.5674	6.87073	72	21.8708	49.2639
Col0	Supersteak	50.2408	11.2393	90	27.912	72.5695				Col0	UKRazz	23.0619	6.87073	72	9.36536	36.7585
SALK_106172.20.75	Supersteak	33.6597	11.2393	90	11.331	55.9884				SALK_106172.20.75	UKRazz	28.727	6.87073	72	15.0304	42.4235
Col0	UKRazz	78.8451	11.2393	90	56.5163	101.174
SALK_106172.20.75	UKRazz	55.9273	11.2393	90	33.5986	78.2561
AT4G01880										AT4G01880
SALK_108769										SALK_108769
Anova Table (Type II tests)										Anova Table (Type II tests)
Response: Camalexin..ng.mm.										Response: Lesion.Area..mm2.
	Sum Sq	Df	F value	q-value							Sum Sq	Df	F value	q-value
Experiment	28828	2	8.1564	0.0005554	***					Experiment	16454	2	17.8121	5.19e-07	***
PlantGeno	7408	1	4.192	0.0435291	*					PlantGeno	797	1	1.7265	0.193029
FungalGeno	56857	4	8.0433	1.368e-05	***					FungalGeno	9764	3	7.0468	0.0003212	***
PlantGeno:FungalGeno	9148	4	1.2941	0.278342						PlantGeno:FungalGeno	785	3	0.5667	0.638714
Experiment:PlantGeno	13360	2	3.7801	0.0265245	*					Experiment:PlantGeno	2617	2	2.833	0.0654093	.
Experiment:PlantGeno:FungalGeno	44906	16	1.5882	0.088206	.					Experiment:PlantGeno:FungalGeno	7390	12	1.3334	0.219251
Residuals	159049	90								Residuals	33254	72
---										---
Signif. codes: 0 ‘***’ 0.001 ‘**’ 0.01 ‘*’ 0.05 ‘.’ 0.1 ‘ ’ 1										Signif. codes: 0 ‘***’ 0.001 ‘**’ 0.01 ‘*’ 0.05 ‘.’ 0.1 ‘ ’ 1
$`PlantGeno:FungalGeno lsmeans`										$`PlantGeno:FungalGeno lsmeans`
PlantGeno	FungalGeno	lsmean	SE	df	lower.CL	upper.CL				PlantGeno	FungalGeno	lsmean	SE	df	lower.CL	upper.CL
Col0	Apple517	69.8562	12.1354	90	45.7472	93.9653				Col0	Apple517	40.9112	6.20392	72	28.5439	53.2785
SALK_108769	Apple517	26.7228	12.1354	90	2.61371	50.8319				SALK_108769	Apple517	55.3348	6.20392	72	42.9675	67.7021
Col0	B05.10	78.42	12.1354	90	54.3109	102.529				Col0	B05.10	51.2745	6.20392	72	38.9072	63.6418
SALK_108769	B05.10	48.7254	12.1354	90	24.6164	72.8345				SALK_108769	B05.10	49.8211	6.20392	72	37.4538	62.1884
Col0	Ctrl	15.0091	12.1354	90	-9.10003	39.1181				Col0	Supersteak	34.6552	6.20392	72	22.2879	47.0225
SALK_108769	Ctrl	11.3025	12.1354	90	-12.8066	35.4115				SALK_108769	Supersteak	40.8726	6.20392	72	28.5053	53.2399
Col0	Supersteak	50.2408	12.1354	90	26.1317	74.3498				Col0	UKRazz	23.0619	6.20392	72	10.6946	35.4292
SALK_108769	Supersteak	48.4188	12.1354	90	24.3097	72.5279				SALK_108769	UKRazz	26.9309	6.20392	72	14.5636	39.2982
Col0	UKRazz	78.8451	12.1354	90	54.736	102.954
SALK_108769	UKRazz	78.6298	12.1354	90	54.5207	102.739
AT2G32150										AT2G32150
SALK_140067										SALK_140067
Anova Table (Type II tests)										Anova Table (Type II tests)
Response: Camalexin..ng.mm.										Response: Lesion.Area..mm2.
	Sum Sq	Df	F value	q-value							Sum Sq	Df	F value	q-value
Experiment	35065	2	6.053	0.0034168	**					Experiment	15900.3	2	21.2852	5.462e-08	***
PlantGeno	737	1	0.2545	0.615184						PlantGeno	53.6	1	0.1435	0.70591
FungalGeno	71567	4	6.177	0.0001942	***					FungalGeno	9371.1	3	8.3632	7.638e-05	***
PlantGeno:FungalGeno	17370	4	1.4992	0.209113						PlantGeno:FungalGeno	349.8	3	0.3122	0.8165
Experiment:PlantGeno	4544	2	0.7843	0.459516						Experiment:PlantGeno	97.5	2	0.1306	0.87782
Experiment:PlantGeno:FungalGeno	55331	16	1.1939	0.288429						Experiment:PlantGeno:FungalGeno	8316.1	12	1.8554	0.05501	.
Residuals	260685	90								Residuals	26892.4	72
---										---
Signif. codes: 0 ‘***’ 0.001 ‘**’ 0.01 ‘*’ 0.05 ‘.’ 0.1 ‘ ’ 1										Signif. codes: 0 ‘***’ 0.001 ‘**’ 0.01 ‘*’ 0.05 ‘.’ 0.1 ‘ ’ 1
$`PlantGeno:FungalGeno lsmeans`										$`PlantGeno:FungalGeno lsmeans`
PlantGeno	FungalGeno	lsmean	SE	df	lower.CL	upper.CL				PlantGeno	FungalGeno	lsmean	SE	df	lower.CL	upper.CL
Col0	Apple517	69.8562	15.5363	90	38.9907	100.722				Col0	Apple517	40.9112	5.57902	72	29.7897	52.0328
SALK_140067	Apple517	58.7512	15.5363	90	27.8857	89.6167				SALK_140067	Apple517	44.2849	5.57902	72	33.1633	55.4065
Col0	B05.10	78.42	15.5363	90	47.5545	109.285				Col0	B05.10	51.2745	5.57902	72	40.1529	62.3961
SALK_140067	B05.10	50.8888	15.5363	90	20.0233	81.7543				SALK_140067	B05.10	47.1188	5.57902	72	35.9972	58.2404
Col0	Ctrl	15.0091	15.5363	90	-15.8565	45.8745				Col0	Supersteak	34.6552	5.57902	72	23.5336	45.7768
SALK_140067	Ctrl	16.2673	15.5363	90	-14.5982	47.1328				SALK_140067	Supersteak	28.5154	5.57902	72	17.3939	39.637
Col0	Supersteak	50.2408	15.5363	90	19.3753	81.1063				Col0	UKRazz	23.0619	5.57902	72	11.9403	34.1835
SALK_140067	Supersteak	91.3964	15.5363	90	60.5309	122.262				SALK_140067	UKRazz	24.0054	5.57902	72	12.8838	35.127
Col0	UKRazz	78.8451	15.5363	90	47.9796	109.711
SALK_140067	UKRazz	99.8506	15.5363	90	68.9851	130.716
AT4G01880										AT4G01880
WiscDsLoxHs230_03A/CS922001										WiscDsLoxHs230_03A/CS922001
Anova Table (Type II tests)										Anova Table (Type II tests)
Response: Camalexin..ng.mm.										Response: Lesion.Area..mm2.
	Sum Sq	Df	F value	q-value							Sum Sq	Df	F value	q-value
Experiment	18505	2	4.639	0.01209	*					Experiment	12159.6	2	15.0284	3.513e-06	***
PlantGeno	9311	1	4.6682	0.03338	*					PlantGeno	3420.1	1	8.454	0.0048392	**
FungalGeno	60700	4	7.6085	2.51e-05	***					FungalGeno	13797.7	3	11.3687	3.45e-06	***
PlantGeno:FungalGeno	9279	4	1.163	0.33249						PlantGeno:FungalGeno	757.6	3	0.6242	0.601673
Experiment:PlantGeno	16488	2	4.1333	0.01917	*					Experiment:PlantGeno	8480.7	2	10.4816	0.0001011	***
Experiment:PlantGeno:FungalGeno	43649	16	1.3678	0.17616						Experiment:PlantGeno:FungalGeno	4561.3	12	0.9396	0.513379
Residuals	179505	90								Residuals	29127.8	72
---										---
Signif. codes: 0 ‘***’ 0.001 ‘**’ 0.01 ‘*’ 0.05 ‘.’ 0.1 ‘ ’ 1										Signif. codes: 0 ‘***’ 0.001 ‘**’ 0.01 ‘*’ 0.05 ‘.’ 0.1 ‘ ’ 1
$`PlantGeno:FungalGeno lsmeans`										$`PlantGeno:FungalGeno lsmeans`
PlantGeno	FungalGeno	lsmean	SE	df	lower.CL	upper.CL				PlantGeno	FungalGeno	lsmean	SE	df	lower.CL	upper.CL
Col0	Apple517	69.8562	12.8922	90	44.2436	95.4688				Col0	Apple517	40.9112	5.80627	72	29.3366	52.4858
WiscDsLoxHs230_03A/CS922001	Apple517	44.3813	12.8922	90	18.7687	69.9939				WiscDsLoxHs230_03A/CS922001	Apple517	55.3109	5.80627	72	43.7363	66.8854
Col0	B05.10	78.42	12.8922	90	52.8074	104.033				Col0	B05.10	51.2745	5.80627	72	39.7	62.8491
WiscDsLoxHs230_03A/CS922001	B05.10	34.3492	12.8922	90	8.73654	59.9618				WiscDsLoxHs230_03A/CS922001	B05.10	63.5411	5.80627	72	51.9665	75.1157
Col0	Ctrl	15.0091	12.8922	90	-10.6036	40.6217				Col0	Supersteak	34.6552	5.80627	72	23.0806	46.2298
WiscDsLoxHs230_03A/CS922001	Ctrl	12.3156	12.8922	90	-13.297	37.9282				WiscDsLoxHs230_03A/CS922001	Supersteak	52.8192	5.80627	72	41.2446	64.3937
Col0	Supersteak	50.2408	12.8922	90	24.6282	75.8534				Col0	UKRazz	23.0619	5.80627	72	11.4873	34.6365
WiscDsLoxHs230_03A/CS922001	Supersteak	28.6387	12.8922	90	3.02609	54.2513				WiscDsLoxHs230_03A/CS922001	UKRazz	25.9817	5.80627	72	14.4071	37.5563
Col0	UKRazz	78.8451	12.8922	90	53.2325	104.458
WiscDsLoxHs230_03A/CS922001	UKRazz	84.6012	12.8922	90	58.9886	110.214
