# Supplementary material for: The Quantitative Basis of the Arabidopsis Innate Immune System to Endemic Pathogens Depends on Pathogen Genetics
Source: PLoS Genet. 2016 Feb 11;12(2):e1005789. doi: 10.1371/journal.pgen.1005789 (PMC4750985; doi:10.1371/journal.pgen.1005789)
Supplement: S11 Table — A summary table of the p-values for each term in the camalexin and lesion area general linear models for each mutant against wildtype Col-0 from S12 Table. (XLSX) [file pgen.1005789.s025.xlsx]

## Sheet: Sheet1
Table S11: P-values of Gene Validation F-tests
Chemical and statistical analysis for the various single gene mutants and genotypes queried within the manuscript. The comparison being conducted is shown in bold at the start of each table pair. The average value for mutant and control are shown in the top table for each mutant while the standard error is shown in the second table. The q-value comparing the two genotypes is on the line labeled q…
Pvalues						Camalexin (ng/mm)							Lesion Area (mm2)
AGI	Gene Name	Mutant	InCamGWAS	InLesGWAS	Network	Experiment	PlantGeno	FungalGeno	PlantGeno:FungalGeno	Experiment:PlantGeno	Experiment:PlantGeno:FungalGeno		Experiment	PlantGeno	FungalGeno	PlantGeno:FungalGeno	Experiment:PlantGeno	Experiment:PlantGeno:FungalGeno
AT4G14400	ACD6-3	SALK_059132/ACD6-3	Yes	Yes	Cam.II/Les.XV	0.0040385	0.88623	0.0002587	0.567256	0.221559	0.028279		3.26e-06	0.15792	4.324e-05	0.7901	0.42508	0.09204
AT4G17010	AT4G17010-1	SAIL_289_B10/CS861804	Yes	Yes	-	0.001548	0.307629	0.014505	0.369261	0.532853	0.262372		0.0006355	0.358326	0.0097163	0.786003	0.0109224	0.652491
AT2G39940	COI1-1	coi1-1	Yes	-		0.0028466	3.386e-13	2.155e-11	0.0001107	0.0144986	0.120688		2.009e-13	< 2.2e-16	4.318e-13	0.091125	0.001353	0.019262
AT3G52430	PAD4-1	pad4-1	Yes	-	Cam.II	0.36942	0.09214	1.423e-07	0.31375	0.17198	0.62647		0.023557	0.001786	9.242e-08	0.083642	0.740742	0.017499
AT2G25540	CESA10-1	cesA10-1	Yes	-		0.03534	0.02175	6.095e-12	0.50199	0.83689	0.42825		0.016112	0.002868	1.271e-10	0.439279	0.753124	0.526662
AT1G01060	LHY-20	lhy-20	Yes	-	Cam.VIII	0.37411	0.02126	1.797e-06	0.20938	0.29893	0.78117		0.0799623	0.0070894	0.0004533	0.0908957	0.701437	0.957253
AT1G14690	MAP65-7	SAIL_296_C03/ CS872894	Yes	-	-	8.911e-05	0.481884	0.004511	0.342821	0.999881	0.20494		2.5e-09	0.605282	0.0004554	0.794655	0.471077	0.0574097
AT2G32150	-	SALK_140067	Yes	-	-	0.0034168	0.615184	0.0001942	0.209113	0.459516	0.288429		5.462e-08	0.70591	7.638e-05	0.8165	0.87782	0.05501
AT4G01860	-	SALK_106172.20.75	Yes	-	-	1.429e-05	0.000608	0.0001231	0.330319	0.0727288	0.0296271		4.144e-06	0.80724	0.03649	0.59011	0.95587	0.77282
AT4G01880	AT4G01880-1	SALK_108769	Yes	-	-	0.0005554	0.0435291	1.368e-05	0.278342	0.0265245	0.088206		5.19e-07	0.193029	0.0003212	0.638714	0.0654093	0.219251
AT4G01880	AT4G01880-2	WiscDsLoxHs230_03A/CS922001	Yes	-	-	0.01209	0.03338	2.51e-05	0.33249	0.01917	0.17616		3.513e-06	0.0048392	3.45e-06	0.601673	0.0001011	0.513379
AT4G01883	-	SAIL_504_A06/CS67496	Yes	-	-	0.0003077	0.0052353	0.0006698	0.11817	0.0415496	0.0182462		0.0008401	0.150057	0.0001106	0.62593	0.0159649	0.473255
AT4G14368	-	SALK_074598	Yes	-	-	0.0001695	0.791199	0.000112	0.539147	0.838974	0.0706006		8.998e-07	0.5008	9.645e-05	0.7703	0.2739	0.3881
AT4G14420	AT4G14420	SALK_008498	-	Yes		3.272e-05	0.002824	5.986e-06	0.678887	0.178364	0.010049		7.751e-05	0.0528753	0.0005573	0.966926	0.100681	0.283152
AT1G31260	ZIP10-1	SALK_104586.32.55	-	Yes	-	4.443e-07	0.84109	3.188e-05	0.234813	0.737694	0.009534		3.851e-13	0.152497	0.001021	0.413574	0.360726	0.084311
AT4G39350	CESA2-1	SAIL_400_D01_CESA2	-	Yes	-	0.21353	0.60225	9.507e-10	0.67646	0.04344	0.47294		0.000754	0.0256555	0.0003462	0.372632	0.0699881	0.983972
AT1G22070	TGA3-2	tga3-2	-	-	-	0.77885	0.5514	2.44e-10	0.49545	0.05589	0.52683		0.01785	0.49082	3.591e-06	0.61207	0.62379	0.81006
AT3G15500	ANAC055-1	anac055	-	-	-	0.486	0.2106	5.165e-10 ***	0.3892	0.3564	0.492		0.02103	0.41111	3.582e-08	0.31268	0.71997	0.91895
AT3G26830	PAD3-1	pad3-1	-	-	-	0.191682	2.773e-12	0.0001872	0.0004466	0.189979	0.59923		0.01685	7.858e-09	3.878e-10	0.01433	0.61978	0.45172
