# Supplementary material for: The Quantitative Basis of the Arabidopsis Innate Immune System to Endemic Pathogens Depends on Pathogen Genetics
Source: PLoS Genet. 2016 Feb 11;12(2):e1005789. doi: 10.1371/journal.pgen.1005789 (PMC4750985; doi:10.1371/journal.pgen.1005789)
Supplement: S12 Table — False positives shows the fraction of mutant lines with no significant phenotype that had a GWA hit for that phenotype at the given threshold. False positives shows the fraction of mutant lines with a significant phenotype that had no GWA hit for that phenotype at the given threshold. Camalexin and Lesion show the trait for which there was a significant association given the threshold. The thresholds were threefold, the gene had two or more SNPs significant at the 0.95 threshold, had one SNP significant at the 0.99 threshold and was either in a coexpression network or not. (XLSX) [file pgen.1005789.s026.xlsx]

## Sheet: Sheet1
Table S12. Estimation of false positive and negative rates across the validation test set across significance thresholds.
False positives shows the fraction of mutant lines with no significant phenotype that had a GWA hit for that phenotype at the given threshold.
False positives shows the fraction of mutant lines with a significant phenotype that had no GWA hit for that phenotype at the given threshold.
Camalexin and Lesion show the trait for which there was a significant association given the threshold.
The thresholds were threefold, the gene had two or more SNPs significant at the 0.95 threshold, had one SNP significant at the 0.99 threshold and was either in a coexpression network or not.
					Significance of Genotype						Validation Rate
AGI	Gene Name	0.99 One SNP in Network	0.99 One SNP No Network	0.95 Two SNP	Camalexin (ng/mm)	Lesion Area (mm2)		Group			Camelexin	Lesion	Total
AT4G14400	ACD6-3	Cam.II/Les.XV	-	Cam/Les	NS	NS		Two or more SNPS and one in at 0.99 in a network			0.333333	0.666667	0.666667
AT3G52430	PAD4-1	Cam.II	-	Cam	NS	Sig
AT1G01060	LHY-20	Cam.VIII	-	Cam	Sig	Sig
AT4G01860	-	-	Cam	Cam	Sig	NS		Two or more SNPS with one above the 0.99 threshold and not in a network			0.666667	0.333333	0.666667
AT4G01880	AT4G01880	-	Cam	Cam/Les	Sig	Sig
AT4G14368	-	-	Cam	Cam/Les	NS	NS
AT2G39940	COI1-1		-	Cam	Sig	Sig
AT4G17010	-	-	-	Les	NS	NS
AT1G14690	MAP65-7	-	-	Cam	NS	NS
AT2G32150	-	-	-	Cam	NS	NS		Two or more SNPs with none above 0.99 threshold			0.444444	0.333333	0.555556
AT4G01883	-	-	-	Cam	Sig	NS
AT1G31260	ZIP10-1	-	-	Cam/Les	NS	NS
AT4G39350	CESA2-1	-	-	Les	NS	Sig
AT4G14420	AT4G14420		-	Les	Sig	NS
AT2G25540	CESA10-1		-	Cam	Sig	Sig
AT1G22070	TGA3-2	-	-	-	NS	NS		A priori known genes
AT3G15500	ANAC055-1	-	-	-	NS	NS					0.333333	0.333333	0.333333
AT3G26830	PAD3-1	-	-	-	Sig	Sig
