# Supplementary material for: The Quantitative Basis of the Arabidopsis Innate Immune System to Endemic Pathogens Depends on Pathogen Genetics
Source: PLoS Genet. 2016 Feb 11;12(2):e1005789. doi: 10.1371/journal.pgen.1005789 (PMC4750985; doi:10.1371/journal.pgen.1005789)
Supplement: S2 Dataset — Cytoscape file containing co-expression networks associated with lesion area. (ZIP) [file pgen.1005789.s028.zip]

Archive with 1 entries (1 files):
- NewLesNetworks.cys
